# Supplementary material for: Small molecule inhibition of ubiquitin C-terminal hydrolase L1 alters cell metabolism proteins and exerts anti- or pro-tumorigenic effects contingent upon chemosensitivity status in high grade serous ovarian cancer
Source: Front Pharmacol. 2025 Feb 26;16:1547164. doi: 10.3389/fphar.2025.1547164 (PMC11897294; doi:10.3389/fphar.2025.1547164)
Supplement: Supplementary file 3 [file DataSheet3.xlsx]

## Sheet: KEGG Pathway Analysis
Annotation Cluster 1	Enrichment Score: 2.263177615834133
Category	Term	Count	%	PValue	Genes	List Total	Pop Hits	Pop Total	Fold Enrichment	Bonferroni	Benjamini	FDR		Protein List
KEGG_PATHWAY	hsa05208:Chemical carcinogenesis - reactive oxygen species	14	5.40541	0.000231644	25, 4695, 1340, 293, 4728, 873, 51079, 7417, 4513, 2947, 6714, 5605, 4704, 4726	157	223	8465	3.38494	0.0599817	0.0618488	0.0586058		ABL1, NDUFS8, NDUFA13, NDUFA2, NDUFA9, SRC, CBR1, COX6B1, GSTM3, MT-CO2, MAP2K2, SLC25A6, VDAC2
KEGG_PATHWAY	hsa05012:Parkinson disease	14	5.40541	0.00122996	7277, 7345, 4695, 1340, 293, 4728, 5709, 51079, 7417, 4513, 3710, 4704, 9927, 4726	157	266	8465	2.83775	0.28007	0.134165	0.12713		NDUFS8, NDUFA13, NDUFA2, NDUFA9, NDUFS6, COX6B1, ITPR3, MT-CO2, MFN2, PSMD3, SLC25A6, TUBA4A, UCHL1, VDAC2
KEGG_PATHWAY	hsa05016:Huntington disease	15	5.79151	0.00150747	7277, 4695, 1175, 1340, 293, 7052, 4728, 51164, 5709, 1212, 51079, 7417, 4513, 4704, 4726	157	306	8465	2.643	0.331553	0.134165	0.12713		NDUFS8, NDUFA13, NDUFA2, NDUFA9, NDUFS6, AP2S1, CLTB, COX6B1, DCTN4, MT-CO2, PSMD3, SLC25A6, TGM2, TUBA4A, VDAC2
KEGG_PATHWAY	hsa05022:Pathways of neurodegeneration - multiple diseases	19	7.33591	0.00283051	7277, 7345, 4695, 11273, 1340, 293, 4728, 1457, 51164, 5709, 2521, 51079, 7417, 4513, 3710, 5605, 4704, 9927, 4726	157	476	8465	2.15216	0.530842	0.147319	0.139595		NDUFS8, NDUFA13, NDUFA2, NDUFA9, NDUFS6, FUS, ATXN2L, CSNK2A1, COXB61, ITPR3, ,T-CO2, MFN2, MAP2K2, PSMD3, SLC25A6, TUBA4A, UCHL1, VDAC2
KEGG_PATHWAY	hsa05415:Diabetic cardiomyopathy	11	4.2471	0.00423704	4728, 4088, 4695, 51079, 1340, 1509, 7417, 4513, 293, 4704, 4726	157	203	8465	2.92162	0.678158	0.147319	0.139595		NDUFS8, NDUFA13, NDUFA2, NDUFA9, NDUFS6, SMAD3, CTSD, COX6B1, MT-CO2, SLC25A6, VDAC2
KEGG_PATHWAY	hsa05020:Prion disease	13	5.01931	0.00450359	7277, 4695, 1340, 293, 4728, 1457, 5709, 51079, 7417, 4513, 3710, 4704, 4726	157	273	8465	2.56749	0.70036	0.147319	0.139595		NDUFS8, NDUFA13, NDUFA2, NDUFA9, NDUFS6, CSNK2A1, COX6B1, ITPR3, MT-CO2, PSMD3, SLC25A6, TUBA4A, VDAC2
KEGG_PATHWAY	hsa05014:Amyotrophic lateral sclerosis	15	5.79151	0.00717285	7277, 4695, 11273, 1340, 23225, 4728, 51164, 5709, 2521, 51079, 60, 4513, 3710, 4704, 4726	157	364	8465	2.22186	0.853694	0.147319	0.139595		NDUFS8, NDUFA13, NDUFA2, NDUFA9, NDUFS6, FUS, ACTB, ATXN2L, COX6B1, DCTN4, ITPR3, MT-CO2, NUP210, PSMD3, TUBA4A
KEGG_PATHWAY	hsa05010:Alzheimer disease	15	5.79151	0.0112034	7277, 4695, 57142, 1340, 293, 4728, 1457, 5709, 51079, 7417, 4513, 3710, 5605, 4704, 4726	157	384	8465	2.10614	0.950619	0.175959	0.166733		NDUFS8, NDUFA13, NDUFA2, NDUFA9, NDUFS6, CSNK2A1, COX6B1, ITPR3, MT-CO2, MAP2K2, PSMD3, RTN4, SLC25A6, TUBA4A, VDAC2
KEGG_PATHWAY	hsa04714:Thermogenesis	10	3.861	0.0275003	4728, 4695, 6598, 51079, 1340, 60, 4513, 4704, 2181, 4726	157	232	8465	2.32402	0.999416	0.331367	0.313992		NDUFS8, NDUFA13, NDUFA2, NDUFA9, NDUFS6, SMARCB1, ACTB, ACSL3, COX6B1, MT-CO2
KEGG_PATHWAY	hsa00190:Oxidative phosphorylation	7	2.7027	0.0372129	4728, 4695, 51079, 1340, 4513, 4704, 4726	157	134	8465	2.81657	0.99996	0.382148	0.36211		NDUFS8, NDUFA13, NDUFA2, NDUFA9, NDUFS6, COX6B1, MT-CO2
KEGG_PATHWAY	hsa04932:Non-alcoholic fatty liver disease	7	2.7027	0.0667622	4728, 4695, 51079, 1340, 4513, 4704, 4726	157	155	8465	2.43497	1	0.557047	0.527838
Annotation Cluster 2	Enrichment Score: 2.212461584519115
Category	Term	Count	%	PValue	Genes	List Total	Pop Hits	Pop Total	Fold Enrichment	Bonferroni	Benjamini	FDR
KEGG_PATHWAY	hsa01230:Biosynthesis of amino acids	7	2.7027	0.00251382	440, 4144, 26227, 5723, 84706, 1491, 29968	157	75	8465	5.03227	0.489332	0.147319	0.139595		ASNS, CTH, GPT2, MAT2A, PHGDH, PSAT1, PSPH
KEGG_PATHWAY	hsa00260:Glycine, serine and threonine metabolism	5	1.9305	0.0060558	501, 26227, 5723, 1491, 29968	157	40	8465	6.73965	0.80246	0.147319	0.139595		ALDH7A1, CTH, PHGDH, PSAT1, PSPH
KEGG_PATHWAY	hsa00270:Cysteine and methionine metabolism	5	1.9305	0.0151394	4144, 26227, 1491, 2937, 29968	157	52	8465	5.18435	0.982976	0.212749	0.201593		CTH, GSS, MAT2A, PHGDH, PSAT1
Annotation Cluster 3	Enrichment Score: 0.9694222095920629
Category	Term	Count	%	PValue	Genes	List Total	Pop Hits	Pop Total	Fold Enrichment	Bonferroni	Benjamini	FDR
KEGG_PATHWAY	hsa04810:Regulation of actin cytoskeleton	11	4.2471	0.00967476	4628, 79784, 55970, 5829, 7430, 2335, 3685, 60, 6714, 5605, 2934	157	229	8465	2.58991	0.925409	0.175558	0.166353		GNG12, SRC, ACTB, EZR, FN1, GSN, ITGAV, MAP2K2, MYH10, MYH14, PXN
KEGG_PATHWAY	hsa05100:Bacterial invasion of epithelial cells	6	2.3166	0.0135893	5829, 2335, 1212, 23157, 60, 6714	157	77	8465	4.20134	0.974092	0.201574	0.191005		SRC, ACTB, CLTB, FN1, PXN, SEPTIN6
KEGG_PATHWAY	hsa05205:Proteoglycans in cancer	9	3.4749	0.0355929	5829, 7430, 2335, 3685, 60, 3710, 5328, 6714, 5605	157	205	8465	2.3671	0.999937	0.380132	0.3602		SRC, ACTB, EZR, FN1, ITPR3, ITGAV, MAP2K2, PXN, PLAU
KEGG_PATHWAY	hsa04919:Thyroid hormone signaling pathway	5	1.9305	0.18398	3685, 60, 5469, 6714, 5605	157	121	8465	2.22798	1	1	0.951128
KEGG_PATHWAY	hsa05135:Yersinia infection	5	1.9305	0.245886	5829, 2335, 60, 6714, 5605	157	137	8465	1.96778	1	1	0.951128
KEGG_PATHWAY	hsa05418:Fluid shear stress and atherosclerosis	5	1.9305	0.253945	3685, 60, 3383, 2947, 6714	157	139	8465	1.93947	1	1	0.951128
KEGG_PATHWAY	hsa04921:Oxytocin signaling pathway	5	1.9305	0.317797	2775, 60, 3710, 6714, 5605	157	154	8465	1.75056	1	1	0.951128
KEGG_PATHWAY	hsa04510:Focal adhesion	6	2.3166	0.319573	5829, 2335, 3685, 1284, 60, 6714	157	203	8465	1.59361	1	1	0.951128
KEGG_PATHWAY	hsa04015:Rap1 signaling pathway	6	2.3166	0.345172	2775, 56288, 5898, 60, 6714, 5605	157	210	8465	1.54049	1	1	0.951128
Annotation Cluster 4	Enrichment Score: 0.6449422555296765
Category	Term	Count	%	PValue	Genes	List Total	Pop Hits	Pop Total	Fold Enrichment	Bonferroni	Benjamini	FDR
KEGG_PATHWAY	hsa04926:Relaxin signaling pathway	7	2.7027	0.0317461	55970, 2775, 2782, 1284, 408, 6714, 5605	157	129	8465	2.92574	0.999818	0.353176	0.334657		GNAO1, GNB1, GNG12, SRC, ARRB1, COL4A2, MAP2K2
KEGG_PATHWAY	hsa05163:Human cytomegalovirus infection	9	3.4749	0.056074	55970, 5829, 2775, 3685, 2782, 8737, 3710, 6714, 5605	157	225	8465	2.15669	1	0.534706	0.506669
KEGG_PATHWAY	hsa05170:Human immunodeficiency virus 1 infection	8	3.0888	0.0966144	55970, 5829, 2775, 2782, 8737, 9978, 3710, 5605	157	212	8465	2.03461	1	0.73703	0.698384
KEGG_PATHWAY	hsa04727:GABAergic synapse	4	1.5444	0.225656	55970, 2775, 2782, 6714	157	89	8465	2.42324	1	1	0.951128
KEGG_PATHWAY	hsa04728:Dopaminergic synapse	5	1.9305	0.226011	55970, 2775, 2782, 3710, 408	157	132	8465	2.04232	1	1	0.951128
KEGG_PATHWAY	hsa05032:Morphine addiction	4	1.5444	0.235429	55970, 2775, 2782, 408	157	91	8465	2.36999	1	1	0.951128
KEGG_PATHWAY	hsa04371:Apelin signaling pathway	5	1.9305	0.253945	55970, 4088, 2782, 3710, 5605	157	139	8465	1.93947	1	1	0.951128
KEGG_PATHWAY	hsa04713:Circadian entrainment	4	1.5444	0.265158	55970, 2775, 2782, 3710	157	97	8465	2.22339	1	1	0.951128
KEGG_PATHWAY	hsa04062:Chemokine signaling pathway	6	2.3166	0.279919	55970, 5829, 56288, 2782, 408, 6714	157	192	8465	1.68491	1	1	0.951128
KEGG_PATHWAY	hsa05167:Kaposi sarcoma-associated herpesvirus infection	6	2.3166	0.287059	55970, 2782, 3710, 3383, 6714, 5605	157	194	8465	1.66754	1	1	0.951128
KEGG_PATHWAY	hsa04725:Cholinergic synapse	4	1.5444	0.345945	55970, 2775, 2782, 3710	157	113	8465	1.90857	1	1	0.951128
KEGG_PATHWAY	hsa04724:Glutamatergic synapse	4	1.5444	0.356059	55970, 2775, 2782, 3710	157	115	8465	1.87538	1	1	0.951128
KEGG_PATHWAY	hsa04726:Serotonergic synapse	4	1.5444	0.356059	55970, 2775, 2782, 3710	157	115	8465	1.87538	1	1	0.951128
KEGG_PATHWAY	hsa04014:Ras signaling pathway	5	1.9305	0.637214	55970, 25, 2782, 5898, 5605	157	236	8465	1.14231	1	1	0.951128
KEGG_PATHWAY	hsa05034:Alcoholism	4	1.5444	0.678188	55970, 8520, 2775, 2782	157	188	8465	1.14717	1	1	0.951128
Annotation Cluster 5	Enrichment Score: 0.5174453519719434
Category	Term	Count	%	PValue	Genes	List Total	Pop Hits	Pop Total	Fold Enrichment	Bonferroni	Benjamini	FDR
KEGG_PATHWAY	hsa04540:Gap junction	4	1.5444	0.2208	7277, 3710, 6714, 5605	157	88	8465	2.45078	1	1	0.951128
KEGG_PATHWAY	hsa04915:Estrogen signaling pathway	5	1.9305	0.249909	2775, 1509, 3710, 6714, 5605	157	138	8465	1.95352	1	1	0.951128
KEGG_PATHWAY	hsa05167:Kaposi sarcoma-associated herpesvirus infection	6	2.3166	0.287059	55970, 2782, 3710, 3383, 6714, 5605	157	194	8465	1.66754	1	1	0.951128
KEGG_PATHWAY	hsa04730:Long-term depression	3	1.1583	0.303534	2775, 3710, 5605	157	60	8465	2.69586	1	1	0.951128
KEGG_PATHWAY	hsa04921:Oxytocin signaling pathway	5	1.9305	0.317797	2775, 60, 3710, 6714, 5605	157	154	8465	1.75056	1	1	0.951128
KEGG_PATHWAY	hsa04912:GnRH signaling pathway	3	1.1583	0.514302	3710, 6714, 5605	157	93	8465	1.73926	1	1	0.951128
Annotation Cluster 6	Enrichment Score: 0.4730540680689286
Category	Term	Count	%	PValue	Genes	List Total	Pop Hits	Pop Total	Fold Enrichment	Bonferroni	Benjamini	FDR
KEGG_PATHWAY	hsa04218:Cellular senescence	6	2.3166	0.161636	1017, 4088, 7417, 3710, 293, 5605	157	156	8465	2.07374	1	1	0.951128
KEGG_PATHWAY	hsa05161:Hepatitis B	5	1.9305	0.349362	1017, 1654, 4088, 6714, 5605	157	162	8465	1.66411	1	1	0.951128
KEGG_PATHWAY	hsa04068:FoxO signaling pathway	4	1.5444	0.435804	1017, 4088, 5106, 5605	157	131	8465	1.64633	1	1	0.951128
KEGG_PATHWAY	hsa05226:Gastric cancer	4	1.5444	0.520809	1017, 4088, 5605, 4292	157	149	8465	1.44744	1	1	0.951128
Annotation Cluster 7	Enrichment Score: 0.4011967896044513
Category	Term	Count	%	PValue	Genes	List Total	Pop Hits	Pop Total	Fold Enrichment	Bonferroni	Benjamini	FDR
KEGG_PATHWAY	hsa04218:Cellular senescence	6	2.3166	0.161636	1017, 4088, 7417, 3710, 293, 5605	157	156	8465	2.07374	1	1	0.951128
KEGG_PATHWAY	hsa05017:Spinocerebellar ataxia	5	1.9305	0.270223	5709, 11273, 7417, 3710, 293	157	143	8465	1.88522	1	1	0.951128
KEGG_PATHWAY	hsa04022:cGMP-PKG signaling pathway	4	1.5444	0.598484	7417, 3710, 293, 5605	157	167	8465	1.29143	1	1	0.951128
KEGG_PATHWAY	hsa04020:Calcium signaling pathway	3	1.1583	0.950383	7417, 3710, 293	157	253	8465	0.639334	1	1	0.951128
Annotation Cluster 8	Enrichment Score: 0.39654976637031336
Category	Term	Count	%	PValue	Genes	List Total	Pop Hits	Pop Total	Fold Enrichment	Bonferroni	Benjamini	FDR
KEGG_PATHWAY	hsa05222:Small cell lung cancer	4	1.5444	0.240344	1017, 2335, 3685, 1284	157	92	8465	2.34423	1	1	0.951128
KEGG_PATHWAY	hsa04510:Focal adhesion	6	2.3166	0.319573	5829, 2335, 3685, 1284, 60, 6714	157	203	8465	1.59361	1	1	0.951128
KEGG_PATHWAY	hsa04151:PI3K-Akt signaling pathway	8	3.0888	0.479696	55970, 1017, 2335, 3685, 2782, 5106, 1284, 5605	157	354	8465	1.21847	1	1	0.951128
KEGG_PATHWAY	hsa04512:ECM-receptor interaction	3	1.1583	0.490895	2335, 3685, 1284	157	89	8465	1.81743	1	1	0.951128
KEGG_PATHWAY	hsa05165:Human papillomavirus infection	7	2.7027	0.575298	5829, 1017, 2335, 56288, 3685, 1284, 5605	157	331	8465	1.14024	1	1	0.951128
Annotation Cluster 9	Enrichment Score: 0.319528558535468
Category	Term	Count	%	PValue	Genes	List Total	Pop Hits	Pop Total	Fold Enrichment	Bonferroni	Benjamini	FDR
KEGG_PATHWAY	hsa05412:Arrhythmogenic right ventricular cardiomyopathy	3	1.1583	0.416686	3685, 2010, 60	157	77	8465	2.10067	1	1	0.951128
KEGG_PATHWAY	hsa05410:Hypertrophic cardiomyopathy	3	1.1583	0.496813	3685, 2010, 60	157	90	8465	1.79724	1	1	0.951128
KEGG_PATHWAY	hsa05414:Dilated cardiomyopathy	3	1.1583	0.531389	3685, 2010, 60	157	96	8465	1.68491	1	1	0.951128
