# Supplementary material for: Small molecule inhibition of ubiquitin C-terminal hydrolase L1 alters cell metabolism proteins and exerts anti- or pro-tumorigenic effects contingent upon chemosensitivity status in high grade serous ovarian cancer
Source: Front Pharmacol. 2025 Feb 26;16:1547164. doi: 10.3389/fphar.2025.1547164 (PMC11897294; doi:10.3389/fphar.2025.1547164)
Supplement: Supplementary file 6 [file DataSheet2.xlsx]

## Sheet: Sheet1
Majority protein IDs	Fasta headers	Gene Name	Protein	Sequence coverage [%]	Mol. weight [kDa]	Sequence length	%ABD CD1	%ABD CD2	%ABD CD3	%ABD CD4	%ABD i1	%ABD i2	%ABD i3	%ABD i4	FC i/CD	AVG i	AVG CD	Log2FC	TTEST	negLog10
sp|O95757|HS74L_HUMAN;tr|E9PDE8|E9PDE8_HUMAN;tr|D6RJ96|D6RJ96_HUMAN	sp|O95757|HS74L_HUMAN Heat shock 70 kDa protein 4L OS=Homo sapiens GN=HSPA4L PE=1 SV=3;tr|E9PDE8|E9PDE8_HUMAN Heat shock 70 kDa protein 4L OS=Homo sapiens GN=HSPA4L PE=1 SV=1;tr|D6RJ96|D6RJ96_HUMAN Heat shock 70 kDa protein 4L (Fragment) OS=Homo sapiens GN	HSPA4L	Heat shock 70 kDa protein 4L	37.2	94.511	839	0.00881642	0.00793537	0.00862012	0.00837528	0.00741753	0.00665271	0.00719448	0.00694381	0.835878	0.00705213	0.0084368	-0.258636	3.47334e-05	4.45925
tr|A0A0A0MSJ8|A0A0A0MSJ8_HUMAN;tr|T1ECW5|T1ECW5_HUMAN;sp|O75170-6|PP6R2_HUMAN;sp|O75170-2|PP6R2_HUMAN;sp|O75170-4|PP6R2_HUMAN;sp|O75170-3|PP6R2_HUMAN;sp|O75170-5|PP6R2_HUMAN;sp|O75170|PP6R2_HUMAN	tr|A0A0A0MSJ8|A0A0A0MSJ8_HUMAN Serine/threonine-protein phosphatase 6 regulatory subunit 2 (Fragment) OS=Homo sapiens GN=PPP6R2 PE=1 SV=1;tr|T1ECW5|T1ECW5_HUMAN Serine/threonine-protein phosphatase 6 regulatory subunit 2 (Fragment) OS=Homo sapiens GN=PPP6R	PPP6R2	Serine/threonine-protein phosphatase 6 regulatory subunit 2 (Fragment)	3.7	59.256	562	0.000133576	8.98912e-05	0.000120755	6.40883e-05	6.65783e-05	1.61409e-05	5.1399e-05	0	0.328471	3.35295e-05	0.000102078	-1.60616	5.80635e-05	4.2361
sp|P38646|GRP75_HUMAN	sp|P38646|GRP75_HUMAN Stress-70 protein, mitochondrial OS=Homo sapiens GN=HSPA9 PE=1 SV=2	HSPA9	Stress-70 protein, mitochondrial	60.2	73.68	679	0.14244	0.138895	0.132269	0.136378	0.160579	0.155917	0.149591	0.156243	1.13155	0.155582	0.137495	0.178294	9.63788e-05	4.01602
tr|E7ET40|E7ET40_HUMAN;sp|P00749-2|UROK_HUMAN;sp|P00749|UROK_HUMAN	tr|E7ET40|E7ET40_HUMAN Urokinase-type plasminogen activator OS=Homo sapiens GN=PLAU PE=1 SV=1;sp|P00749-2|UROK_HUMAN Isoform 2 of Urokinase-type plasminogen activator OS=Homo sapiens GN=PLAU;sp|P00749|UROK_HUMAN Urokinase-type plasminogen activator OS=Homo	PLAU	Urokinase-type plasminogen activator	3.6	46.924	414	0	0	0	0	0.000504754	0.00060878	0.000524682	0.000523025	#DIV/0!	0.00054031	0	#DIV/0!	0.000174901	3.75721
sp|Q14690|RRP5_HUMAN	sp|Q14690|RRP5_HUMAN Protein RRP5 homolog OS=Homo sapiens GN=PDCD11 PE=1 SV=3	PDCD11	Protein RRP5 homolog	6.9	208.7	1871	0.000333629	0.000398879	0.000520059	0.000618147	6.59436e-05	7.85291e-05	0.000233194	0.000291846	0.357891	0.000167378	0.000467679	-1.48241	0.00021755	3.66244
sp|Q6ZUT6-4|CO052_HUMAN;sp|Q6ZUT6|CO052_HUMAN;tr|H0YM82|H0YM82_HUMAN;sp|Q6ZUT6-3|CO052_HUMAN;sp|Q6ZUT6-2|CO052_HUMAN	sp|Q6ZUT6-4|CO052_HUMAN Isoform 4 of Uncharacterized protein C15orf52 OS=Homo sapiens GN=C15orf52;sp|Q6ZUT6|CO052_HUMAN Uncharacterized protein C15orf52 OS=Homo sapiens GN=C15orf52 PE=1 SV=1;tr|H0YM82|H0YM82_HUMAN Coiled-coil domain-containing 9B (Fragment	C15orf52	Isoform 4 of Uncharacterized protein C15orf52	7.1	49.68	466	0.000489905	0.000389919	0.000426227	0.000454276	0	0	0	0	0	0	0.000440082	#NUM!	0.000244411	3.61188
sp|Q5SWH9|TMM69_HUMAN	sp|Q5SWH9|TMM69_HUMAN Transmembrane protein 69 OS=Homo sapiens GN=TMEM69 PE=2 SV=1	TMEM69	Transmembrane protein 69	5.3	27.55	247	0.00131548	0.00150447	0.00128501	0.00120174	0	0	0	0	0	0	0.00132667	#NUM!	0.000245001	3.61083
tr|K7EQW8|K7EQW8_HUMAN	tr|K7EQW8|K7EQW8_HUMAN Tropomyosin alpha-4 chain (Fragment) OS=Homo sapiens GN=TPM4 PE=1 SV=1	TPM4(fragment)	Tropomyosin alpha-4 chain (Fragment)	49.2	6.8126	59	0	0	0	0	0.0222024	0.0171785	0.0207324	0.0205735	#DIV/0!	0.0201717	0	#DIV/0!	0.000319521	3.4955
tr|A0A087WX20|A0A087WX20_HUMAN;sp|P40692-2|MLH1_HUMAN;sp|P40692-3|MLH1_HUMAN;tr|H0Y818|H0Y818_HUMAN;sp|P40692|MLH1_HUMAN	tr|A0A087WX20|A0A087WX20_HUMAN DNA mismatch repair protein Mlh1 (Fragment) OS=Homo sapiens GN=MLH1 PE=1 SV=1;sp|P40692-2|MLH1_HUMAN Isoform 2 of DNA mismatch repair protein Mlh1 OS=Homo sapiens GN=MLH1;sp|P40692-3|MLH1_HUMAN Isoform 3 of DNA mismatch repai	MLH1	DNA mismatch repair protein Mlh1 (Fragment)	8.1	25.179	223	0.00100446	0.000883732	0.00080514	0.000793406	0	0	0	0	0	0	0.000871684	#NUM!	0.000377697	3.42286
tr|C9JW94|C9JW94_HUMAN;sp|Q9HBM1|SPC25_HUMAN	tr|C9JW94|C9JW94_HUMAN Kinetochore protein Spc25 (Fragment) OS=Homo sapiens GN=SPC25 PE=1 SV=1;sp|Q9HBM1|SPC25_HUMAN Kinetochore protein Spc25 OS=Homo sapiens GN=SPC25 PE=1 SV=1	SPC25	Kinetochore protein Spc25 (Fragment)	9.6	13.643	115	0.00190821	0.00226035	0.00177066	0.00181853	0	0	0	0	0	0	0.00193944	#NUM!	0.000405378	3.39214
sp|Q16706|MA2A1_HUMAN	sp|Q16706|MA2A1_HUMAN Alpha-mannosidase 2 OS=Homo sapiens GN=MAN2A1 PE=1 SV=2	MAN2A1	Alpha-mannosidase 2	1.7	131.14	1144	0.000320365	0.000407469	0.000318256	0.000366687	0	0	0	0	0	0	0.000353194	#NUM!	0.000475076	3.32324
tr|K7ELW9|K7ELW9_HUMAN;sp|Q9NVP2|ASF1B_HUMAN	tr|K7ELW9|K7ELW9_HUMAN Histone chaperone ASF1B OS=Homo sapiens GN=ASF1B PE=1 SV=1;sp|Q9NVP2|ASF1B_HUMAN Histone chaperone ASF1B OS=Homo sapiens GN=ASF1B PE=1 SV=1	ASF1B	Histone chaperone ASF1B	9.1	18.285	165	0.00294663	0.00317974	0.00379176	0.00296281	0	0	0	0	0	0	0.00322023	#NUM!	0.000504066	3.29751
sp|P46087-2|NOP2_HUMAN;sp|P46087|NOP2_HUMAN;sp|P46087-4|NOP2_HUMAN;sp|P46087-3|NOP2_HUMAN	sp|P46087-2|NOP2_HUMAN Isoform 2 of Probable 28S rRNA (cytosine(4447)-C(5))-methyltransferase OS=Homo sapiens GN=NOP2;sp|P46087|NOP2_HUMAN Probable 28S rRNA (cytosine(4447)-C(5))-methyltransferase OS=Homo sapiens GN=NOP2 PE=1 SV=2;sp|P46087-4|NOP2_HUMAN Is	NOP2	Isoform 2 of Probable 28S rRNA (cytosine(4447)-C(5))-methyltransferase	16.6	88.972	808	0.00860383	0.00907762	0.00600031	0.00663103	0.0129243	0.012723	0.0110299	0.0108991	1.56951	0.0118941	0.0075782	0.650316	0.000612492	3.2129
sp|Q12824-2|SNF5_HUMAN;sp|Q12824|SNF5_HUMAN;tr|G5E975|G5E975_HUMAN;tr|B5MCL5|B5MCL5_HUMAN	sp|Q12824-2|SNF5_HUMAN Isoform B of SWI/SNF-related matrix-associated actin-dependent regulator of chromatin subfamily B member 1 OS=Homo sapiens GN=SMARCB1;sp|Q12824|SNF5_HUMAN SWI/SNF-related matrix-associated actin-dependent regulator of chromatin subfa	SMARCB1	Isoform B of SWI/SNF-related matrix-associated actin-dependent regulator of chromatin subfamily B member 1	21.5	43.158	376	0.00495537	0.00477337	0.00414438	0.00405393	0.000441988	0.00144396	0.000597131	0.000633076	0.173824	0.000779039	0.00448176	-2.5243	0.000875243	3.05787
sp|P53680-2|AP2S1_HUMAN;sp|P53680|AP2S1_HUMAN;tr|M0R0N4|M0R0N4_HUMAN;tr|X6R390|X6R390_HUMAN;tr|M0QYZ2|M0QYZ2_HUMAN;tr|M0R1S0|M0R1S0_HUMAN;tr|M0QZ21|M0QZ21_HUMAN	sp|P53680-2|AP2S1_HUMAN Isoform 2 of AP-2 complex subunit sigma OS=Homo sapiens GN=AP2S1;sp|P53680|AP2S1_HUMAN AP-2 complex subunit sigma OS=Homo sapiens GN=AP2S1 PE=1 SV=2;tr|M0R0N4|M0R0N4_HUMAN AP complex subunit sigma OS=Homo sapiens GN=AP2S1 PE=1 SV=1;	AP2S1	Isoform 2 of AP-2 complex subunit sigma	15.4	12.417	104	0.0246079	0.0230149	0.0246584	0.0242144	0.0184839	0.0188349	0.019522	0.0196048	0.792218	0.0191114	0.0241239	-0.33603	0.00125593	2.90103
sp|Q16822|PCKGM_HUMAN;tr|B4DW73|B4DW73_HUMAN;tr|H0YML5|H0YML5_HUMAN;sp|Q16822-2|PCKGM_HUMAN	sp|Q16822|PCKGM_HUMAN Phosphoenolpyruvate carboxykinase [GTP], mitochondrial OS=Homo sapiens GN=PCK2 PE=1 SV=3;tr|B4DW73|B4DW73_HUMAN Phosphoenolpyruvate carboxykinase [GTP], mitochondrial OS=Homo sapiens GN=PCK2 PE=1 SV=1;tr|H0YML5|H0YML5_HUMAN Phosphoeno	PCK2	Phosphoenolpyruvate carboxykinase [GTP], mitochondrial	49.5	70.729	640	0.00725074	0.00859665	0.00542999	0.0114408	0.0274678	0.0286816	0.024987	0.0252113	3.25041	0.0265869	0.00817955	1.70062	0.0012892	2.88968
sp|Q53EZ4|CEP55_HUMAN;sp|Q53EZ4-2|CEP55_HUMAN;tr|H0Y432|H0Y432_HUMAN	sp|Q53EZ4|CEP55_HUMAN Centrosomal protein of 55 kDa OS=Homo sapiens GN=CEP55 PE=1 SV=3;sp|Q53EZ4-2|CEP55_HUMAN Isoform 2 of Centrosomal protein of 55 kDa OS=Homo sapiens GN=CEP55;tr|H0Y432|H0Y432_HUMAN Centrosomal protein of 55 kDa (Fragment) OS=Homo sapie	CEP55	Centrosomal protein of 55 kDa	5.4	54.178	464	0.0596584	0.0700787	0.0541685	0.0799993	0.000511885	0.0003618	0.000428453	0.000483385	0.00676578	0.000446381	0.0659762	-7.20753	0.00142886	2.84501
sp|P54577|SYYC_HUMAN;tr|A0A0C4DGZ5|A0A0C4DGZ5_HUMAN	sp|P54577|SYYC_HUMAN Tyrosine--tRNA ligase, cytoplasmic OS=Homo sapiens GN=YARS PE=1 SV=4;tr|A0A0C4DGZ5|A0A0C4DGZ5_HUMAN Tyrosine--tRNA ligase OS=Homo sapiens GN=YARS PE=1 SV=1	YARS	Tyrosine--tRNA ligase, cytoplasmic	52.5	59.143	528	0.00870038	0.00618886	0.0089929	0.00819872	0.0156688	0.0116107	0.0135648	0.014182	1.71524	0.0137566	0.00802022	0.77841	0.00144506	2.84011
sp|Q8IWA0|WDR75_HUMAN	sp|Q8IWA0|WDR75_HUMAN WD repeat-containing protein 75 OS=Homo sapiens GN=WDR75 PE=1 SV=1	WDR75	WD repeat-containing protein 75	7.3	94.498	830	0.000485289	0.000345425	0.000738709	0.000375805	0	0	0.000248146	0	0.127567	6.20365e-05	0.000486307	-2.97068	0.00145631	2.83675
sp|O43678|NDUA2_HUMAN	sp|O43678|NDUA2_HUMAN NADH dehydrogenase [ubiquinone] 1 alpha subcomplex subunit 2 OS=Homo sapiens GN=NDUFA2 PE=1 SV=3	NDUFA2	NADH dehydrogenase [ubiquinone] 1 alpha subcomplex subunit 2	21.2	10.921	99	0.00286972	0.00436608	0.00336565	0.00372166	0	0	0	0	0	0	0.00358078	#NUM!	0.00145641	2.83672
sp|Q8IVL5-2|P3H2_HUMAN;sp|Q8IVL5|P3H2_HUMAN	sp|Q8IVL5-2|P3H2_HUMAN Isoform 2 of Prolyl 3-hydroxylase 2 OS=Homo sapiens GN=P3H2;sp|Q8IVL5|P3H2_HUMAN Prolyl 3-hydroxylase 2 OS=Homo sapiens GN=P3H2 PE=1 SV=1	P3H2	Isoform 2 of Prolyl 3-hydroxylase 2	6.1	60.386	527	0.000681115	0.0007935	0.000854923	0.000691116	0	0.000239468	0	0	0.0792768	5.98669e-05	0.000755164	-3.65696	0.0014971	2.82475
sp|O43823|AKAP8_HUMAN	sp|O43823|AKAP8_HUMAN A-kinase anchor protein 8 OS=Homo sapiens GN=AKAP8 PE=1 SV=1	AKAP8	A-kinase anchor protein 8	7.4	76.107	692	0.00191477	0.0018962	0.00207868	0.00176409	0.0013597	0.0012638	0.00155193	0.00137105	0.724676	0.00138662	0.00191344	-0.464592	0.0018119	2.74187
sp|Q6FI81-3|CPIN1_HUMAN;sp|Q6FI81|CPIN1_HUMAN;tr|H3BV90|H3BV90_HUMAN;tr|H3BT65|H3BT65_HUMAN	sp|Q6FI81-3|CPIN1_HUMAN Isoform 3 of Anamorsin OS=Homo sapiens GN=CIAPIN1;sp|Q6FI81|CPIN1_HUMAN Anamorsin OS=Homo sapiens GN=CIAPIN1 PE=1 SV=2;tr|H3BV90|H3BV90_HUMAN Fe-S cluster assembly protein DRE2 OS=Homo sapiens GN=CIAPIN1 PE=1 SV=1;tr|H3BT65|H3BT65_H	CIAPIN1	Isoform 3 of Anamorsin	35.8	32.212	299	0.00919291	0.00891915	0.0087169	0.00931923	0.00732546	0.00702142	0.00721886	0.00692734	0.788229	0.00712327	0.00903705	-0.343312	0.00187994	2.72586
sp|P11233|RALA_HUMAN;tr|H7C3P7|H7C3P7_HUMAN	sp|P11233|RALA_HUMAN Ras-related protein Ral-A OS=Homo sapiens GN=RALA PE=1 SV=1;tr|H7C3P7|H7C3P7_HUMAN Ras-related protein Ral-A (Fragment) OS=Homo sapiens GN=RALA PE=1 SV=1	RALA	Ras-related protein Ral-A	20.9	23.567	206	0.0192231	0.0227572	0.0188023	0.0178203	0.0240553	0.0268778	0.0219111	0.0226639	1.21507	0.023877	0.0196507	0.281041	0.00193436	2.71346
tr|E9PLD0|E9PLD0_HUMAN;sp|Q9H0U4|RAB1B_HUMAN;sp|Q92928|RAB1C_HUMAN	tr|E9PLD0|E9PLD0_HUMAN Ras-related protein Rab-1B OS=Homo sapiens GN=RAB1B PE=1 SV=1;sp|Q9H0U4|RAB1B_HUMAN Ras-related protein Rab-1B OS=Homo sapiens GN=RAB1B PE=1 SV=1;sp|Q92928|RAB1C_HUMAN Putative Ras-related protein Rab-1C OS=Homo sapiens GN=RAB1C PE=5	RAB1B	Ras-related protein Rab-1B	67.5	18.483	169	0.028372	0.0229286	0.0260894	0.0226015	0.0248134	0.0195734	0.0235867	0.0184894	0.864702	0.0216157	0.0249979	-0.209724	0.00205067	2.6881
sp|P23381-2|SYWC_HUMAN;sp|P23381|SYWC_HUMAN	sp|P23381-2|SYWC_HUMAN Isoform 2 of Tryptophan--tRNA ligase, cytoplasmic OS=Homo sapiens GN=WARS;sp|P23381|SYWC_HUMAN Tryptophan--tRNA ligase, cytoplasmic OS=Homo sapiens GN=WARS PE=1 SV=2	WARS	Isoform 2 of Tryptophan--tRNA ligase, cytoplasmic	57	48.851	430	0.0239527	0.020834	0.0151736	0.0209469	0.0336198	0.0368558	0.0279384	0.0339001	1.63538	0.0330785	0.0202268	0.709624	0.00218982	2.65959
sp|Q16795|NDUA9_HUMAN	sp|Q16795|NDUA9_HUMAN NADH dehydrogenase [ubiquinone] 1 alpha subcomplex subunit 9, mitochondrial OS=Homo sapiens GN=NDUFA9 PE=1 SV=2	NDUFA9	NADH dehydrogenase [ubiquinone] 1 alpha subcomplex subunit 9, mitochondrial	22.3	42.509	377	0.00515357	0.0038081	0.00438095	0.00408805	0.00275618	0.00130957	0.00227536	0.00258069	0.511845	0.00223045	0.00435767	-0.966221	0.00243645	2.61324
sp|P49588|SYAC_HUMAN;sp|P49588-2|SYAC_HUMAN	sp|P49588|SYAC_HUMAN Alanine--tRNA ligase, cytoplasmic OS=Homo sapiens GN=AARS PE=1 SV=2;sp|P49588-2|SYAC_HUMAN Isoform 2 of Alanine--tRNA ligase, cytoplasmic OS=Homo sapiens GN=AARS	AARS	Alanine--tRNA ligase, cytoplasmic	41.8	106.81	968	0.0215727	0.0217064	0.0223867	0.024587	0.0376887	0.0441241	0.0361632	0.0437017	1.79139	0.0404194	0.0225632	0.841078	0.00244491	2.61174
sp|O75436|VP26A_HUMAN	sp|O75436|VP26A_HUMAN Vacuolar protein sorting-associated protein 26A OS=Homo sapiens GN=VPS26A PE=1 SV=2	VPS26A	Vacuolar protein sorting-associated protein 26A	39.1	38.169	327	0.0301075	0.022595	0.0237786	0.0213897	0.027192	0.0204647	0.0202055	0.0186726	0.884173	0.0216337	0.0244677	-0.177599	0.00245259	2.61038
sp|Q14141-2|SEPT6_HUMAN;sp|Q14141-4|SEPT6_HUMAN;tr|B1AMS2|B1AMS2_HUMAN;sp|Q14141|SEPT6_HUMAN	sp|Q14141-2|SEPT6_HUMAN Isoform I of Septin-6 OS=Homo sapiens GN=SEPT6;sp|Q14141-4|SEPT6_HUMAN Isoform V of Septin-6 OS=Homo sapiens GN=SEPT6;tr|B1AMS2|B1AMS2_HUMAN Septin 6, isoform CRA_b OS=Homo sapiens GN=SEPT6 PE=1 SV=1;sp|Q14141|SEPT6_HUMAN Septin-6 O	SEPTIN6	Isoform I of Septin-6	24.1	48.872	427	0.00221842	0.0019647	0.00151	0.00258968	0	0	0	0	0	0	0.0020707	#NUM!	0.00277409	2.55688
sp|Q86VY4|TSYL5_HUMAN	sp|Q86VY4|TSYL5_HUMAN Testis-specific Y-encoded-like protein 5 OS=Homo sapiens GN=TSPYL5 PE=1 SV=2	TSPYL5	Testis-specific Y-encoded-like protein 5	19.7	45.143	417	0.0025335	0.00245625	0.00252526	0.00240053	0.00219058	0.00210409	0.00198501	0.00192975	0.827935	0.00205236	0.00247889	-0.272411	0.00296818	2.52751
sp|Q7Z406|MYH14_HUMAN;sp|Q7Z406-6|MYH14_HUMAN;sp|Q7Z406-2|MYH14_HUMAN;sp|Q7Z406-5|MYH14_HUMAN;sp|Q7Z406-4|MYH14_HUMAN;tr|M0QY43|M0QY43_HUMAN	sp|Q7Z406|MYH14_HUMAN Myosin-14 OS=Homo sapiens GN=MYH14 PE=1 SV=2;sp|Q7Z406-6|MYH14_HUMAN Isoform 6 of Myosin-14 OS=Homo sapiens GN=MYH14;sp|Q7Z406-2|MYH14_HUMAN Isoform 2 of Myosin-14 OS=Homo sapiens GN=MYH14;sp|Q7Z406-5|MYH14_HUMAN Isoform 5 of Myosin-1	MYH14	Myosin-14	3.5	227.87	1995	0.000950292	0.000669093	0.000743408	0.000560217	0	0	0	0	0	0	0.000730753	#NUM!	0.00301011	2.52142
tr|A0A1X7SBZ2|A0A1X7SBZ2_HUMAN;sp|Q92841|DDX17_HUMAN;tr|A0A1W2PQ51|A0A1W2PQ51_HUMAN;sp|Q92841-1|DDX17_HUMAN;sp|Q92841-3|DDX17_HUMAN;sp|Q92841-2|DDX17_HUMAN	tr|A0A1X7SBZ2|A0A1X7SBZ2_HUMAN Probable ATP-dependent RNA helicase DDX17 OS=Homo sapiens GN=DDX17 PE=1 SV=1;sp|Q92841|DDX17_HUMAN Probable ATP-dependent RNA helicase DDX17 OS=Homo sapiens GN=DDX17 PE=1 SV=2;tr|A0A1W2PQ51|A0A1W2PQ51_HUMAN Probable ATP-depen	DDX17	Probable ATP-dependent RNA helicase DDX17	36.8	80.253	729	0.067328	0.0657208	0.0706568	0.0599816	0.0710722	0.0722127	0.0765467	0.0663291	1.08523	0.0715402	0.0659218	0.117998	0.00308188	2.51118
sp|Q9H4M9|EHD1_HUMAN;tr|A0A024R571|A0A024R571_HUMAN;tr|C9J2Z4|C9J2Z4_HUMAN;tr|C9JC03|C9JC03_HUMAN	sp|Q9H4M9|EHD1_HUMAN EH domain-containing protein 1 OS=Homo sapiens GN=EHD1 PE=1 SV=2;tr|A0A024R571|A0A024R571_HUMAN EH domain-containing protein 1 OS=Homo sapiens GN=EHD1 PE=1 SV=1;tr|C9J2Z4|C9J2Z4_HUMAN EH domain-containing protein 1 (Fragment) OS=Homo s	EHD1	EH domain-containing protein 1	57.9	60.626	534	0.0279057	0.0243078	0.0323135	0.0282739	0.0240447	0.0218294	0.0278918	0.0239842	0.866571	0.0244375	0.0282002	-0.20661	0.00346108	2.46079
sp|P49458|SRP09_HUMAN	sp|P49458|SRP09_HUMAN Signal recognition particle 9 kDa protein OS=Homo sapiens GN=SRP9 PE=1 SV=2	SRP9	Signal recognition particle 9 kDa protein	34.9	10.112	86	0.0253715	0.0248821	0.0366511	0.0197371	0.0197678	0.0146282	0.0291406	0.0116758	0.705281	0.0188031	0.0266604	-0.503731	0.00377867	2.42266
sp|Q9BQ70|TCF25_HUMAN;tr|H3BMJ8|H3BMJ8_HUMAN;tr|Q9H7D3|Q9H7D3_HUMAN;tr|H3BSP8|H3BSP8_HUMAN;tr|H3BTU3|H3BTU3_HUMAN;tr|H3BS87|H3BS87_HUMAN	sp|Q9BQ70|TCF25_HUMAN Transcription factor 25 OS=Homo sapiens GN=TCF25 PE=1 SV=1;tr|H3BMJ8|H3BMJ8_HUMAN Transcription factor 25 (Fragment) OS=Homo sapiens GN=TCF25 PE=1 SV=1;tr|Q9H7D3|Q9H7D3_HUMAN NULP1, isoform CRA_c OS=Homo sapiens GN=TCF25 PE=1 SV=1;tr|	TCF25	Transcription factor 25	14.9	76.666	676	0.00114472	0.00180238	0.00143512	0.00151745	0.000355624	0.000419141	0.000295101	0.000598588	0.282804	0.000417113	0.00147492	-1.82212	0.00391928	2.40679
sp|Q15393|SF3B3_HUMAN	sp|Q15393|SF3B3_HUMAN Splicing factor 3B subunit 3 OS=Homo sapiens GN=SF3B3 PE=1 SV=4	SF3B3	Splicing factor 3B subunit 3	32.2	135.58	1217	0.0236482	0.0255608	0.0241857	0.0159872	0.0173884	0.0184775	0.0164012	0.011807	0.716859	0.0160185	0.0223455	-0.480239	0.00392356	2.40632
tr|J3QT28|J3QT28_HUMAN;sp|O43684-2|BUB3_HUMAN;sp|O43684|BUB3_HUMAN;tr|J3QSX4|J3QSX4_HUMAN	tr|J3QT28|J3QT28_HUMAN Mitotic checkpoint protein BUB3 (Fragment) OS=Homo sapiens GN=BUB3 PE=1 SV=1;sp|O43684-2|BUB3_HUMAN Isoform 2 of Mitotic checkpoint protein BUB3 OS=Homo sapiens GN=BUB3;sp|O43684|BUB3_HUMAN Mitotic checkpoint protein BUB3 OS=Homo sap	BUB3	Mitotic checkpoint protein BUB3 (Fragment)	47.8	31.703	278	0.0261177	0.0362912	0.0261196	0.0286132	0.0371977	0.0538687	0.0374492	0.0455821	1.48621	0.0435244	0.0292854	0.571642	0.0039263	2.40602
sp|Q9GZZ9|UBA5_HUMAN;tr|E7EWE1|E7EWE1_HUMAN;tr|E7EQ61|E7EQ61_HUMAN	sp|Q9GZZ9|UBA5_HUMAN Ubiquitin-like modifier-activating enzyme 5 OS=Homo sapiens GN=UBA5 PE=1 SV=1;tr|E7EWE1|E7EWE1_HUMAN Ubiquitin-like modifier-activating enzyme 5 OS=Homo sapiens GN=UBA5 PE=1 SV=1;tr|E7EQ61|E7EQ61_HUMAN Ubiquitin-like modifier-activatin	UBA5	Ubiquitin-like modifier-activating enzyme 5	12.1	44.863	404	0.00245575	0.00228179	0.00261774	0.000909663	0.00301591	0.00290517	0.0033577	0.00187802	1.34989	0.0027892	0.00206624	0.432847	0.00401211	2.39663
tr|H7BYV1|H7BYV1_HUMAN;tr|E9PS44|E9PS44_HUMAN;tr|E9PQN9|E9PQN9_HUMAN;sp|P13164|IFM1_HUMAN;sp|Q01629|IFM2_HUMAN;sp|Q01628|IFM3_HUMAN	tr|H7BYV1|H7BYV1_HUMAN Interferon-induced transmembrane protein 2 (Fragment) OS=Homo sapiens GN=IFITM2 PE=4 SV=1;tr|E9PS44|E9PS44_HUMAN Interferon-induced transmembrane protein 3 OS=Homo sapiens GN=IFITM3 PE=1 SV=1;tr|E9PQN9|E9PQN9_HUMAN Interferon-induced	IFITM2	Interferon-induced transmembrane protein 2 (Fragment)	21.6	8.0866	74	0.166906	0.177828	0.147618	0.137092	0.11254	0.104882	0.109132	0.0726655	0.634242	0.0998048	0.157361	-0.656896	0.00442957	2.35364
tr|A0A140T9J9|A0A140T9J9_HUMAN;sp|Q29963|1C06_HUMAN;tr|A0A140T962|A0A140T962_HUMAN;tr|A0A140T9B3|A0A140T9B3_HUMAN;tr|A0A1W2PR11|A0A1W2PR11_HUMAN;sp|Q29865|1C18_HUMAN;sp|P30505|1C08_HUMAN;sp|Q9TNN7|1C05_HUMAN;sp|Q07000|1C15_HUMAN;tr|A0A1W2PRX1|A0A1W2PRX1_HUMAN;tr|A0A0G2JH50|A0A0G2JH50_HUMAN	tr|A0A140T9J9|A0A140T9J9_HUMAN HLA class I histocompatibility antigen, Cw-6 alpha chain OS=Homo sapiens GN=HLA-C PE=1 SV=1;sp|Q29963|1C06_HUMAN HLA class I histocompatibility antigen, Cw-6 alpha chain OS=Homo sapiens GN=HLA-C PE=1 SV=2;tr|A0A140T962|A0A140	HLA-CW6	HLA class I histocompatibility antigen, Cw-6 alpha chain	46	41.621	372	0.0148136	0.0145189	0.0177895	0.0154848	0.0105464	0.00950862	0.0100805	0.00937285	0.631056	0.0098771	0.0156517	-0.664161	0.00451642	2.34521
tr|E9PBL0|E9PBL0_HUMAN;sp|Q9UII4|HERC5_HUMAN	tr|E9PBL0|E9PBL0_HUMAN E3 ISG15--protein ligase HERC5 OS=Homo sapiens GN=HERC5 PE=1 SV=1;sp|Q9UII4|HERC5_HUMAN E3 ISG15--protein ligase HERC5 OS=Homo sapiens GN=HERC5 PE=1 SV=2	HERC5	E3 ISG15--protein ligase HERC5	4.7	77.869	662	0.000574562	0.000579935	0.000517152	0.000883992	0	0	0	0	0	0	0.00063891	#NUM!	0.00454362	2.3426
sp|Q9Y617|SERC_HUMAN;sp|Q9Y617-2|SERC_HUMAN	sp|Q9Y617|SERC_HUMAN Phosphoserine aminotransferase OS=Homo sapiens GN=PSAT1 PE=1 SV=2;sp|Q9Y617-2|SERC_HUMAN Isoform 2 of Phosphoserine aminotransferase OS=Homo sapiens GN=PSAT1	PSAT1	Phosphoserine aminotransferase	47	40.422	370	0.0287904	0.0249095	0.0269134	0.0287215	0.0827008	0.0970774	0.0651917	0.0997355	3.15275	0.0861764	0.0273337	1.65661	0.00524179	2.28052
sp|P27824|CALX_HUMAN;sp|P27824-2|CALX_HUMAN;sp|P27824-3|CALX_HUMAN	sp|P27824|CALX_HUMAN Calnexin OS=Homo sapiens GN=CANX PE=1 SV=2;sp|P27824-2|CALX_HUMAN Isoform 2 of Calnexin OS=Homo sapiens GN=CANX;sp|P27824-3|CALX_HUMAN Isoform 3 of Calnexin OS=Homo sapiens GN=CANX	CANX	Calnexin	39.9	67.567	592	0.0504727	0.0528803	0.0414518	0.0450864	0.0676166	0.0629458	0.0512279	0.0579028	1.26227	0.0599233	0.0474728	0.336016	0.00532856	2.27339
sp|P19338|NUCL_HUMAN;tr|H7BY16|H7BY16_HUMAN	sp|P19338|NUCL_HUMAN Nucleolin OS=Homo sapiens GN=NCL PE=1 SV=3;tr|H7BY16|H7BY16_HUMAN Nucleolin (Fragment) OS=Homo sapiens GN=NCL PE=1 SV=8	NCL	Nucleolin	33.4	76.613	710	0.0737102	0.0816456	0.101543	0.0852051	0.107408	0.124024	0.121359	0.119795	1.38141	0.118147	0.0855258	0.466145	0.00610486	2.21432
tr|A0A286YF22|A0A286YF22_HUMAN;sp|O43175|SERA_HUMAN;tr|A0A286YFA2|A0A286YFA2_HUMAN;tr|A0A2C9F2M7|A0A2C9F2M7_HUMAN;tr|A0A286YFL2|A0A286YFL2_HUMAN;tr|A0A286YFM8|A0A286YFM8_HUMAN;tr|A0A286YFC8|A0A286YFC8_HUMAN;tr|A0A286YFB2|A0A286YFB2_HUMAN	tr|A0A286YF22|A0A286YF22_HUMAN D-3-phosphoglycerate dehydrogenase OS=Homo sapiens GN=PHGDH PE=1 SV=1;sp|O43175|SERA_HUMAN D-3-phosphoglycerate dehydrogenase OS=Homo sapiens GN=PHGDH PE=1 SV=4;tr|A0A286YFA2|A0A286YFA2_HUMAN D-3-phosphoglycerate dehydrogenas	PHGDH	D-3-phosphoglycerate dehydrogenase	51.1	55.938	526	0.120943	0.0652358	0.0921394	0.0948627	0.219219	0.175647	0.158439	0.233006	2.10705	0.196578	0.0932953	1.07522	0.00613911	2.21189
sp|Q9H6S3|ES8L2_HUMAN;sp|Q9H6S3-3|ES8L2_HUMAN	sp|Q9H6S3|ES8L2_HUMAN Epidermal growth factor receptor kinase substrate 8-like protein 2 OS=Homo sapiens GN=EPS8L2 PE=1 SV=2;sp|Q9H6S3-3|ES8L2_HUMAN Isoform 3 of Epidermal growth factor receptor kinase substrate 8-like protein 2 OS=Homo sapiens GN=EPS8L2	EPS8L2	Epidermal growth factor receptor kinase substrate 8-like protein 2	18.3	80.62	715	0.00279112	0.0028508	0.0032441	0.00299753	0.00198364	0.00203841	0.00205857	0.00156151	0.643084	0.00191053	0.00297089	-0.636921	0.00620105	2.20753
sp|P16152|CBR1_HUMAN	sp|P16152|CBR1_HUMAN Carbonyl reductase [NADPH] 1 OS=Homo sapiens GN=CBR1 PE=1 SV=3	CBR1	Carbonyl reductase [NADPH] 1	56.3	30.375	277	0.024228	0.0249095	0.0207486	0.0195074	0.0398106	0.0321334	0.0333678	0.032464	1.54123	0.034444	0.0223484	0.624081	0.00624562	2.20442
sp|O75718|CRTAP_HUMAN;tr|C9JP16|C9JP16_HUMAN	sp|O75718|CRTAP_HUMAN Cartilage-associated protein OS=Homo sapiens GN=CRTAP PE=1 SV=1;tr|C9JP16|C9JP16_HUMAN Cartilage-associated protein OS=Homo sapiens GN=CRTAP PE=1 SV=1	CRTAP	Cartilage-associated protein	10.2	46.561	401	0.00116204	0.000711673	0.000725008	0.000643978	0	0	0	0	0	0	0.000810675	#NUM!	0.00638566	2.19479
sp|P08195-2|4F2_HUMAN;sp|P08195-3|4F2_HUMAN;sp|P08195|4F2_HUMAN;sp|P08195-4|4F2_HUMAN	sp|P08195-2|4F2_HUMAN Isoform 2 of 4F2 cell-surface antigen heavy chain OS=Homo sapiens GN=SLC3A2;sp|P08195-3|4F2_HUMAN Isoform 3 of 4F2 cell-surface antigen heavy chain OS=Homo sapiens GN=SLC3A2;sp|P08195|4F2_HUMAN 4F2 cell-surface antigen heavy chain OS=	SLC3A2	Isoform 2 of 4F2 cell-surface antigen heavy chain	45.4	57.944	529	0.0140983	0.0162143	0.0201042	0.0208902	0.0286483	0.0433728	0.0376062	0.0468715	2.19472	0.0391247	0.0178268	1.13403	0.00638579	2.19479
sp|O95831-3|AIFM1_HUMAN;sp|O95831|AIFM1_HUMAN;sp|O95831-2|AIFM1_HUMAN;tr|E9PMA0|E9PMA0_HUMAN	sp|O95831-3|AIFM1_HUMAN Isoform 3 of Apoptosis-inducing factor 1, mitochondrial OS=Homo sapiens GN=AIFM1;sp|O95831|AIFM1_HUMAN Apoptosis-inducing factor 1, mitochondrial OS=Homo sapiens GN=AIFM1 PE=1 SV=1;sp|O95831-2|AIFM1_HUMAN Isoform 2 of Apoptosis-indu	AIFM1	Isoform 3 of Apoptosis-inducing factor 1, mitochondrial	27.9	66.294	609	0.0108348	0.00910798	0.0126179	0.0113551	0.00815098	0.00696781	0.0105638	0.0101177	0.8152	0.00895006	0.010979	-0.294773	0.00650402	2.18682
sp|Q9UKV8-2|AGO2_HUMAN;sp|Q9UKV8|AGO2_HUMAN	sp|Q9UKV8-2|AGO2_HUMAN Isoform 2 of Protein argonaute-2 OS=Homo sapiens GN=AGO2;sp|Q9UKV8|AGO2_HUMAN Protein argonaute-2 OS=Homo sapiens GN=AGO2 PE=1 SV=3	AGO2	Isoform 2 of Protein argonaute-2	7.8	93.619	825	0.000703222	0.000716227	0.000589876	0.000607871	0.000376342	0	0	0	0.143796	9.40855e-05	0.000654299	-2.79791	0.00655903	2.18316
sp|Q92973-2|TNPO1_HUMAN;sp|Q92973|TNPO1_HUMAN;sp|Q92973-3|TNPO1_HUMAN	sp|Q92973-2|TNPO1_HUMAN Isoform 2 of Transportin-1 OS=Homo sapiens GN=TNPO1;sp|Q92973|TNPO1_HUMAN Transportin-1 OS=Homo sapiens GN=TNPO1 PE=1 SV=2;sp|Q92973-3|TNPO1_HUMAN Isoform 3 of Transportin-1 OS=Homo sapiens GN=TNPO1	TNPO1	Isoform 2 of Transportin-1	27	101.31	890	0.00412718	0.00527581	0.00614289	0.00388585	0.00261819	0.00342249	0.00338973	0.00231565	0.604479	0.00293652	0.00485793	-0.726237	0.00681306	2.16666
sp|Q9H0C8|ILKAP_HUMAN;tr|H7C2I8|H7C2I8_HUMAN;tr|F8SNU7|F8SNU7_HUMAN	sp|Q9H0C8|ILKAP_HUMAN Integrin-linked kinase-associated serine/threonine phosphatase 2C OS=Homo sapiens GN=ILKAP PE=1 SV=1;tr|H7C2I8|H7C2I8_HUMAN Integrin-linked kinase-associated serine/threonine phosphatase 2C (Fragment) OS=Homo sapiens GN=ILKAP PE=1 SV=	ILKAP	Integrin-linked kinase-associated serine/threonine phosphatase 2C	10.7	42.906	392	0.0024535	0.00275124	0.0022272	0.000907759	0.00151704	0.00139823	0.000525109	0	0.412531	0.000860096	0.00208493	-1.27743	0.00743896	2.12849
sp|P10319|1B58_HUMAN	sp|P10319|1B58_HUMAN HLA class I histocompatibility antigen, B-58 alpha chain OS=Homo sapiens GN=HLA-B PE=1 SV=1	HLA-B58	HLA class I histocompatibility antigen, B-58 alpha chain	42.5	40.337	362	0.00556903	0.00475152	0.00420333	0.00527562	0.00373776	0.00334995	0.00286997	0.00275235	0.641937	0.00317751	0.00494987	-0.639496	0.00745745	2.12741
sp|Q8TC07-2|TBC15_HUMAN;sp|Q8TC07-3|TBC15_HUMAN;sp|Q8TC07|TBC15_HUMAN;tr|C9JA93|C9JA93_HUMAN	sp|Q8TC07-2|TBC15_HUMAN Isoform 2 of TBC1 domain family member 15 OS=Homo sapiens GN=TBC1D15;sp|Q8TC07-3|TBC15_HUMAN Isoform 3 of TBC1 domain family member 15 OS=Homo sapiens GN=TBC1D15;sp|Q8TC07|TBC15_HUMAN TBC1 domain family member 15 OS=Homo sapiens GN=	TBC1D15	Isoform 2 of TBC1 domain family member 15	14.4	77.394	674	0.0021745	0.00208396	0.00250113	0.00075099	0.00194442	0.00162806	0.00218495	0.000483055	0.830892	0.00156012	0.00187765	-0.267268	0.00762239	2.11791
sp|P82930|RT34_HUMAN;tr|C9JJ19|C9JJ19_HUMAN	sp|P82930|RT34_HUMAN 28S ribosomal protein S34, mitochondrial OS=Homo sapiens GN=MRPS34 PE=1 SV=2;tr|C9JJ19|C9JJ19_HUMAN 28S ribosomal protein S34, mitochondrial OS=Homo sapiens GN=MRPS34 PE=1 SV=2	MRPS34	28S ribosomal protein S34, mitochondrial	38.1	25.65	218	0.00721771	0.00640843	0.00588601	0.00501136	0.00613831	0.00526397	0.00438632	0.00434917	0.821161	0.00503444	0.00613088	-0.284262	0.0077764	2.10922
sp|Q9H9B4|SFXN1_HUMAN;tr|S4R2X2|S4R2X2_HUMAN;tr|D6RFI0|D6RFI0_HUMAN	sp|Q9H9B4|SFXN1_HUMAN Sideroflexin-1 OS=Homo sapiens GN=SFXN1 PE=1 SV=4;tr|S4R2X2|S4R2X2_HUMAN Sideroflexin-1 OS=Homo sapiens GN=SFXN1 PE=1 SV=1;tr|D6RFI0|D6RFI0_HUMAN Sideroflexin-1 (Fragment) OS=Homo sapiens GN=SFXN1 PE=1 SV=8	SFXN1	Sideroflexin-1	41.3	35.619	322	0.0477412	0.0455862	0.0564625	0.0489074	0.041276	0.0388725	0.0526521	0.0401907	0.870627	0.0432478	0.0496743	-0.199873	0.00779332	2.10828
sp|Q13144|EI2BE_HUMAN	sp|Q13144|EI2BE_HUMAN Translation initiation factor eIF-2B subunit epsilon OS=Homo sapiens GN=EIF2B5 PE=1 SV=3	EIF2B5	Translation initiation factor eIF-2B subunit epsilon	6.2	80.379	721	0.000974304	0.000819936	0.000926452	0.000571406	0	0	0.000442224	0	0.134329	0.000110556	0.000823025	-2.89616	0.00797754	2.09813
sp|P00403|COX2_HUMAN	sp|P00403|COX2_HUMAN Cytochrome c oxidase subunit 2 OS=Homo sapiens GN=MT-CO2 PE=1 SV=1	MT-CO2	Cytochrome c oxidase subunit 2	27.8	25.565	227	0.0563297	0.049074	0.0504766	0.0468243	0.0408489	0.041119	0.032959	0.0350341	0.739801	0.0374902	0.0506761	-0.434792	0.00824828	2.08364
sp|P36507|MP2K2_HUMAN;tr|A0A1B0GUL7|A0A1B0GUL7_HUMAN	sp|P36507|MP2K2_HUMAN Dual specificity mitogen-activated protein kinase kinase 2 OS=Homo sapiens GN=MAP2K2 PE=1 SV=1;tr|A0A1B0GUL7|A0A1B0GUL7_HUMAN Uncharacterized protein OS=Homo sapiens PE=1 SV=1	MAP2K2	Dual specificity mitogen-activated protein kinase kinase 2	41.5	44.424	400	0.00475082	0.00335602	0.00338548	0.00484749	0.00394384	0.00296502	0.00250575	0.00421658	0.834232	0.0034078	0.00408495	-0.26148	0.00835117	2.07825
sp|Q9HCE1|MOV10_HUMAN;tr|Q5JR04|Q5JR04_HUMAN;sp|Q9HCE1-2|MOV10_HUMAN	sp|Q9HCE1|MOV10_HUMAN Putative helicase MOV-10 OS=Homo sapiens GN=MOV10 PE=1 SV=2;tr|Q5JR04|Q5JR04_HUMAN Mov10, Moloney leukemia virus 10, homolog (Mouse), isoform CRA_a OS=Homo sapiens GN=MOV10 PE=1 SV=1;sp|Q9HCE1-2|MOV10_HUMAN Isoform 2 of Putative helic	MOV10	Putative helicase MOV-10	7.9	113.67	1003	0.00224065	0.00227083	0.00183462	0.00188753	0.00195453	0.00166858	0.00115226	0.00128376	0.735898	0.00151478	0.00205841	-0.442422	0.00849904	2.07063
sp|P06756-3|ITAV_HUMAN;sp|P06756-2|ITAV_HUMAN;sp|P06756|ITAV_HUMAN	sp|P06756-3|ITAV_HUMAN Isoform 3 of Integrin alpha-V OS=Homo sapiens GN=ITGAV;sp|P06756-2|ITAV_HUMAN Isoform 2 of Integrin alpha-V OS=Homo sapiens GN=ITGAV;sp|P06756|ITAV_HUMAN Integrin alpha-V OS=Homo sapiens GN=ITGAV PE=1 SV=2	ITGAV	Isoform 3 of Integrin alpha-V	12.3	111.13	1002	0.00178598	0.00129276	0.00119955	0.00104096	0.000619904	0.00037122	0.000354797	0.000547938	0.356039	0.000473465	0.00132981	-1.48989	0.00863147	2.06392
sp|Q5BJD5-3|TM41B_HUMAN;sp|Q5BJD5-2|TM41B_HUMAN;tr|E9PJ42|E9PJ42_HUMAN;sp|Q5BJD5|TM41B_HUMAN	sp|Q5BJD5-3|TM41B_HUMAN Isoform 3 of Transmembrane protein 41B OS=Homo sapiens GN=TMEM41B;sp|Q5BJD5-2|TM41B_HUMAN Isoform 2 of Transmembrane protein 41B OS=Homo sapiens GN=TMEM41B;tr|E9PJ42|E9PJ42_HUMAN Transmembrane protein 41B OS=Homo sapiens GN=TMEM41B	TMEM41B	Isoform 3 of Transmembrane protein 41B	15	14.089	127	0	0.000736925	0.000557098	0.000827172	0.00116529	0.00170143	0.00153119	0.00263983	3.31782	0.00175944	0.000530299	1.73024	0.00865749	2.06261
sp|P62873|GBB1_HUMAN;sp|P62873-2|GBB1_HUMAN;tr|F6UT28|F6UT28_HUMAN	sp|P62873|GBB1_HUMAN Guanine nucleotide-binding protein G(I)/G(S)/G(T) subunit beta-1 OS=Homo sapiens GN=GNB1 PE=1 SV=3;sp|P62873-2|GBB1_HUMAN Isoform 2 of Guanine nucleotide-binding protein G(I)/G(S)/G(T) subunit beta-1 OS=Homo sapiens GN=GNB1;tr|F6UT28|F	GNB1	Guanine nucleotide-binding protein G(I)/G(S)/G(T) subunit beta-1	63.5	37.377	340	0.0787625	0.079698	0.0767065	0.0698297	0.0602194	0.0720121	0.0615693	0.0552313	0.816507	0.062258	0.0762492	-0.292463	0.00865935	2.06251
sp|P10619-2|PPGB_HUMAN;sp|P10619|PPGB_HUMAN;tr|X6R5C5|X6R5C5_HUMAN;tr|X6R8A1|X6R8A1_HUMAN;tr|Q5JZH0|Q5JZH0_HUMAN	sp|P10619-2|PPGB_HUMAN Isoform 2 of Lysosomal protective protein OS=Homo sapiens GN=CTSA;sp|P10619|PPGB_HUMAN Lysosomal protective protein OS=Homo sapiens GN=CTSA PE=1 SV=2;tr|X6R5C5|X6R5C5_HUMAN Carboxypeptidase OS=Homo sapiens GN=CTSA PE=1 SV=1;tr|X6R8A1	CTSA	Isoform 2 of Lysosomal protective protein	12.5	52.488	463	0.00449545	0.00484557	0.00423439	0.00539862	0.00269843	0.0025407	0.00103179	0.00383114	0.532415	0.00252551	0.00474351	-0.909377	0.00877917	2.05655
tr|C9JKI3|C9JKI3_HUMAN;sp|Q03135-2|CAV1_HUMAN	tr|C9JKI3|C9JKI3_HUMAN Caveolin (Fragment) OS=Homo sapiens GN=CAV1 PE=1 SV=1;sp|Q03135-2|CAV1_HUMAN Isoform 2 of Caveolin-1 OS=Homo sapiens GN=CAV1	CAV1(fragment)	Caveolin (Fragment)	26.1	15.928	138	0.00236961	0.00362338	0.00308742	0.00159669	0	0	0	0	0	0	0.00266928	#NUM!	0.00900111	2.0457
tr|F5GZ28|F5GZ28_HUMAN;sp|P18858-3|DNLI1_HUMAN;sp|P18858|DNLI1_HUMAN;tr|M0R0Q7|M0R0Q7_HUMAN;sp|P18858-2|DNLI1_HUMAN;tr|B4E135|B4E135_HUMAN	tr|F5GZ28|F5GZ28_HUMAN DNA ligase OS=Homo sapiens GN=LIG1 PE=1 SV=1;sp|P18858-3|DNLI1_HUMAN Isoform 3 of DNA ligase 1 OS=Homo sapiens GN=LIG1;sp|P18858|DNLI1_HUMAN DNA ligase 1 OS=Homo sapiens GN=LIG1 PE=1 SV=1;tr|M0R0Q7|M0R0Q7_HUMAN DNA ligase OS=Homo sap	LIG1	DNA ligase	6.2	93.946	851	0.000727022	0.00111759	0.000810755	0.000706828	0.000409469	0.000359915	0.000210557	0	0.291459	0.000244985	0.000840548	-1.77864	0.0090239	2.04461
sp|Q56VL3|OCAD2_HUMAN	sp|Q56VL3|OCAD2_HUMAN OCIA domain-containing protein 2 OS=Homo sapiens GN=OCIAD2 PE=1 SV=1	OCIAD2	OCIA domain-containing protein 2	28.6	16.953	154	0.00162755	0.00142472	0.00155611	0.00145714	0.00129775	0.00123186	0.00109192	0.00110483	0.779217	0.00118159	0.00151638	-0.359903	0.0092241	2.03508
sp|Q12981|SEC20_HUMAN;sp|Q12981-1|SEC20_HUMAN;sp|Q12981-2|SEC20_HUMAN;sp|Q12981-3|SEC20_HUMAN	sp|Q12981|SEC20_HUMAN Vesicle transport protein SEC20 OS=Homo sapiens GN=BNIP1 PE=1 SV=3;sp|Q12981-1|SEC20_HUMAN Isoform 3 of Vesicle transport protein SEC20 OS=Homo sapiens GN=BNIP1;sp|Q12981-2|SEC20_HUMAN Isoform 2 of Vesicle transport protein SEC20 OS=H	BNIP1	Vesicle transport protein SEC20	17.5	26.132	228	0.00308342	0.00197825	0.00179452	0.00205545	0.0022307	0	0	0	0.250314	0.000557676	0.00222791	-1.99819	0.00923287	2.03466
sp|Q8IWA5-3|CTL2_HUMAN;sp|Q8IWA5|CTL2_HUMAN;sp|Q8IWA5-2|CTL2_HUMAN	sp|Q8IWA5-3|CTL2_HUMAN Isoform 3 of Choline transporter-like protein 2 OS=Homo sapiens GN=SLC44A2;sp|Q8IWA5|CTL2_HUMAN Choline transporter-like protein 2 OS=Homo sapiens GN=SLC44A2 PE=1 SV=3;sp|Q8IWA5-2|CTL2_HUMAN Isoform 2 of Choline transporter-like prot	SLC44A2	Isoform 3 of Choline transporter-like protein 2	4	79.845	704	0.00150508	0.00132493	0.00115506	0.00125927	0.00115494	0.00103817	0.000892232	0.00111904	0.8017	0.0010511	0.00131108	-0.318865	0.00965807	2.01511
sp|Q9HB40|RISC_HUMAN;tr|I3L4Z9|I3L4Z9_HUMAN;sp|Q9HB40-2|RISC_HUMAN	sp|Q9HB40|RISC_HUMAN Retinoid-inducible serine carboxypeptidase OS=Homo sapiens GN=SCPEP1 PE=1 SV=1;tr|I3L4Z9|I3L4Z9_HUMAN Retinoid-inducible serine carboxypeptidase (Fragment) OS=Homo sapiens GN=SCPEP1 PE=1 SV=1;sp|Q9HB40-2|RISC_HUMAN Isoform 2 of Retinoi	SCPEP1	Retinoid-inducible serine carboxypeptidase	5.8	50.83	452	0.00197855	0.00234433	0.00217948	0.00197455	0.00156057	0.00185373	0.00198402	0.00159162	0.824586	0.00174749	0.00211923	-0.278257	0.00967125	2.01452
sp|O95163|ELP1_HUMAN;tr|F5H2T0|F5H2T0_HUMAN	sp|O95163|ELP1_HUMAN Elongator complex protein 1 OS=Homo sapiens GN=ELP1 PE=1 SV=3;tr|F5H2T0|F5H2T0_HUMAN Elongator complex protein 1 OS=Homo sapiens GN=ELP1 PE=1 SV=1	ELP1	Elongator complex protein 1	17.1	150.25	1332	0.00166707	0.0013393	0.000592146	0.0011719	0.0020028	0.00160818	0.00117138	0.00166631	1.35181	0.00161217	0.0011926	0.434889	0.00975404	2.01082
sp|P49755|TMEDA_HUMAN;tr|G3V2K7|G3V2K7_HUMAN	sp|P49755|TMEDA_HUMAN Transmembrane emp24 domain-containing protein 10 OS=Homo sapiens GN=TMED10 PE=1 SV=2;tr|G3V2K7|G3V2K7_HUMAN Transmembrane emp24 domain-containing protein 10 OS=Homo sapiens GN=TMED10 PE=1 SV=1	TMED10	Transmembrane emp24 domain-containing protein 10	25.1	24.976	219	0.0228186	0.0200406	0.0184984	0.018448	0.0271924	0.0256867	0.020817	0.0238787	1.22266	0.0243937	0.0199514	0.290019	0.00999867	2.00006
sp|P82673|RT35_HUMAN;tr|H0YG82|H0YG82_HUMAN;sp|P82673-2|RT35_HUMAN	sp|P82673|RT35_HUMAN 28S ribosomal protein S35, mitochondrial OS=Homo sapiens GN=MRPS35 PE=1 SV=1;tr|H0YG82|H0YG82_HUMAN 28S ribosomal protein S35, mitochondrial (Fragment) OS=Homo sapiens GN=MRPS35 PE=1 SV=1;sp|P82673-2|RT35_HUMAN Isoform 2 of 28S ribosom	MRPS35	28S ribosomal protein S35, mitochondrial	15.5	36.844	323	0.00134487	0.0013203	0.00133273	0.00121959	0.0011037	0.00104856	0.000860071	0.000742303	0.719625	0.000938658	0.00130437	-0.474683	0.0103543	1.98488
sp|Q13242|SRSF9_HUMAN;tr|H0YIB4|H0YIB4_HUMAN;tr|S4R3G0|S4R3G0_HUMAN	sp|Q13242|SRSF9_HUMAN Serine/arginine-rich splicing factor 9 OS=Homo sapiens GN=SRSF9 PE=1 SV=1;tr|H0YIB4|H0YIB4_HUMAN Serine/arginine-rich-splicing factor 9 (Fragment) OS=Homo sapiens GN=SRSF9 PE=1 SV=8;tr|S4R3G0|S4R3G0_HUMAN Serine/arginine-rich-splicing	SRSF9	Serine/arginine-rich splicing factor 9	41.2	25.542	221	0.0157665	0.0181238	0.0127036	0.019534	0.0193913	0.0269861	0.0188497	0.0254476	1.3712	0.0226687	0.016532	0.455443	0.0105783	1.97558
tr|K7EM18|K7EM18_HUMAN;sp|P41567|EIF1_HUMAN	tr|K7EM18|K7EM18_HUMAN Eukaryotic translation initiation factor 1 OS=Homo sapiens GN=EIF1 PE=1 SV=1;sp|P41567|EIF1_HUMAN Eukaryotic translation initiation factor 1 OS=Homo sapiens GN=EIF1 PE=1 SV=1	EIF1	Eukaryotic translation initiation factor 1	61.2	13.607	121	0.0357341	0.0292141	0.0234895	0.0311653	0.0425611	0.0329725	0.0328238	0.0372423	1.21736	0.0363999	0.0299007	0.283755	0.0109335	1.96124
sp|Q9P0J0|NDUAD_HUMAN;sp|Q9P0J0-2|NDUAD_HUMAN;tr|U3KQP3|U3KQP3_HUMAN;tr|B4DEZ3|B4DEZ3_HUMAN;tr|K7EJE1|K7EJE1_HUMAN;tr|E7ENQ6|E7ENQ6_HUMAN	sp|Q9P0J0|NDUAD_HUMAN NADH dehydrogenase [ubiquinone] 1 alpha subcomplex subunit 13 OS=Homo sapiens GN=NDUFA13 PE=1 SV=3;sp|Q9P0J0-2|NDUAD_HUMAN Isoform 2 of NADH dehydrogenase [ubiquinone] 1 alpha subcomplex subunit 13 OS=Homo sapiens GN=NDUFA13;tr|U3KQP3	NDUFA13	NADH dehydrogenase [ubiquinone] 1 alpha subcomplex subunit 13	18.8	16.698	144	0.00157271	0.00105657	0.000823141	0.00447174	0.00553415	0.00465055	0.00468399	0.00598949	2.63223	0.00521454	0.00198104	1.39628	0.0112362	1.94938
sp|P54727|RD23B_HUMAN;tr|Q5W0S5|Q5W0S5_HUMAN;sp|P54727-2|RD23B_HUMAN	sp|P54727|RD23B_HUMAN UV excision repair protein RAD23 homolog B OS=Homo sapiens GN=RAD23B PE=1 SV=1;tr|Q5W0S5|Q5W0S5_HUMAN UV excision repair protein RAD23 homolog B (Fragment) OS=Homo sapiens GN=RAD23B PE=1 SV=1;sp|P54727-2|RD23B_HUMAN Isoform 2 of UV ex	RAD23B	UV excision repair protein RAD23 homolog B	53.3	43.171	409	0.0221321	0.0142768	0.0121169	0.0179584	0.0292634	0.0182762	0.0172018	0.0270973	1.38136	0.0229597	0.016621	0.466092	0.0113931	1.94336
tr|B8ZZU9|B8ZZU9_HUMAN;sp|P13995|MTDC_HUMAN;tr|B9A062|B9A062_HUMAN;sp|P13995-2|MTDC_HUMAN	tr|B8ZZU9|B8ZZU9_HUMAN Bifunctional methylenetetrahydrofolate dehydrogenase/cyclohydrolase, mitochondrial OS=Homo sapiens GN=MTHFD2 PE=1 SV=1;sp|P13995|MTDC_HUMAN Bifunctional methylenetetrahydrofolate dehydrogenase/cyclohydrolase, mitochondrial OS=Homo sa	MTHFD2	Bifunctional methylenetetrahydrofolate dehydrogenase/cyclohydrolase, mitochondrial	20.2	29.027	267	0.00138095	0.00296495	0.0025083	0.00295889	0.00351667	0.00406923	0.00351739	0.00435926	1.57571	0.00386564	0.00245327	0.656	0.0116138	1.93503
sp|P02786|TFR1_HUMAN;tr|G3V0E5|G3V0E5_HUMAN	sp|P02786|TFR1_HUMAN Transferrin receptor protein 1 OS=Homo sapiens GN=TFRC PE=1 SV=2;tr|G3V0E5|G3V0E5_HUMAN Transferrin receptor (P90, CD71), isoform CRA_c OS=Homo sapiens GN=TFRC PE=1 SV=1	TFRC	Transferrin receptor protein 1	35.7	84.87	760	0.0184739	0.022455	0.0250909	0.0222547	0.028644	0.0279876	0.0302393	0.032571	1.35307	0.0298605	0.0220687	0.436239	0.0118548	1.92611
sp|Q15582|BGH3_HUMAN;tr|H0Y8L3|H0Y8L3_HUMAN	sp|Q15582|BGH3_HUMAN Transforming growth factor-beta-induced protein ig-h3 OS=Homo sapiens GN=TGFBI PE=1 SV=1;tr|H0Y8L3|H0Y8L3_HUMAN Transforming growth factor-beta-induced protein ig-h3 (Fragment) OS=Homo sapiens GN=TGFBI PE=1 SV=1	TGFBI	Transforming growth factor-beta-induced protein ig-h3	18.2	74.68	683	0.00694879	0.011919	0.010261	0.0127566	0.0030976	0.00309281	0.00537213	0.00689491	0.440666	0.00461436	0.0104713	-1.18224	0.0120335	1.91961
sp|P14854|CX6B1_HUMAN	sp|P14854|CX6B1_HUMAN Cytochrome c oxidase subunit 6B1 OS=Homo sapiens GN=COX6B1 PE=1 SV=2	COX6B1	Cytochrome c oxidase subunit 6B1	58.1	10.192	86	0.0113549	0.00826231	0.0106836	0.00945731	0.00487632	0.00387668	0	0	0.220157	0.00218825	0.00993951	-2.1834	0.0122608	1.91148
sp|O00743|PPP6_HUMAN;sp|O00743-3|PPP6_HUMAN;sp|O00743-2|PPP6_HUMAN	sp|O00743|PPP6_HUMAN Serine/threonine-protein phosphatase 6 catalytic subunit OS=Homo sapiens GN=PPP6C PE=1 SV=1;sp|O00743-3|PPP6_HUMAN Isoform 3 of Serine/threonine-protein phosphatase 6 catalytic subunit OS=Homo sapiens GN=PPP6C;sp|O00743-2|PPP6_HUMAN Is	PPP6C	Serine/threonine-protein phosphatase 6 catalytic subunit	29.8	35.144	305	0.00847254	0.00926756	0.00941148	0.00955214	0.00768043	0.00824605	0.00771155	0.00777974	0.855983	0.00785444	0.00917593	-0.224346	0.0124029	1.90648
sp|Q86U42-2|PABP2_HUMAN;sp|Q86U42|PABP2_HUMAN;tr|B4DEH8|B4DEH8_HUMAN;tr|G3V4T2|G3V4T2_HUMAN;sp|Q92843-2|B2CL2_HUMAN	sp|Q86U42-2|PABP2_HUMAN Isoform 2 of Polyadenylate-binding protein 2 OS=Homo sapiens GN=PABPN1;sp|Q86U42|PABP2_HUMAN Polyadenylate-binding protein 2 OS=Homo sapiens GN=PABPN1 PE=1 SV=3;tr|B4DEH8|B4DEH8_HUMAN Polyadenylate-binding protein 2 OS=Homo sapiens	PABPN1	Isoform 2 of Polyadenylate-binding protein 2	41.6	31.496	296	0.0144337	0.0137706	0.0124061	0.0237216	0.00530652	0.00387485	0.00313291	0.00574035	0.280647	0.00451366	0.016083	-1.83317	0.0124697	1.90414
sp|P11172|UMPS_HUMAN;sp|P11172-2|UMPS_HUMAN;sp|P11172-3|UMPS_HUMAN;tr|E9PFD2|E9PFD2_HUMAN	sp|P11172|UMPS_HUMAN Uridine 5-monophosphate synthase OS=Homo sapiens GN=UMPS PE=1 SV=1;sp|P11172-2|UMPS_HUMAN Isoform 2 of Uridine 5-monophosphate synthase OS=Homo sapiens GN=UMPS;sp|P11172-3|UMPS_HUMAN Isoform 3 of Uridine 5-monophosphate synthase OS=	UMPS	Uridine 5-monophosphate synthase	21.9	52.221	480	0.00117792	0.00129316	0.00247273	0.00129403	0.00245544	0.0023961	0.00293998	0.00256288	1.65993	0.0025886	0.00155946	0.731124	0.0126256	1.89875
sp|P21291|CSRP1_HUMAN;tr|E9PS42|E9PS42_HUMAN;tr|E9PND2|E9PND2_HUMAN;tr|E9PP21|E9PP21_HUMAN	sp|P21291|CSRP1_HUMAN Cysteine and glycine-rich protein 1 OS=Homo sapiens GN=CSRP1 PE=1 SV=3;tr|E9PS42|E9PS42_HUMAN Cysteine and glycine-rich protein 1 OS=Homo sapiens GN=CSRP1 PE=1 SV=1;tr|E9PND2|E9PND2_HUMAN Cysteine and glycine-rich protein 1 (Fragment)	CSRP1	Cysteine and glycine-rich protein 1	50.3	20.567	193	0.024239	0.0253519	0.0209796	0.00431183	0.0271908	0.0307133	0.0237056	0.00704058	1.18386	0.0221626	0.0187206	0.243499	0.0126973	1.89629
sp|P84022-3|SMAD3_HUMAN;sp|P84022-2|SMAD3_HUMAN;sp|P84022|SMAD3_HUMAN;tr|B7Z5N5|B7Z5N5_HUMAN;sp|Q15796-2|SMAD2_HUMAN;sp|Q15796|SMAD2_HUMAN;tr|H0YMP2|H0YMP2_HUMAN;tr|H0YL71|H0YL71_HUMAN;tr|H3BP09|H3BP09_HUMAN;tr|H3BQ00|H3BQ00_HUMAN;tr|H3BVD1|H3BVD1_HUMAN;tr|K7EJX0|K7EJX0_HUMAN;sp|P84022-4|SMAD3_HUMAN	sp|P84022-3|SMAD3_HUMAN Isoform 3 of Mothers against decapentaplegic homolog 3 OS=Homo sapiens GN=SMAD3;sp|P84022-2|SMAD3_HUMAN Isoform 2 of Mothers against decapentaplegic homolog 3 OS=Homo sapiens GN=SMAD3;sp|P84022|SMAD3_HUMAN Mothers against decapentap	SMAD3	Isoform 3 of Mothers against decapentaplegic homolog 3	19.7	35.895	320	0.00128837	0.000702602	0.000720388	0.00148655	0	0	0	0	0	0	0.00104948	#NUM!	0.0133498	1.87453
sp|P32929|CGL_HUMAN;sp|P32929-2|CGL_HUMAN;sp|P32929-3|CGL_HUMAN	sp|P32929|CGL_HUMAN Cystathionine gamma-lyase OS=Homo sapiens GN=CTH PE=1 SV=3;sp|P32929-2|CGL_HUMAN Isoform 2 of Cystathionine gamma-lyase OS=Homo sapiens GN=CTH;sp|P32929-3|CGL_HUMAN Isoform 3 of Cystathionine gamma-lyase OS=Homo sapiens GN=CTH	CTH	Cystathionine gamma-lyase	14.3	44.508	405	0	0	0	0	0.00321384	0.0043712	0.00155091	0.00395931	#DIV/0!	0.00327382	0	#DIV/0!	0.0133782	1.8736
sp|O43290|SNUT1_HUMAN	sp|O43290|SNUT1_HUMAN U4/U6.U5 tri-snRNP-associated protein 1 OS=Homo sapiens GN=SART1 PE=1 SV=1	SART1	U4/U6.U5 tri-snRNP-associated protein 1	15.2	90.254	800	0.00361885	0.0031125	0.00374404	0.00437334	0.00472744	0.00401234	0.00513177	0.00487657	1.26261	0.00468703	0.00371218	0.336407	0.0135775	1.86718
sp|Q5VTR2|BRE1A_HUMAN	sp|Q5VTR2|BRE1A_HUMAN E3 ubiquitin-protein ligase BRE1A OS=Homo sapiens GN=RNF20 PE=1 SV=2	RNF20	E3 ubiquitin-protein ligase BRE1A	10.9	113.66	975	0.000609882	0.000280967	0.000783474	0.000517087	0	0	0	0	0	0	0.000547852	#NUM!	0.0135815	1.86705
tr|A0A0D9SF53|A0A0D9SF53_HUMAN;tr|A0A0D9SG12|A0A0D9SG12_HUMAN;sp|O00571|DDX3X_HUMAN;tr|A0A0D9SFB3|A0A0D9SFB3_HUMAN;sp|O00571-2|DDX3X_HUMAN;sp|O15523-2|DDX3Y_HUMAN;sp|O15523|DDX3Y_HUMAN	tr|A0A0D9SF53|A0A0D9SF53_HUMAN ATP-dependent RNA helicase DDX3X OS=Homo sapiens GN=DDX3X PE=1 SV=1;tr|A0A0D9SG12|A0A0D9SG12_HUMAN ATP-dependent RNA helicase DDX3X OS=Homo sapiens GN=DDX3X PE=1 SV=1;sp|O00571|DDX3X_HUMAN ATP-dependent RNA helicase DDX3X OS=	DDX3X	ATP-dependent RNA helicase DDX3X	30.6	81.476	733	0.00805666	0.00822343	0.00761728	0.00956087	0.0113108	0.0138758	0.0139686	0.0124103	1.54119	0.0128914	0.00836456	0.624044	0.0136817	1.86386
tr|J3QTB2|J3QTB2_HUMAN;sp|Q9BRQ6|MIC25_HUMAN;tr|J3QTA6|J3QTA6_HUMAN;tr|H0Y922|H0Y922_HUMAN	tr|J3QTB2|J3QTB2_HUMAN MICOS complex subunit OS=Homo sapiens GN=CHCHD6 PE=1 SV=1;sp|Q9BRQ6|MIC25_HUMAN MICOS complex subunit MIC25 OS=Homo sapiens GN=CHCHD6 PE=1 SV=1;tr|J3QTA6|J3QTA6_HUMAN MICOS complex subunit OS=Homo sapiens GN=CHCHD6 PE=1 SV=1;tr|H0Y92	CHCHD6	MICOS complex subunit	28.6	15.303	140	0.0038735	0.00404359	0	0	0.00773254	0.00726868	0.00644989	0.00300226	3.08868	0.00611334	0.00197927	1.62699	0.0137215	1.8626
sp|Q9NZ08|ERAP1_HUMAN;sp|Q9NZ08-2|ERAP1_HUMAN	sp|Q9NZ08|ERAP1_HUMAN Endoplasmic reticulum aminopeptidase 1 OS=Homo sapiens GN=ERAP1 PE=1 SV=3;sp|Q9NZ08-2|ERAP1_HUMAN Isoform 2 of Endoplasmic reticulum aminopeptidase 1 OS=Homo sapiens GN=ERAP1	ERAP1	Endoplasmic reticulum aminopeptidase 1	2.7	107.23	941	0.000592519	0.000620367	0.00057964	0.000540299	0.000478151	0.00057862	0.000499277	0.000430583	0.851599	0.000496658	0.000583206	-0.231754	0.0140015	1.85383
sp|Q7Z2K8-2|GRIN1_HUMAN;sp|Q7Z2K8|GRIN1_HUMAN	sp|Q7Z2K8-2|GRIN1_HUMAN Isoform 2 of G protein-regulated inducer of neurite outgrowth 1 OS=Homo sapiens GN=GPRIN1;sp|Q7Z2K8|GRIN1_HUMAN G protein-regulated inducer of neurite outgrowth 1 OS=Homo sapiens GN=GPRIN1 PE=1 SV=2	GPRIN1	Isoform 2 of G protein-regulated inducer of neurite outgrowth 1	4.9	80.947	798	0.000210856	0.000132304	0.00016282	0.000180853	0.000119138	0	8.58189e-05	0	0.298408	5.12392e-05	0.000171709	-1.74464	0.0140017	1.85382
sp|P07814|SYEP_HUMAN;tr|V9GYZ6|V9GYZ6_HUMAN	sp|P07814|SYEP_HUMAN Bifunctional glutamate/proline--tRNA ligase OS=Homo sapiens GN=EPRS PE=1 SV=5;tr|V9GYZ6|V9GYZ6_HUMAN Bifunctional glutamate/proline--tRNA ligase (Fragment) OS=Homo sapiens GN=EPRS PE=1 SV=1	EPRS	Bifunctional glutamate/proline--tRNA ligase	38.6	170.59	1512	0.00497358	0.00541021	0.00327871	0.00659135	0.00782853	0.00940468	0.00715129	0.0080438	1.60109	0.00810707	0.00506346	0.679057	0.0140399	1.85264
tr|K7ES02|K7ES02_HUMAN;sp|Q13867|BLMH_HUMAN;tr|K7ESE8|K7ESE8_HUMAN;tr|J3KSD8|J3KSD8_HUMAN	tr|K7ES02|K7ES02_HUMAN Bleomycin hydrolase (Fragment) OS=Homo sapiens GN=BLMH PE=1 SV=1;sp|Q13867|BLMH_HUMAN Bleomycin hydrolase OS=Homo sapiens GN=BLMH PE=1 SV=1;tr|K7ESE8|K7ESE8_HUMAN Bleomycin hydrolase (Fragment) OS=Homo sapiens GN=BLMH PE=1 SV=1;tr|J3	BLMH	Bleomycin hydrolase (Fragment)	14.2	37.198	318	0.00458396	0.00347539	0.00536348	0.00326881	0.000765339	0.00180194	0.0027973	0.00141259	0.406022	0.0016943	0.00417291	-1.30037	0.0146102	1.83534
sp|Q9BQS8|FYCO1_HUMAN;sp|Q9BQS8-4|FYCO1_HUMAN;sp|Q9BQS8-3|FYCO1_HUMAN;sp|Q9BQS8-2|FYCO1_HUMAN	sp|Q9BQS8|FYCO1_HUMAN FYVE and coiled-coil domain-containing protein 1 OS=Homo sapiens GN=FYCO1 PE=1 SV=3;sp|Q9BQS8-4|FYCO1_HUMAN Isoform 4 of FYVE and coiled-coil domain-containing protein 1 OS=Homo sapiens GN=FYCO1;sp|Q9BQS8-3|FYCO1_HUMAN Isoform 3 of FY	FYCO1	FYVE and coiled-coil domain-containing protein 1	4.2	166.98	1478	0.000234729	0.00026529	0.000254589	0.000336428	9.22059e-05	0	8.73372e-05	0.000227298	0.372894	0.00010171	0.000272759	-1.42316	0.0146448	1.83432
sp|Q96T76|MMS19_HUMAN;sp|Q96T76-9|MMS19_HUMAN;sp|Q96T76-8|MMS19_HUMAN;sp|Q96T76-5|MMS19_HUMAN	sp|Q96T76|MMS19_HUMAN MMS19 nucleotide excision repair protein homolog OS=Homo sapiens GN=MMS19 PE=1 SV=2;sp|Q96T76-9|MMS19_HUMAN Isoform 6 of MMS19 nucleotide excision repair protein homolog OS=Homo sapiens GN=MMS19;sp|Q96T76-8|MMS19_HUMAN Isoform 5 of MM	MMS19	MMS19 nucleotide excision repair protein homolog	22.6	113.29	1030	0.00252368	0.0018958	0.00254334	0.001771	0.00171478	0.00162547	0.00198176	0.00110494	0.735869	0.00160674	0.00218345	-0.442479	0.0149109	1.8265
sp|P51570|GALK1_HUMAN;sp|P51570-2|GALK1_HUMAN	sp|P51570|GALK1_HUMAN Galactokinase OS=Homo sapiens GN=GALK1 PE=1 SV=1;sp|P51570-2|GALK1_HUMAN Isoform 2 of Galactokinase OS=Homo sapiens GN=GALK1	GALK1	Galactokinase	20.2	42.272	392	0.0132873	0.0131697	0.0110468	0.0119638	0.012871	0.012145	0.00986066	0.0111986	0.931423	0.0115188	0.0123669	-0.102492	0.0149968	1.824
sp|P82909|RT36_HUMAN	sp|P82909|RT36_HUMAN 28S ribosomal protein S36, mitochondrial OS=Homo sapiens GN=MRPS36 PE=1 SV=2	MRPS36	28S ribosomal protein S36, mitochondrial	56.3	11.466	103	0.00396057	0.00529395	0.000849308	0.00658143	0.00772979	0.00769901	0.00725436	0.0107045	2.00103	0.00834691	0.00417131	1.00074	0.015151	1.81956
sp|P57764|GSDMD_HUMAN;tr|G3V1A6|G3V1A6_HUMAN;tr|E9PQ48|E9PQ48_HUMAN;tr|E9PNZ0|E9PNZ0_HUMAN;tr|E9PQR9|E9PQR9_HUMAN;tr|E9PIB2|E9PIB2_HUMAN	sp|P57764|GSDMD_HUMAN Gasdermin-D OS=Homo sapiens GN=GSDMD PE=1 SV=1;tr|G3V1A6|G3V1A6_HUMAN Gasdermin domain containing 1, isoform CRA_d OS=Homo sapiens GN=GSDMD PE=1 SV=1;tr|E9PQ48|E9PQ48_HUMAN Gasdermin-D (Fragment) OS=Homo sapiens GN=GSDMD PE=1 SV=1;tr|	GSDMD	Gasdermin-D	8.1	52.8	484	0.00148305	0.00152554	0.00172773	0.00162641	0	0	0.00120628	0	0.189585	0.00030157	0.00159068	-2.39908	0.0153638	1.8135
sp|P24941|CDK2_HUMAN;tr|G3V5T9|G3V5T9_HUMAN;sp|P24941-2|CDK2_HUMAN;tr|E7ESI2|E7ESI2_HUMAN	sp|P24941|CDK2_HUMAN Cyclin-dependent kinase 2 OS=Homo sapiens GN=CDK2 PE=1 SV=2;tr|G3V5T9|G3V5T9_HUMAN Cyclin-dependent kinase 2 OS=Homo sapiens GN=CDK2 PE=1 SV=1;sp|P24941-2|CDK2_HUMAN Isoform 2 of Cyclin-dependent kinase 2 OS=Homo sapiens GN=CDK2;tr|E7E	CDK2	Cyclin-dependent kinase 2	50.3	33.929	298	0.00873384	0.00925756	0.0100407	0.0110702	0.00559096	0.00546418	0.00769188	0.0051484	0.611099	0.00597386	0.0097756	-0.710522	0.015704	1.80399
sp|Q86VX2-2|COMD7_HUMAN;sp|Q86VX2|COMD7_HUMAN	sp|Q86VX2-2|COMD7_HUMAN Isoform 2 of COMM domain-containing protein 7 OS=Homo sapiens GN=COMMD7;sp|Q86VX2|COMD7_HUMAN COMM domain-containing protein 7 OS=Homo sapiens GN=COMMD7 PE=1 SV=2	COMMD7	Isoform 2 of COMM domain-containing protein 7	6	22.412	199	0.00200794	0.00141509	0.00168961	0.0011692	0.00146055	0	0	0	0.232503	0.000365137	0.00157046	-2.10468	0.0158588	1.79973
sp|Q8TAE8|G45IP_HUMAN	sp|Q8TAE8|G45IP_HUMAN Growth arrest and DNA damage-inducible proteins-interacting protein 1 OS=Homo sapiens GN=GADD45GIP1 PE=1 SV=1	GADD45GIP1	Growth arrest and DNA damage-inducible proteins-interacting protein 1	14.9	25.384	222	0.00259301	0.00513696	0.00253637	0.00259781	0	0.00229647	0.0016497	0	0.306757	0.000986542	0.00321604	-1.70483	0.0159104	1.79832
sp|P37268-4|FDFT_HUMAN;sp|P37268-3|FDFT_HUMAN;sp|P37268-2|FDFT_HUMAN;sp|P37268-5|FDFT_HUMAN;tr|E9PNM1|E9PNM1_HUMAN;sp|P37268|FDFT_HUMAN;tr|A0A1W2PQ47|A0A1W2PQ47_HUMAN	sp|P37268-4|FDFT_HUMAN Isoform 4 of Squalene synthase OS=Homo sapiens GN=FDFT1;sp|P37268-3|FDFT_HUMAN Isoform 3 of Squalene synthase OS=Homo sapiens GN=FDFT1;sp|P37268-2|FDFT_HUMAN Isoform 2 of Squalene synthase OS=Homo sapiens GN=FDFT1;sp|P37268-5|FDFT_HU	FDFT1	Isoform 4 of Squalene synthase	9.8	35.101	306	0.00425575	0.00459416	0.00143349	0.00382828	0	0	0	0	0	0	0.00352792	#NUM!	0.0159926	1.79608
tr|B4DKB2|B4DKB2_HUMAN;sp|P42892-3|ECE1_HUMAN;sp|P42892-2|ECE1_HUMAN;sp|P42892-4|ECE1_HUMAN;sp|P42892|ECE1_HUMAN	tr|B4DKB2|B4DKB2_HUMAN Endothelin-converting enzyme 1 OS=Homo sapiens GN=ECE1 PE=1 SV=1;sp|P42892-3|ECE1_HUMAN Isoform C of Endothelin-converting enzyme 1 OS=Homo sapiens GN=ECE1;sp|P42892-2|ECE1_HUMAN Isoform A of Endothelin-converting enzyme 1 OS=Homo sa	ECE1	Endothelin-converting enzyme 1	8.9	83.573	738	0.000992388	0.000516621	0.000841263	0.000735555	0.000758679	0	0.000242629	0	0.324486	0.000250327	0.000771457	-1.62377	0.016085	1.79358
sp|O60504-2|VINEX_HUMAN;sp|O60504|VINEX_HUMAN;tr|H0YAZ3|H0YAZ3_HUMAN;tr|H0YB51|H0YB51_HUMAN	sp|O60504-2|VINEX_HUMAN Isoform Beta of Vinexin OS=Homo sapiens GN=SORBS3;sp|O60504|VINEX_HUMAN Vinexin OS=Homo sapiens GN=SORBS3 PE=1 SV=2;tr|H0YAZ3|H0YAZ3_HUMAN Vinexin (Fragment) OS=Homo sapiens GN=SORBS3 PE=1 SV=1;tr|H0YB51|H0YB51_HUMAN Vinexin (Fragme	SORBS3	Isoform Beta of Vinexin	20.4	36.742	329	0.00273687	0.00276401	0.00238889	0.00183036	0.00136115	0.000955493	0.000355024	0.00115939	0.394136	0.000957765	0.00243003	-1.34323	0.0161964	1.79058
sp|O75380|NDUS6_HUMAN	sp|O75380|NDUS6_HUMAN NADH dehydrogenase [ubiquinone] iron-sulfur protein 6, mitochondrial OS=Homo sapiens GN=NDUFS6 PE=1 SV=1	NDUFS6	NADH dehydrogenase [ubiquinone] iron-sulfur protein 6, mitochondrial	17.7	13.711	124	0.00406107	0.00359861	0.00347637	0.00320969	0.00288822	0.00290638	0.00307555	0.00234957	0.782094	0.00280493	0.00358643	-0.354585	0.0167769	1.77529
sp|Q9BXK5|B2L13_HUMAN;tr|A0A087WX97|A0A087WX97_HUMAN;sp|Q9BXK5-2|B2L13_HUMAN;tr|A0A087WTL4|A0A087WTL4_HUMAN	sp|Q9BXK5|B2L13_HUMAN Bcl-2-like protein 13 OS=Homo sapiens GN=BCL2L13 PE=1 SV=1;tr|A0A087WX97|A0A087WX97_HUMAN Bcl-2-like protein 13 OS=Homo sapiens GN=BCL2L13 PE=1 SV=1;sp|Q9BXK5-2|B2L13_HUMAN Isoform 1 of Bcl-2-like protein 13 OS=Homo sapiens GN=BCL2L13	BCL2L13	Bcl-2-like protein 13	12.8	52.723	485	0.000459286	0.000361083	0.000445941	0.000275153	0.000311354	0	0	0	0.201986	7.78386e-05	0.000385366	-2.30767	0.0168707	1.77287
sp|Q13601|KRR1_HUMAN;sp|Q13601-2|KRR1_HUMAN	sp|Q13601|KRR1_HUMAN KRR1 small subunit processome component homolog OS=Homo sapiens GN=KRR1 PE=1 SV=4;sp|Q13601-2|KRR1_HUMAN Isoform 2 of KRR1 small subunit processome component homolog OS=Homo sapiens GN=KRR1	KRR1	KRR1 small subunit processome component homolog	17.3	43.664	381	0.00110872	0.00133796	0.00133121	0.00112222	0.00256162	0.00246455	0.00245913	0.00155183	1.84427	0.00225928	0.00122503	0.883049	0.0172513	1.76318
sp|P35573|GDE_HUMAN;sp|P35573-2|GDE_HUMAN;sp|P35573-3|GDE_HUMAN	sp|P35573|GDE_HUMAN Glycogen debranching enzyme OS=Homo sapiens GN=AGL PE=1 SV=3;sp|P35573-2|GDE_HUMAN Isoform 5 of Glycogen debranching enzyme OS=Homo sapiens GN=AGL;sp|P35573-3|GDE_HUMAN Isoform 6 of Glycogen debranching enzyme OS=Homo sapiens GN=AGL	AGL	Glycogen debranching enzyme	10.6	174.76	1532	0.000811511	0.00114921	0.00101339	0.000941803	0.000660141	0.00080411	0.000654441	0.000441171	0.653707	0.000639966	0.000978979	-0.613283	0.0179569	1.74577
sp|Q7Z4S6-6|KI21A_HUMAN;sp|Q7Z4S6-3|KI21A_HUMAN;sp|Q7Z4S6-5|KI21A_HUMAN;tr|A0A1B0GV47|A0A1B0GV47_HUMAN;sp|Q7Z4S6-2|KI21A_HUMAN;sp|Q7Z4S6|KI21A_HUMAN;sp|Q7Z4S6-4|KI21A_HUMAN;tr|H0YIM7|H0YIM7_HUMAN;tr|H0YIM6|H0YIM6_HUMAN;tr|H0YHT2|H0YHT2_HUMAN	sp|Q7Z4S6-6|KI21A_HUMAN Isoform 6 of Kinesin-like protein KIF21A OS=Homo sapiens GN=KIF21A;sp|Q7Z4S6-3|KI21A_HUMAN Isoform 3 of Kinesin-like protein KIF21A OS=Homo sapiens GN=KIF21A;sp|Q7Z4S6-5|KI21A_HUMAN Isoform 5 of Kinesin-like protein KIF21A OS=Homo s	KIF21A	Isoform 6 of Kinesin-like protein KIF21A	2.4	180.74	1621	0.000175892	0.000186484	0.000282141	8.89309e-05	0	0	0	0	0	0	0.000183362	#NUM!	0.0188664	1.72431
sp|P24534|EF1B_HUMAN	sp|P24534|EF1B_HUMAN Elongation factor 1-beta OS=Homo sapiens GN=EEF1B2 PE=1 SV=3	EEF1B2	Elongation factor 1-beta	44	24.763	225	0.0543816	0.0558016	0.0447256	0.0501731	0.0604623	0.0630006	0.0602178	0.0603066	1.18971	0.0609968	0.0512705	0.250606	0.0190407	1.72032
sp|Q8TED0-3|UTP15_HUMAN;sp|Q8TED0|UTP15_HUMAN;tr|H0Y8P4|H0Y8P4_HUMAN	sp|Q8TED0-3|UTP15_HUMAN Isoform 3 of U3 small nucleolar RNA-associated protein 15 homolog OS=Homo sapiens GN=UTP15;sp|Q8TED0|UTP15_HUMAN U3 small nucleolar RNA-associated protein 15 homolog OS=Homo sapiens GN=UTP15 PE=1 SV=3;tr|H0Y8P4|H0Y8P4_HUMAN U3 small	UTP15	Isoform 3 of U3 small nucleolar RNA-associated protein 15 homolog	11.4	56.355	499	0.00181605	0.00149595	0.000725805	0.000721787	0.00077819	0.000381249	0.000377216	0	0.322854	0.000384164	0.0011899	-1.63105	0.0191147	1.71863
sp|Q8TEM1|PO210_HUMAN;sp|Q8TEM1-2|PO210_HUMAN	sp|Q8TEM1|PO210_HUMAN Nuclear pore membrane glycoprotein 210 OS=Homo sapiens GN=NUP210 PE=1 SV=3;sp|Q8TEM1-2|PO210_HUMAN Isoform 2 of Nuclear pore membrane glycoprotein 210 OS=Homo sapiens GN=NUP210	NUP210	Nuclear pore membrane glycoprotein 210	12.7	205.11	1887	0.00476988	0.00433313	0.0034678	0.00375868	0.00346503	0.00373335	0.00240123	0.00324923	0.786848	0.00321221	0.00408237	-0.345843	0.0193944	1.71232
sp|Q14008-2|CKAP5_HUMAN;sp|Q14008|CKAP5_HUMAN;sp|Q14008-3|CKAP5_HUMAN	sp|Q14008-2|CKAP5_HUMAN Isoform 2 of Cytoskeleton-associated protein 5 OS=Homo sapiens GN=CKAP5;sp|Q14008|CKAP5_HUMAN Cytoskeleton-associated protein 5 OS=Homo sapiens GN=CKAP5 PE=1 SV=3;sp|Q14008-3|CKAP5_HUMAN Isoform 3 of Cytoskeleton-associated protein	CKAP5	Isoform 2 of Cytoskeleton-associated protein 5	22.3	218.52	1972	0.00456364	0.00320447	0.00396942	0.00433644	0.00307652	0.00253691	0.00308924	0.00252685	0.698615	0.00280738	0.00401849	-0.517431	0.0195471	1.70892
sp|Q8TD30|ALAT2_HUMAN;sp|Q8TD30-2|ALAT2_HUMAN	sp|Q8TD30|ALAT2_HUMAN Alanine aminotransferase 2 OS=Homo sapiens GN=GPT2 PE=1 SV=1;sp|Q8TD30-2|ALAT2_HUMAN Isoform 2 of Alanine aminotransferase 2 OS=Homo sapiens GN=GPT2	GPT2	Alanine aminotransferase 2	27.2	57.903	523	0.000530603	0.00134655	0.000527547	0.000428485	0.00487476	0.00646781	0.00320531	0.00221785	5.91762	0.00419143	0.000708297	2.56502	0.0195476	1.70891
tr|A0A1B0GW44|A0A1B0GW44_HUMAN;tr|A0A1B0GV23|A0A1B0GV23_HUMAN;tr|A0A1B0GVD5|A0A1B0GVD5_HUMAN;tr|A0A1B0GWE8|A0A1B0GWE8_HUMAN;sp|P07339|CATD_HUMAN;tr|A0A1B0GU92|A0A1B0GU92_HUMAN;tr|A0A1B0GU03|A0A1B0GU03_HUMAN;tr|C9JH19|C9JH19_HUMAN;tr|H7C469|H7C469_HUMAN;tr|A0A1B0GVP3|A0A1B0GVP3_HUMAN;tr|F8WD96|F8WD96_HUMAN	tr|A0A1B0GW44|A0A1B0GW44_HUMAN Cathepsin D OS=Homo sapiens GN=CTSD PE=1 SV=1;tr|A0A1B0GV23|A0A1B0GV23_HUMAN Cathepsin D OS=Homo sapiens GN=CTSD PE=1 SV=1;tr|A0A1B0GVD5|A0A1B0GVD5_HUMAN Cathepsin D OS=Homo sapiens GN=CTSD PE=1 SV=1;tr|A0A1B0GWE8|A0A1B0GWE8_	CTSD	Cathepsin D	34.1	43.688	405	0.0304153	0.0381107	0.0313565	0.0328679	0.0240987	0.0329561	0.0183797	0.0255711	0.760869	0.0252514	0.0331876	-0.394279	0.0196482	1.70668
tr|A0A0A0MR02|A0A0A0MR02_HUMAN;sp|P45880|VDAC2_HUMAN;sp|P45880-2|VDAC2_HUMAN;sp|P45880-1|VDAC2_HUMAN;tr|Q5JSD2|Q5JSD2_HUMAN;tr|Q5JSD1|Q5JSD1_HUMAN	tr|A0A0A0MR02|A0A0A0MR02_HUMAN Voltage-dependent anion-selective channel protein 2 (Fragment) OS=Homo sapiens GN=VDAC2 PE=1 SV=1;sp|P45880|VDAC2_HUMAN Voltage-dependent anion-selective channel protein 2 OS=Homo sapiens GN=VDAC2 PE=1 SV=2;sp|P45880-2|VDAC2_	VDAC2	Voltage-dependent anion-selective channel protein 2 (Fragment)	59.9	30.348	282	0.158406	0.165735	0.150271	0.161288	0.165535	0.190606	0.16831	0.184873	1.11582	0.177331	0.158925	0.158101	0.0198293	1.70269
sp|Q07960|RHG01_HUMAN;tr|H0YE29|H0YE29_HUMAN	sp|Q07960|RHG01_HUMAN Rho GTPase-activating protein 1 OS=Homo sapiens GN=ARHGAP1 PE=1 SV=1;tr|H0YE29|H0YE29_HUMAN Rho GTPase-activating protein 1 (Fragment) OS=Homo sapiens GN=ARHGAP1 PE=1 SV=1	ARHGAP1	Rho GTPase-activating protein 1	24.1	50.435	439	0.00411625	0.00218823	0.00454982	0.00375297	0.00162404	0.00145381	0.00263761	0.00112825	0.468514	0.00171093	0.00365182	-1.09383	0.0204367	1.68959
sp|Q99733|NP1L4_HUMAN;sp|Q99733-2|NP1L4_HUMAN;tr|E9PNW0|E9PNW0_HUMAN;tr|E9PJJ2|E9PJJ2_HUMAN;tr|E9PS34|E9PS34_HUMAN;tr|E9PNJ7|E9PNJ7_HUMAN;tr|C9J6D1|C9J6D1_HUMAN;tr|C9JZI7|C9JZI7_HUMAN;tr|E9PKT8|E9PKT8_HUMAN;tr|A8MXH2|A8MXH2_HUMAN	sp|Q99733|NP1L4_HUMAN Nucleosome assembly protein 1-like 4 OS=Homo sapiens GN=NAP1L4 PE=1 SV=1;sp|Q99733-2|NP1L4_HUMAN Isoform 2 of Nucleosome assembly protein 1-like 4 OS=Homo sapiens GN=NAP1L4;tr|E9PNW0|E9PNW0_HUMAN Nucleosome assembly protein 1-like 4 (	NAP1L4	Nucleosome assembly protein 1-like 4	28.5	42.823	375	0.010967	0.0106468	0.0104737	0.0137068	0.0133795	0.0130392	0.0134019	0.0144626	1.18537	0.0135708	0.0114486	0.245339	0.0205448	1.6873
sp|Q9NUQ8-2|ABCF3_HUMAN;sp|Q9NUQ8|ABCF3_HUMAN	sp|Q9NUQ8-2|ABCF3_HUMAN Isoform 2 of ATP-binding cassette sub-family F member 3 OS=Homo sapiens GN=ABCF3;sp|Q9NUQ8|ABCF3_HUMAN ATP-binding cassette sub-family F member 3 OS=Homo sapiens GN=ABCF3 PE=1 SV=2	ABCF3	Isoform 2 of ATP-binding cassette sub-family F member 3	6.7	78.983	703	0	0.000419725	0.000353587	0	0.000573789	0.000618809	0.000637333	0.000401969	2.88616	0.000557975	0.000193328	1.52915	0.020593	1.68628
sp|Q9BT78|CSN4_HUMAN;tr|D6RAX7|D6RAX7_HUMAN;tr|D6RFN0|D6RFN0_HUMAN;sp|Q9BT78-2|CSN4_HUMAN;tr|D6RD63|D6RD63_HUMAN	sp|Q9BT78|CSN4_HUMAN COP9 signalosome complex subunit 4 OS=Homo sapiens GN=COPS4 PE=1 SV=1;tr|D6RAX7|D6RAX7_HUMAN COP9 constitutive photomorphogenic-like protein subunit 4 isoform 2 OS=Homo sapiens GN=COPS4 PE=1 SV=1;tr|D6RFN0|D6RFN0_HUMAN COP9 signalosome	COPS4	COP9 signalosome complex subunit 4	37.4	46.268	406	0.0059722	0.00310184	0.00711188	0.00524388	0.00821993	0.00571947	0.00808064	0.00648415	1.33012	0.00712605	0.00535745	0.411556	0.0207238	1.68353
tr|A0A0A0MTP6|A0A0A0MTP6_HUMAN;sp|O15357|SHIP2_HUMAN;sp|O15357-2|SHIP2_HUMAN	tr|A0A0A0MTP6|A0A0A0MTP6_HUMAN Phosphatidylinositol 3,4,5-trisphosphate 5-phosphatase 2 OS=Homo sapiens GN=INPPL1 PE=1 SV=1;sp|O15357|SHIP2_HUMAN Phosphatidylinositol 3,4,5-trisphosphate 5-phosphatase 2 OS=Homo sapiens GN=INPPL1 PE=1 SV=2;sp|O15357-2|SHIP2	INPPL1	Phosphatidylinositol 3,4,5-trisphosphate 5-phosphatase 2	6.9	126.52	1146	0.000774497	0.000755845	0.00080972	0.000636399	0.000651483	0.000596746	0.000551754	0.000541607	0.786702	0.000585397	0.000744115	-0.34611	0.0210141	1.67749
sp|Q9BZE4-2|NOG1_HUMAN;sp|Q9BZE4|NOG1_HUMAN;sp|Q9BZE4-3|NOG1_HUMAN	sp|Q9BZE4-2|NOG1_HUMAN Isoform 2 of Nucleolar GTP-binding protein 1 OS=Homo sapiens GN=GTPBP4;sp|Q9BZE4|NOG1_HUMAN Nucleolar GTP-binding protein 1 OS=Homo sapiens GN=GTPBP4 PE=1 SV=3;sp|Q9BZE4-3|NOG1_HUMAN Isoform 3 of Nucleolar GTP-binding protein 1 OS=Ho	GTPBP4	Isoform 2 of Nucleolar GTP-binding protein 1	30.3	68.272	587	0.00876391	0.00834339	0.00801874	0.00819276	0.0105739	0.0106228	0.00942571	0.00884422	1.18451	0.00986663	0.0083297	0.244293	0.0210207	1.67735
sp|Q9P2R7-2|SUCB1_HUMAN;sp|Q9P2R7|SUCB1_HUMAN;tr|Q5T9Q5|Q5T9Q5_HUMAN	sp|Q9P2R7-2|SUCB1_HUMAN Isoform 2 of Succinate--CoA ligase [ADP-forming] subunit beta, mitochondrial OS=Homo sapiens GN=SUCLA2;sp|Q9P2R7|SUCB1_HUMAN Succinate--CoA ligase [ADP-forming] subunit beta, mitochondrial OS=Homo sapiens GN=SUCLA2 PE=1 SV=3;tr|Q5T9	SUCLA2	Isoform 2 of Succinate--CoA ligase [ADP-forming] subunit beta, mitochondrial	30.4	48.039	441	0.00929498	0.0122626	0.0108126	0.0107842	0.0101597	0.0144914	0.0122527	0.0117633	1.12775	0.0121668	0.0107886	0.173443	0.0210957	1.67581
sp|P35580|MYH10_HUMAN;sp|P35580-5|MYH10_HUMAN;sp|P35580-2|MYH10_HUMAN;sp|P35580-3|MYH10_HUMAN;sp|P35580-4|MYH10_HUMAN	sp|P35580|MYH10_HUMAN Myosin-10 OS=Homo sapiens GN=MYH10 PE=1 SV=3;sp|P35580-5|MYH10_HUMAN Isoform 5 of Myosin-10 OS=Homo sapiens GN=MYH10;sp|P35580-2|MYH10_HUMAN Isoform 2 of Myosin-10 OS=Homo sapiens GN=MYH10;sp|P35580-3|MYH10_HUMAN Isoform 3 of Myosin-1	MYH10	Myosin-10	39.4	229	1976	0.0105718	0.0103109	0.00853928	0.00975093	0.00917827	0.00687663	0.0068981	0.0063045	0.74688	0.00731438	0.00979325	-0.421052	0.0211526	1.67464
sp|Q05682-5|CALD1_HUMAN;tr|E9PGZ1|E9PGZ1_HUMAN;tr|E7EX44|E7EX44_HUMAN;sp|Q05682-3|CALD1_HUMAN;sp|Q05682-4|CALD1_HUMAN;sp|Q05682-6|CALD1_HUMAN;sp|Q05682-2|CALD1_HUMAN;sp|Q05682|CALD1_HUMAN;tr|C9J813|C9J813_HUMAN	sp|Q05682-5|CALD1_HUMAN Isoform 5 of Caldesmon OS=Homo sapiens GN=CALD1;tr|E9PGZ1|E9PGZ1_HUMAN Caldesmon OS=Homo sapiens GN=CALD1 PE=1 SV=1;tr|E7EX44|E7EX44_HUMAN Caldesmon OS=Homo sapiens GN=CALD1 PE=1 SV=1;sp|Q05682-3|CALD1_HUMAN Isoform 3 of Caldesmon O	CALD1	Isoform 5 of Caldesmon	35.5	61.212	532	0.0103512	0.0109996	0.00927727	0.00864668	0.0117849	0.0144597	0.0132526	0.0105645	1.27465	0.0125154	0.00981869	0.350104	0.021195	1.67377
sp|Q07955-3|SRSF1_HUMAN;sp|Q07955|SRSF1_HUMAN;tr|J3KTL2|J3KTL2_HUMAN;sp|Q07955-2|SRSF1_HUMAN	sp|Q07955-3|SRSF1_HUMAN Isoform ASF-3 of Serine/arginine-rich splicing factor 1 OS=Homo sapiens GN=SRSF1;sp|Q07955|SRSF1_HUMAN Serine/arginine-rich splicing factor 1 OS=Homo sapiens GN=SRSF1 PE=1 SV=2;tr|J3KTL2|J3KTL2_HUMAN Serine/arginine-rich-splicing fa	SRSF1	Isoform ASF-3 of Serine/arginine-rich splicing factor 1	55.7	22.46	201	0.0432817	0.0551573	0.0251272	0.0336237	0.0647525	0.0653163	0.0483752	0.0431576	1.40977	0.0554004	0.0392975	0.49546	0.0213335	1.67094
sp|Q14573|ITPR3_HUMAN	sp|Q14573|ITPR3_HUMAN Inositol 1,4,5-trisphosphate receptor type 3 OS=Homo sapiens GN=ITPR3 PE=1 SV=2	ITPR3	Inositol 1,4,5-trisphosphate receptor type 3	1.9	304.1	2671	0.000161523	0.000183826	8.36085e-05	7.00837e-05	0	0	0	0	0	0	0.00012476	#NUM!	0.0213879	1.66983
tr|E7EQV9|E7EQV9_HUMAN;tr|E7ENU7|E7ENU7_HUMAN;sp|P61313|RL15_HUMAN;tr|E7EX53|E7EX53_HUMAN	tr|E7EQV9|E7EQV9_HUMAN Ribosomal protein L15 (Fragment) OS=Homo sapiens GN=RPL15 PE=1 SV=1;tr|E7ENU7|E7ENU7_HUMAN Ribosomal protein L15 (Fragment) OS=Homo sapiens GN=RPL15 PE=1 SV=1;sp|P61313|RL15_HUMAN 60S ribosomal protein L15 OS=Homo sapiens GN=RPL15 PE	RPL15	Ribosomal protein L15 (Fragment)	36.2	20.51	174	0.113079	0.110341	0.128959	0.111444	0.0722241	0.0763483	0.102067	0.100358	0.756749	0.0877493	0.115956	-0.402114	0.0214772	1.66802
sp|Q7L2J0|MEPCE_HUMAN	sp|Q7L2J0|MEPCE_HUMAN 7SK snRNA methylphosphate capping enzyme OS=Homo sapiens GN=MEPCE PE=1 SV=1	MEPCE	7SK snRNA methylphosphate capping enzyme	10.7	74.354	689	0.000213076	0	0	0	0.00109774	0.00116701	0.00244126	0.00147544	29.0106	0.00154536	5.32689e-05	4.85851	0.0216761	1.66402
sp|P51610-2|HCFC1_HUMAN;sp|P51610|HCFC1_HUMAN;sp|P51610-4|HCFC1_HUMAN;tr|A6NEM2|A6NEM2_HUMAN	sp|P51610-2|HCFC1_HUMAN Isoform 2 of Host cell factor 1 OS=Homo sapiens GN=HCFC1;sp|P51610|HCFC1_HUMAN Host cell factor 1 OS=Homo sapiens GN=HCFC1 PE=1 SV=2;sp|P51610-4|HCFC1_HUMAN Isoform 4 of Host cell factor 1 OS=Homo sapiens GN=HCFC1;tr|A6NEM2|A6NEM2_H	HCFC1	Isoform 2 of Host cell factor 1	10.7	201.85	1966	0.00128397	0.00105823	0.00226615	0.00184	0.000708568	0.000762206	0.00138604	0.00085745	0.576002	0.000928565	0.00161209	-0.795855	0.0217953	1.66164
sp|Q15648|MED1_HUMAN	sp|Q15648|MED1_HUMAN Mediator of RNA polymerase II transcription subunit 1 OS=Homo sapiens GN=MED1 PE=1 SV=4	MED1	Mediator of RNA polymerase II transcription subunit 1	3.6	168.48	1581	5.4911e-05	6.6976e-05	5.47141e-05	7.75432e-05	4.04649e-05	3.06319e-05	0	3.68454e-05	0.424728	2.69856e-05	6.35361e-05	-1.23539	0.0220344	1.6569
tr|F2Z3H2|F2Z3H2_HUMAN;sp|O95870|ABHGA_HUMAN;tr|A0A0G2JJD3|A0A0G2JJD3_HUMAN	tr|F2Z3H2|F2Z3H2_HUMAN Protein ABHD16A OS=Homo sapiens GN=ABHD16A PE=1 SV=1;sp|O95870|ABHGA_HUMAN Protein ABHD16A OS=Homo sapiens GN=ABHD16A PE=1 SV=3;tr|A0A0G2JJD3|A0A0G2JJD3_HUMAN HLA-B associated transcript 5, isoform CRA_b OS=Homo sapiens GN=ABHD16A PE	ABHD16A	Protein ABHD16A	41.5	7.2592	65	0	0	0	0.00529744	0.00546285	0.00708925	0.00505436	0.00708588	4.66118	0.00617308	0.00132436	2.2207	0.0222283	1.65309
tr|M0QWZ7|M0QWZ7_HUMAN;sp|Q9NP81|SYSM_HUMAN;tr|M0R2C6|M0R2C6_HUMAN;tr|B4DJM9|B4DJM9_HUMAN;sp|Q9NP81-2|SYSM_HUMAN	tr|M0QWZ7|M0QWZ7_HUMAN Serine--tRNA ligase, mitochondrial OS=Homo sapiens GN=SARS2 PE=1 SV=1;sp|Q9NP81|SYSM_HUMAN Serine--tRNA ligase, mitochondrial OS=Homo sapiens GN=SARS2 PE=1 SV=1;tr|M0R2C6|M0R2C6_HUMAN Uncharacterized protein (Fragment) OS=Homo sapien	SARS2	Serine--tRNA ligase, mitochondrial	9.5	58.182	518	0.00225217	0.00219226	0.00231506	0.00227142	0.00111537	0.0011323	0.0018508	0.0017864	0.651636	0.00147122	0.00225773	-0.617863	0.0224325	1.64912
sp|P05362|ICAM1_HUMAN;tr|K7EKL8|K7EKL8_HUMAN	sp|P05362|ICAM1_HUMAN Intercellular adhesion molecule 1 OS=Homo sapiens GN=ICAM1 PE=1 SV=2;tr|K7EKL8|K7EKL8_HUMAN Intercellular adhesion molecule 1 (Fragment) OS=Homo sapiens GN=ICAM1 PE=1 SV=1	ICAM1	Intercellular adhesion molecule 1	28.8	57.825	532	0.0103021	0.0138921	0.0066009	0.00615727	0.0207018	0.0243016	0.00961645	0.018791	1.98664	0.0183527	0.00923808	0.99033	0.022567	1.64653
sp|Q9NQC3-2|RTN4_HUMAN;sp|Q9NQC3-5|RTN4_HUMAN;sp|Q9NQC3|RTN4_HUMAN;tr|F8W914|F8W914_HUMAN;sp|Q9NQC3-4|RTN4_HUMAN	sp|Q9NQC3-2|RTN4_HUMAN Isoform 2 of Reticulon-4 OS=Homo sapiens GN=RTN4;sp|Q9NQC3-5|RTN4_HUMAN Isoform 5 of Reticulon-4 OS=Homo sapiens GN=RTN4;sp|Q9NQC3|RTN4_HUMAN Reticulon-4 OS=Homo sapiens GN=RTN4 PE=1 SV=2;tr|F8W914|F8W914_HUMAN Reticulon OS=Homo sapi	RTN4	Isoform 2 of Reticulon-4	39.1	40.317	373	0.0217726	0.0228516	0.0185	0.0221456	0.0256111	0.026996	0.0215022	0.0231915	1.14109	0.0243252	0.0213174	0.190417	0.0229299	1.6396
sp|P46776|RL27A_HUMAN;tr|E9PJD9|E9PJD9_HUMAN;tr|E9PLL6|E9PLL6_HUMAN	sp|P46776|RL27A_HUMAN 60S ribosomal protein L27a OS=Homo sapiens GN=RPL27A PE=1 SV=2;tr|E9PJD9|E9PJD9_HUMAN 60S ribosomal protein L27a OS=Homo sapiens GN=RPL27A PE=1 SV=1;tr|E9PLL6|E9PLL6_HUMAN 60S ribosomal protein L27a OS=Homo sapiens GN=RPL27A PE=1 SV=1	RPL27A	60S ribosomal protein L27a	39.9	16.561	148	0.182914	0.160325	0.124678	0.16055	0.193658	0.197481	0.16509	0.187287	1.18306	0.185879	0.157117	0.242526	0.0230264	1.63777
tr|E9PPW7|E9PPW7_HUMAN;sp|O00217|NDUS8_HUMAN;tr|E9PN51|E9PN51_HUMAN;tr|F8W9K7|F8W9K7_HUMAN;tr|E9PKH6|E9PKH6_HUMAN	tr|E9PPW7|E9PPW7_HUMAN NADH dehydrogenase [ubiquinone] iron-sulfur protein 8, mitochondrial (Fragment) OS=Homo sapiens GN=NDUFS8 PE=1 SV=1;sp|O00217|NDUS8_HUMAN NADH dehydrogenase [ubiquinone] iron-sulfur protein 8, mitochondrial OS=Homo sapiens GN=NDUFS8	NDUFS8	NADH dehydrogenase [ubiquinone] iron-sulfur protein 8, mitochondrial (Fragment)	21.2	20.656	184	0.00850981	0.00789575	0.00647386	0.00696155	0.00891773	0.00876246	0.0069336	0.00805307	1.0947	0.00816671	0.00746024	0.130533	0.0231432	1.63558
sp|Q9P0J1-2|PDP1_HUMAN;sp|Q9P0J1|PDP1_HUMAN	sp|Q9P0J1-2|PDP1_HUMAN Isoform 2 of [Pyruvate dehydrogenase [acetyl-transferring]]-phosphatase 1, mitochondrial OS=Homo sapiens GN=PDP1;sp|Q9P0J1|PDP1_HUMAN [Pyruvate dehydrogenase [acetyl-transferring]]-phosphatase 1, mitochondrial OS=Homo sapiens GN=PDP1	PDP1	Isoform 2 of [Pyruvate dehydrogenase [acetyl-transferring]]-phosphatase 1, mitochondrial	17.4	63.695	562	0.00226992	0.0023056	0.0017987	0.00197685	0.000915711	0.00119178	0.000822691	0.00164922	0.548361	0.00114485	0.00208777	-0.866802	0.0231947	1.63461
tr|E9PE17|E9PE17_HUMAN;sp|Q9Y2R5|RT17_HUMAN;tr|I3L0E3|I3L0E3_HUMAN	tr|E9PE17|E9PE17_HUMAN 28S ribosomal protein S17, mitochondrial (Fragment) OS=Homo sapiens GN=MRPS17 PE=1 SV=1;sp|Q9Y2R5|RT17_HUMAN 28S ribosomal protein S17, mitochondrial OS=Homo sapiens GN=MRPS17 PE=1 SV=1;tr|I3L0E3|I3L0E3_HUMAN HCG1984214, isoform CRA_	MRPS17	28S ribosomal protein S17, mitochondrial (Fragment)	29.5	14.374	129	0.00931785	0.00876031	0.0078443	0.0067453	0.00654617	0.00699261	0.00595207	0.00601471	0.780756	0.00637639	0.00816694	-0.357056	0.0233809	1.63114
sp|Q15645|PCH2_HUMAN;tr|H0YAL2|H0YAL2_HUMAN	sp|Q15645|PCH2_HUMAN Pachytene checkpoint protein 2 homolog OS=Homo sapiens GN=TRIP13 PE=1 SV=2;tr|H0YAL2|H0YAL2_HUMAN Pachytene checkpoint protein 2 homolog (Fragment) OS=Homo sapiens GN=TRIP13 PE=1 SV=1	TRIP13	Pachytene checkpoint protein 2 homolog	20.8	48.55	432	0.00189571	0.00169823	0.00133978	0.00317232	0.00242582	0.00277221	0.00169987	0.00381384	1.32145	0.00267794	0.00202651	0.402126	0.0234577	1.62971
sp|P30084|ECHM_HUMAN	sp|P30084|ECHM_HUMAN Enoyl-CoA hydratase, mitochondrial OS=Homo sapiens GN=ECHS1 PE=1 SV=4	ECHS1	Enoyl-CoA hydratase, mitochondrial	37.2	31.387	290	0.0106709	0.0121982	0.0112037	0.0119547	0.0120572	0.0134947	0.0140062	0.0153644	1.19326	0.0137306	0.0115069	0.254903	0.0240375	1.61911
sp|P09936|UCHL1_HUMAN;tr|D6RE83|D6RE83_HUMAN;tr|D6R956|D6R956_HUMAN;tr|D6R974|D6R974_HUMAN	sp|P09936|UCHL1_HUMAN Ubiquitin carboxyl-terminal hydrolase isozyme L1 OS=Homo sapiens GN=UCHL1 PE=1 SV=2;tr|D6RE83|D6RE83_HUMAN Ubiquitin carboxyl-terminal hydrolase OS=Homo sapiens GN=UCHL1 PE=1 SV=1;tr|D6R956|D6R956_HUMAN Ubiquitin carboxyl-terminal hyd	UCHL1	Ubiquitin carboxyl-terminal hydrolase isozyme L1	81.2	24.824	223	0.0675567	0.0733851	0.0817048	0.111198	0.113966	0.138258	0.109025	0.134558	1.48514	0.123952	0.0834612	0.570601	0.0240832	1.61829
sp|Q8TEW0-9|PARD3_HUMAN;sp|Q8TEW0-10|PARD3_HUMAN;tr|Q5VWU8|Q5VWU8_HUMAN;sp|Q8TEW0-8|PARD3_HUMAN;sp|Q8TEW0-5|PARD3_HUMAN;sp|Q8TEW0-3|PARD3_HUMAN;sp|Q8TEW0-7|PARD3_HUMAN;tr|Q5VWV2|Q5VWV2_HUMAN;sp|Q8TEW0-6|PARD3_HUMAN;sp|Q8TEW0-4|PARD3_HUMAN;sp|Q8TEW0-11|PARD3_HUMAN;sp|Q8TEW0-2|PARD3_HUMAN;sp|Q8TEW0|PARD3_HUMAN;tr|F5GZI3|F5GZI3_HUMAN	sp|Q8TEW0-9|PARD3_HUMAN Isoform 9 of Partitioning defective 3 homolog OS=Homo sapiens GN=PARD3;sp|Q8TEW0-10|PARD3_HUMAN Isoform 10 of Partitioning defective 3 homolog OS=Homo sapiens GN=PARD3;tr|Q5VWU8|Q5VWU8_HUMAN Partitioning defective 3 homolog OS=Homo	PARD3	Isoform 9 of Partitioning defective 3 homolog	3.8	108.54	988	0.000284067	0.000530247	0.000306265	0.000158479	0	0.00023856	0.000214556	0	0.354257	0.000113279	0.000319764	-1.49713	0.0243538	1.61343
sp|O00622|CYR61_HUMAN	sp|O00622|CYR61_HUMAN Protein CYR61 OS=Homo sapiens GN=CYR61 PE=1 SV=1	CYR61	Protein CYR61	49.3	42.026	381	0.0688526	0.0668427	0.0359947	0.0594221	0.0887384	0.116012	0.109371	0.134187	1.93979	0.112077	0.057778	0.9559	0.0244317	1.61205
sp|P48307|TFPI2_HUMAN;sp|P48307-2|TFPI2_HUMAN;tr|H7C4A3|H7C4A3_HUMAN	sp|P48307|TFPI2_HUMAN Tissue factor pathway inhibitor 2 OS=Homo sapiens GN=TFPI2 PE=1 SV=1;sp|P48307-2|TFPI2_HUMAN Isoform 2 of Tissue factor pathway inhibitor 2 OS=Homo sapiens GN=TFPI2;tr|H7C4A3|H7C4A3_HUMAN Tissue factor pathway inhibitor 2 (Fragment) O	TFPI2	Tissue factor pathway inhibitor 2	14.9	26.934	235	0.00627966	0.00543317	0.00389216	0.00472012	0.007691	0.00912532	0.00820895	0.0104559	1.74568	0.00887029	0.00508128	0.803789	0.0245139	1.61059
sp|P49407-2|ARRB1_HUMAN;sp|P49407|ARRB1_HUMAN;tr|E9PM35|E9PM35_HUMAN	sp|P49407-2|ARRB1_HUMAN Isoform 1B of Beta-arrestin-1 OS=Homo sapiens GN=ARRB1;sp|P49407|ARRB1_HUMAN Beta-arrestin-1 OS=Homo sapiens GN=ARRB1 PE=1 SV=2;tr|E9PM35|E9PM35_HUMAN Beta-arrestin-1 (Fragment) OS=Homo sapiens GN=ARRB1 PE=1 SV=8	ARRB1	Isoform 1B of Beta-arrestin-1	17.8	46.308	410	0.00299978	0.00293744	0.0020753	0.00183865	0.00177379	0.00106643	0.00157263	0.000729949	0.52205	0.0012857	0.00246279	-0.937739	0.0246631	1.60795
sp|P08572|CO4A2_HUMAN	sp|P08572|CO4A2_HUMAN Collagen alpha-2(IV) chain OS=Homo sapiens GN=COL4A2 PE=1 SV=4	COL4A2	Collagen alpha-2(IV) chain	1.7	167.55	1712	0.00022772	0.000260062	0.000268716	0.000291433	0.000131817	0.000147908	0	0.000120387	0.381811	0.000100028	0.000261983	-1.38907	0.0255126	1.59325
sp|Q6ZMP0-2|THSD4_HUMAN;sp|Q6ZMP0|THSD4_HUMAN	sp|Q6ZMP0-2|THSD4_HUMAN Isoform 2 of Thrombospondin type-1 domain-containing protein 4 OS=Homo sapiens GN=THSD4;sp|Q6ZMP0|THSD4_HUMAN Thrombospondin type-1 domain-containing protein 4 OS=Homo sapiens GN=THSD4 PE=2 SV=2	THSD4	Isoform 2 of Thrombospondin type-1 domain-containing protein 4	2.7	56.627	523	0	7.83873e-05	0	0	0.00011656	0.000105133	0.000110171	0.000125704	5.83728	0.000114392	1.95968e-05	2.5453	0.0256121	1.59155
sp|Q9NXE4-4|NSMA3_HUMAN;sp|Q9NXE4|NSMA3_HUMAN;sp|Q9NXE4-2|NSMA3_HUMAN;sp|Q9NXE4-7|NSMA3_HUMAN;tr|B1PBA3|B1PBA3_HUMAN;tr|H7BXF4|H7BXF4_HUMAN;sp|Q9NXE4-6|NSMA3_HUMAN;tr|H7C1Q6|H7C1Q6_HUMAN;sp|Q9NXE4-3|NSMA3_HUMAN;sp|Q9NXE4-8|NSMA3_HUMAN;sp|Q9NXE4-10|NSMA3_HUMAN;sp|Q9NXE4-9|NSMA3_HUMAN;tr|H7C0W5|H7C0W5_HUMAN	sp|Q9NXE4-4|NSMA3_HUMAN Isoform 4 of Sphingomyelin phosphodiesterase 4 OS=Homo sapiens GN=SMPD4;sp|Q9NXE4|NSMA3_HUMAN Sphingomyelin phosphodiesterase 4 OS=Homo sapiens GN=SMPD4 PE=1 SV=2;sp|Q9NXE4-2|NSMA3_HUMAN Isoform 2 of Sphingomyelin phosphodiesterase	SMPD4	Isoform 4 of Sphingomyelin phosphodiesterase 4	6.8	98.147	873	0.000872198	0.000522064	0.000178261	0.000281386	0.000298292	0	0	0	0.160899	7.4573e-05	0.000463477	-2.63577	0.0262245	1.58129
sp|P78330|SERB_HUMAN;tr|C9JBI3|C9JBI3_HUMAN	sp|P78330|SERB_HUMAN Phosphoserine phosphatase OS=Homo sapiens GN=PSPH PE=1 SV=2;tr|C9JBI3|C9JBI3_HUMAN Phosphoserine phosphatase (Fragment) OS=Homo sapiens GN=PSPH PE=1 SV=1	PSPH	Phosphoserine phosphatase	28	25.007	225	0.00310523	0.00321988	0.00247388	0	0.00470785	0.00819025	0.00787365	0.00724133	3.18367	0.00700327	0.00219975	1.67069	0.0264614	1.57739
sp|O14929|HAT1_HUMAN;sp|O14929-2|HAT1_HUMAN	sp|O14929|HAT1_HUMAN Histone acetyltransferase type B catalytic subunit OS=Homo sapiens GN=HAT1 PE=1 SV=1;sp|O14929-2|HAT1_HUMAN Isoform B of Histone acetyltransferase type B catalytic subunit OS=Homo sapiens GN=HAT1	HAT1	Histone acetyltransferase type B catalytic subunit	26.5	49.512	419	0.0238189	0.0202124	0.023094	0.0201415	0.0155231	0.0179308	0.0178352	0.0157242	0.767913	0.0167533	0.0218167	-0.380985	0.026896	1.57031
tr|A0A087WUT6|A0A087WUT6_HUMAN;sp|O60841|IF2P_HUMAN	tr|A0A087WUT6|A0A087WUT6_HUMAN Eukaryotic translation initiation factor 5B OS=Homo sapiens GN=EIF5B PE=1 SV=1;sp|O60841|IF2P_HUMAN Eukaryotic translation initiation factor 5B OS=Homo sapiens GN=EIF5B PE=1 SV=4	EIF5B	Eukaryotic translation initiation factor 5B	24.5	138.68	1220	0.00254032	0.00325053	0.00284025	0.00212084	0.00638201	0.00698057	0.00362598	0.00567395	2.10776	0.00566563	0.00268799	1.07571	0.0269012	1.57023
sp|P29144|TPP2_HUMAN;tr|Q5VZU9|Q5VZU9_HUMAN	sp|P29144|TPP2_HUMAN Tripeptidyl-peptidase 2 OS=Homo sapiens GN=TPP2 PE=1 SV=4;tr|Q5VZU9|Q5VZU9_HUMAN Tripeptidyl-peptidase 2 OS=Homo sapiens GN=TPP2 PE=1 SV=1	TPP2	Tripeptidyl-peptidase 2	18.7	138.35	1249	0.00125259	0.00252305	0.00135614	0.00249568	0.0028099	0.00290951	0.00281612	0.00345296	1.57175	0.00299712	0.00190687	0.652376	0.0270383	1.56802
sp|P41250|GARS_HUMAN	sp|P41250|GARS_HUMAN Glycine--tRNA ligase OS=Homo sapiens GN=GARS PE=1 SV=3	GARS	Glycine--tRNA ligase	41.3	83.165	739	0.00856021	0.0088625	0.00981851	0.00965173	0.0203657	0.0228808	0.0156134	0.0144749	1.98777	0.0183337	0.00922324	0.991153	0.0271113	1.56685
sp|Q9UBI6|GBG12_HUMAN	sp|Q9UBI6|GBG12_HUMAN Guanine nucleotide-binding protein G(I)/G(S)/G(O) subunit gamma-12 OS=Homo sapiens GN=GNG12 PE=1 SV=3	GNG12	Guanine nucleotide-binding protein G(I)/G(S)/G(O) subunit gamma-12	22.2	8.0061	72	0.0102237	0.00710118	0.00708799	0.00912124	0	0.00488213	0	0	0.145587	0.00122053	0.00838353	-2.78005	0.0272191	1.56513
sp|Q9P0L0|VAPA_HUMAN	sp|Q9P0L0|VAPA_HUMAN Vesicle-associated membrane protein-associated protein A OS=Homo sapiens GN=VAPA PE=1 SV=3	VAPA	Vesicle-associated membrane protein-associated protein A	40.2	27.893	249	0.0132412	0.0158034	0.013287	0.0117832	0.0161288	0.0199136	0.0141751	0.0155657	1.21562	0.0164458	0.0135287	0.281697	0.0274813	1.56096
tr|A0A0C4DGH3|A0A0C4DGH3_HUMAN;sp|Q9Y6R0|NUMBL_HUMAN;tr|M0R0Q4|M0R0Q4_HUMAN;tr|M0QZV7|M0QZV7_HUMAN;tr|M0QXQ4|M0QXQ4_HUMAN;tr|M0QYC2|M0QYC2_HUMAN	tr|A0A0C4DGH3|A0A0C4DGH3_HUMAN Numb-like protein OS=Homo sapiens GN=NUMBL PE=1 SV=1;sp|Q9Y6R0|NUMBL_HUMAN Numb-like protein OS=Homo sapiens GN=NUMBL PE=1 SV=1;tr|M0R0Q4|M0R0Q4_HUMAN Numb-like protein (Fragment) OS=Homo sapiens GN=NUMBL PE=1 SV=1;tr|M0QZV7|	NUMBL	Numb-like protein	10.9	60.812	568	0.00131188	0.00572049	0.00498513	0.00438643	0	0	0	0.000811638	0.0494783	0.00020291	0.00410098	-4.33706	0.0276858	1.55774
sp|Q9UMR5-3|PPT2_HUMAN;tr|A0A0G2JLA3|A0A0G2JLA3_HUMAN;tr|A0A140T8X7|A0A140T8X7_HUMAN;sp|Q9UMR5|PPT2_HUMAN;tr|A0A024RCQ8|A0A024RCQ8_HUMAN;tr|A0A0G2JH76|A0A0G2JH76_HUMAN;sp|Q9UMR5-2|PPT2_HUMAN;tr|A0A0G2JLL3|A0A0G2JLL3_HUMAN;tr|A0A140T9Y1|A0A140T9Y1_HUMAN;tr|A0A0G2JKR3|A0A0G2JKR3_HUMAN;tr|A0A0G2JHB6|A0A0G2JHB6_HUMAN;tr|A0A0G2JK02|A0A0G2JK02_HUMAN;tr|A0A0G2JIU6|A0A0G2JIU6_HUMAN;tr|G8JLL2|G8JLL2_HUMAN	sp|Q9UMR5-3|PPT2_HUMAN Isoform 3 of Lysosomal thioesterase PPT2 OS=Homo sapiens GN=PPT2;tr|A0A0G2JLA3|A0A0G2JLA3_HUMAN Uncharacterized protein OS=Homo sapiens PE=1 SV=1;tr|A0A140T8X7|A0A140T8X7_HUMAN Lysosomal thioesterase PPT2 OS=Homo sapiens GN=PPT2 PE=1	PPT2	Isoform 3 of Lysosomal thioesterase PPT2	17.5	34.819	308	0.00318582	0.00263964	0.00255035	0.00193777	0.00194391	0	0.00179558	0	0.362579	0.000934873	0.0025784	-1.46363	0.0280833	1.55155
sp|P12236|ADT3_HUMAN	sp|P12236|ADT3_HUMAN ADP/ATP translocase 3 OS=Homo sapiens GN=SLC25A6 PE=1 SV=4	SLC25A6	ADP/ATP translocase 3	35.6	32.866	298	0.00613397	0.0128654	0.00793112	0.00876254	0.00372679	0.00359856	0.00217751	0.00367126	0.369095	0.00329353	0.00892325	-1.43793	0.0282368	1.54918
sp|Q8WWY3|PRP31_HUMAN;sp|Q8WWY3-4|PRP31_HUMAN;tr|E7EVX8|E7EVX8_HUMAN;sp|Q8WWY3-3|PRP31_HUMAN;sp|Q8WWY3-2|PRP31_HUMAN;tr|E7EU94|E7EU94_HUMAN;tr|E7ESX0|E7ESX0_HUMAN;tr|E7EN72|E7EN72_HUMAN	sp|Q8WWY3|PRP31_HUMAN U4/U6 small nuclear ribonucleoprotein Prp31 OS=Homo sapiens GN=PRPF31 PE=1 SV=2;sp|Q8WWY3-4|PRP31_HUMAN Isoform 4 of U4/U6 small nuclear ribonucleoprotein Prp31 OS=Homo sapiens GN=PRPF31;tr|E7EVX8|E7EVX8_HUMAN U4/U6 small nuclear ribo	PRPF31	U4/U6 small nuclear ribonucleoprotein Prp31	20.6	55.455	499	0.0059218	0.00571123	0.00642288	0.0056851	0.00524814	0.0027907	0.00286898	0.00284907	0.579457	0.00343922	0.00593525	-0.787226	0.0285055	1.54507
tr|A0A140TA73|A0A140TA73_HUMAN;sp|Q13425-2|SNTB2_HUMAN;sp|Q13425|SNTB2_HUMAN	tr|A0A140TA73|A0A140TA73_HUMAN Beta-2-syntrophin (Fragment) OS=Homo sapiens GN=SNTB2 PE=1 SV=1;sp|Q13425-2|SNTB2_HUMAN Isoform 2 of Beta-2-syntrophin OS=Homo sapiens GN=SNTB2;sp|Q13425|SNTB2_HUMAN Beta-2-syntrophin OS=Homo sapiens GN=SNTB2 PE=1 SV=1	SNTB2	Beta-2-syntrophin (Fragment)	4.7	19.422	193	0.00128028	0.000861998	0.000939555	0.00104636	0.00108411	0	0	0	0.262611	0.000271027	0.00103205	-1.929	0.0286991	1.54213
sp|P50502|F10A1_HUMAN;tr|H7C3I1|H7C3I1_HUMAN;sp|Q8NFI4|F10A5_HUMAN;tr|Q3KNR6|Q3KNR6_HUMAN;sp|Q8IZP2|ST134_HUMAN	sp|P50502|F10A1_HUMAN Hsc70-interacting protein OS=Homo sapiens GN=ST13 PE=1 SV=2;tr|H7C3I1|H7C3I1_HUMAN Hsc70-interacting protein (Fragment) OS=Homo sapiens GN=ST13 PE=1 SV=1;sp|Q8NFI4|F10A5_HUMAN Putative protein FAM10A5 OS=Homo sapiens GN=ST13P5 PE=5 SV	ST13	Hsc70-interacting protein	22.5	41.331	369	0.136549	0.137695	0.126231	0.122257	0.13318	0.128528	0.12156	0.111472	0.946451	0.123685	0.130683	-0.0794001	0.0289115	1.53893
sp|P21980|TGM2_HUMAN;sp|P21980-2|TGM2_HUMAN	sp|P21980|TGM2_HUMAN Protein-glutamine gamma-glutamyltransferase 2 OS=Homo sapiens GN=TGM2 PE=1 SV=2;sp|P21980-2|TGM2_HUMAN Isoform 2 of Protein-glutamine gamma-glutamyltransferase 2 OS=Homo sapiens GN=TGM2	TGM2	Protein-glutamine gamma-glutamyltransferase 2	41	77.328	687	0.017546	0.0182759	0.0209354	0.0193217	0.0297767	0.0344528	0.0247838	0.0282941	1.54191	0.0293269	0.0190198	0.624723	0.0289184	1.53883
sp|Q9H3Z4|DNJC5_HUMAN;sp|Q9H3Z4-2|DNJC5_HUMAN	sp|Q9H3Z4|DNJC5_HUMAN DnaJ homolog subfamily C member 5 OS=Homo sapiens GN=DNAJC5 PE=1 SV=1;sp|Q9H3Z4-2|DNJC5_HUMAN Isoform 2 of DnaJ homolog subfamily C member 5 OS=Homo sapiens GN=DNAJC5	DNAJC5	DnaJ homolog subfamily C member 5	25.8	22.149	198	0.000533652	0.000747144	0.000329663	0.00256651	0	0.000416588	0	0.00167686	0.501189	0.000523362	0.00104424	-0.996575	0.0289931	1.53771
sp|O00151|PDLI1_HUMAN	sp|O00151|PDLI1_HUMAN PDZ and LIM domain protein 1 OS=Homo sapiens GN=PDLIM1 PE=1 SV=4	PDLIM1	PDZ and LIM domain protein 1	81.5	36.071	329	0.0464368	0.0570457	0.0583463	0.0394501	0.0184173	0.0297756	0.0322691	0.0342434	0.569883	0.0286764	0.0503197	-0.811262	0.0291396	1.53552
sp|Q96GK7|FAH2A_HUMAN;sp|Q6P2I3|FAH2B_HUMAN	sp|Q96GK7|FAH2A_HUMAN Fumarylacetoacetate hydrolase domain-containing protein 2A OS=Homo sapiens GN=FAHD2A PE=1 SV=1;sp|Q6P2I3|FAH2B_HUMAN Fumarylacetoacetate hydrolase domain-containing protein 2B OS=Homo sapiens GN=FAHD2B PE=1 SV=1	FAHD2A	Fumarylacetoacetate hydrolase domain-containing protein 2A	21	34.596	314	0.00188407	0.00185144	0.00139625	0.00214909	0.00151626	0.0014002	0.00127112	0.00155379	0.788557	0.00143534	0.00182021	-0.342713	0.0297806	1.52607
sp|Q9BZZ5-2|API5_HUMAN;sp|Q9BZZ5-5|API5_HUMAN;tr|G3V1C3|G3V1C3_HUMAN;sp|Q9BZZ5|API5_HUMAN;sp|Q9BZZ5-3|API5_HUMAN;sp|Q9BZZ5-1|API5_HUMAN;sp|Q9BZZ5-6|API5_HUMAN;tr|H0YER7|H0YER7_HUMAN	sp|Q9BZZ5-2|API5_HUMAN Isoform 2 of Apoptosis inhibitor 5 OS=Homo sapiens GN=API5;sp|Q9BZZ5-5|API5_HUMAN Isoform 5 of Apoptosis inhibitor 5 OS=Homo sapiens GN=API5;tr|G3V1C3|G3V1C3_HUMAN Apoptosis inhibitor 5 OS=Homo sapiens GN=API5 PE=1 SV=1;sp|Q9BZZ5|API	API5	Isoform 2 of Apoptosis inhibitor 5	30	56.769	504	0.0135647	0.00956895	0.0131381	0.0134315	0.0118836	0.00925771	0.0118383	0.0121653	0.90829	0.0112862	0.0124258	-0.138776	0.0297879	1.52596
sp|P09497-2|CLCB_HUMAN;sp|P09497|CLCB_HUMAN	sp|P09497-2|CLCB_HUMAN Isoform Non-brain of Clathrin light chain B OS=Homo sapiens GN=CLTB;sp|P09497|CLCB_HUMAN Clathrin light chain B OS=Homo sapiens GN=CLTB PE=1 SV=1	CLTB	Isoform Non-brain of Clathrin light chain B	21.3	23.181	211	0.00812527	0.00903207	0.0100889	0.00853638	0.00904036	0.00932007	0.0106514	0.00965905	1.08072	0.00966773	0.00894567	0.111989	0.0299469	1.52365
tr|B7WP74|B7WP74_HUMAN;sp|Q9HCG8|CWC22_HUMAN	tr|B7WP74|B7WP74_HUMAN Pre-mRNA-splicing factor CWC22 homolog (Fragment) OS=Homo sapiens GN=CWC22 PE=1 SV=1;sp|Q9HCG8|CWC22_HUMAN Pre-mRNA-splicing factor CWC22 homolog OS=Homo sapiens GN=CWC22 PE=1 SV=3	CWC22	Pre-mRNA-splicing factor CWC22 homolog (Fragment)	4.3	85.576	745	0	0	0	0	8.61369e-05	3.49069e-05	0.000129139	0.000152002	#DIV/0!	0.000100546	0	#DIV/0!	0.0299475	1.52364
sp|P50750|CDK9_HUMAN;sp|P50750-2|CDK9_HUMAN	sp|P50750|CDK9_HUMAN Cyclin-dependent kinase 9 OS=Homo sapiens GN=CDK9 PE=1 SV=3;sp|P50750-2|CDK9_HUMAN Isoform 2 of Cyclin-dependent kinase 9 OS=Homo sapiens GN=CDK9	CDK9	Cyclin-dependent kinase 9	3.2	42.777	372	0	0.000657097	0.000725805	0	0.00105817	0.0011444	0.00105527	0.00102968	3.10038	0.00107188	0.000345725	1.63244	0.0299921	1.52299
sp|Q9HAV7|GRPE1_HUMAN	sp|Q9HAV7|GRPE1_HUMAN GrpE protein homolog 1, mitochondrial OS=Homo sapiens GN=GRPEL1 PE=1 SV=2	GRPEL1	GrpE protein homolog 1, mitochondrial	36.9	24.279	217	0.00072571	0.00726668	0.00481228	0.00108242	0.00761578	0.00954727	0.00772182	0.00492259	2.14641	0.00745186	0.00347177	1.10193	0.0299957	1.52294
sp|Q69YN2|C19L1_HUMAN;sp|Q69YN2-3|C19L1_HUMAN	sp|Q69YN2|C19L1_HUMAN CWF19-like protein 1 OS=Homo sapiens GN=CWF19L1 PE=1 SV=2;sp|Q69YN2-3|C19L1_HUMAN Isoform 3 of CWF19-like protein 1 OS=Homo sapiens GN=CWF19L1	CWF19L1	CWF19-like protein 1	14.7	60.618	538	0.000364909	0.000421872	0.0011122	0.00119598	0.000805068	0.00134269	0.00227361	0.00158833	1.94176	0.00150242	0.000773742	0.957365	0.0300711	1.52185
sp|Q13637|RAB32_HUMAN	sp|Q13637|RAB32_HUMAN Ras-related protein Rab-32 OS=Homo sapiens GN=RAB32 PE=1 SV=3	RAB32	Ras-related protein Rab-32	34.2	24.997	225	0.00795545	0.00279019	0.00654793	0.00408289	0.00698694	0.000380593	0.00297274	0.00239435	0.595731	0.00318366	0.00534412	-0.747266	0.0301799	1.52028
tr|D6RA24|D6RA24_HUMAN;sp|Q9NZF1|PLAC8_HUMAN	tr|D6RA24|D6RA24_HUMAN Placenta-specific 8, isoform CRA_b OS=Homo sapiens GN=PLAC8 PE=1 SV=1;sp|Q9NZF1|PLAC8_HUMAN Placenta-specific gene 8 protein OS=Homo sapiens GN=PLAC8 PE=2 SV=1	PLAC8	Placenta-specific 8, isoform CRA_b	44.8	6.7139	58	0.0421586	0.0319051	0.036248	0.025977	0.0229159	0.025938	0.0199771	0.0179432	0.636694	0.0216936	0.0340722	-0.651328	0.0303587	1.51772
sp|P62304|RUXE_HUMAN;tr|A6NHK2|A6NHK2_HUMAN	sp|P62304|RUXE_HUMAN Small nuclear ribonucleoprotein E OS=Homo sapiens GN=SNRPE PE=1 SV=1;tr|A6NHK2|A6NHK2_HUMAN Small nuclear ribonucleoprotein E OS=Homo sapiens GN=SNRPE PE=1 SV=1	SNRPE	Small nuclear ribonucleoprotein E	56.5	10.803	92	0.147717	0.138302	0.130676	0.10585	0.109151	0.0988972	0.0950183	0.0989428	0.76933	0.100502	0.130636	-0.378325	0.0305002	1.5157
sp|O95210|STBD1_HUMAN	sp|O95210|STBD1_HUMAN Starch-binding domain-containing protein 1 OS=Homo sapiens GN=STBD1 PE=1 SV=1	STBD1	Starch-binding domain-containing protein 1	10.3	39.007	358	0.000812358	0.000852741	0.000842816	0.000477091	0	0.000648422	0	0	0.217227	0.000162106	0.000746252	-2.20273	0.0307183	1.5126
sp|Q9UJW0|DCTN4_HUMAN;sp|Q9UJW0-3|DCTN4_HUMAN;sp|Q9UJW0-2|DCTN4_HUMAN;tr|H9KVE0|H9KVE0_HUMAN	sp|Q9UJW0|DCTN4_HUMAN Dynactin subunit 4 OS=Homo sapiens GN=DCTN4 PE=1 SV=1;sp|Q9UJW0-3|DCTN4_HUMAN Isoform 3 of Dynactin subunit 4 OS=Homo sapiens GN=DCTN4;sp|Q9UJW0-2|DCTN4_HUMAN Isoform 2 of Dynactin subunit 4 OS=Homo sapiens GN=DCTN4;tr|H9KVE0|H9KVE0_H	DCTN4	Dynactin subunit 4	25	52.337	460	0.00278121	0.00391104	0.00463784	0.00460902	0.00191946	0.00183666	0.00399542	0.00283034	0.663894	0.00264547	0.00398478	-0.590976	0.0307997	1.51145
sp|P06396-2|GELS_HUMAN;sp|P06396-4|GELS_HUMAN;sp|P06396-3|GELS_HUMAN;tr|A0A0A0MS51|A0A0A0MS51_HUMAN;tr|A0A0A0MT01|A0A0A0MT01_HUMAN;sp|P06396|GELS_HUMAN	sp|P06396-2|GELS_HUMAN Isoform 2 of Gelsolin OS=Homo sapiens GN=GSN;sp|P06396-4|GELS_HUMAN Isoform 4 of Gelsolin OS=Homo sapiens GN=GSN;sp|P06396-3|GELS_HUMAN Isoform 3 of Gelsolin OS=Homo sapiens GN=GSN;tr|A0A0A0MS51|A0A0A0MS51_HUMAN Gelsolin OS=Homo sapi	GSN	Isoform 2 of Gelsolin	36.1	80.64	731	0.00771702	0.0075292	0.0105163	0.011127	0.00890009	0.00784124	0.0120277	0.0128298	1.12766	0.0103997	0.00922237	0.173337	0.0314535	1.50233
sp|P49023-2|PAXI_HUMAN;sp|P49023|PAXI_HUMAN;sp|P49023-3|PAXI_HUMAN;tr|A0A1B0GTU4|A0A1B0GTU4_HUMAN;tr|F5GZ78|F5GZ78_HUMAN;sp|P49023-4|PAXI_HUMAN;tr|A0A1B0GU60|A0A1B0GU60_HUMAN	sp|P49023-2|PAXI_HUMAN Isoform Alpha of Paxillin OS=Homo sapiens GN=PXN;sp|P49023|PAXI_HUMAN Paxillin OS=Homo sapiens GN=PXN PE=1 SV=3;sp|P49023-3|PAXI_HUMAN Isoform Gamma of Paxillin OS=Homo sapiens GN=PXN;tr|A0A1B0GTU4|A0A1B0GTU4_HUMAN Paxillin OS=Homo s	PXN	Isoform Alpha of Paxillin	37	60.966	557	0.00482112	0.00499145	0.00420412	0.0045499	0.00622881	0.00611734	0.00578912	0.00483508	1.23719	0.00574259	0.00464165	0.307064	0.0314813	1.50195
sp|P48637|GSHB_HUMAN;sp|P48637-2|GSHB_HUMAN	sp|P48637|GSHB_HUMAN Glutathione synthetase OS=Homo sapiens GN=GSS PE=1 SV=1;sp|P48637-2|GSHB_HUMAN Isoform 2 of Glutathione synthetase OS=Homo sapiens GN=GSS	GSS	Glutathione synthetase	25.9	52.384	474	0.0125822	0.0156523	0.0116318	0.00944223	0.0103509	0.0129633	0.0109337	0.0058747	0.813707	0.0100307	0.0123271	-0.297419	0.0314961	1.50174
sp|Q8N3D4|EH1L1_HUMAN	sp|Q8N3D4|EH1L1_HUMAN EH domain-binding protein 1-like protein 1 OS=Homo sapiens GN=EHBP1L1 PE=1 SV=2	EHBP1L1	EH domain-binding protein 1-like protein 1	3.5	161.85	1523	0.000341828	0.000196944	0.000348342	0.000243208	0.000110675	0.000130717	0	0	0.21356	6.0348e-05	0.00028258	-2.22728	0.0317214	1.49865
sp|Q13546|RIPK1_HUMAN;sp|Q13546-2|RIPK1_HUMAN	sp|Q13546|RIPK1_HUMAN Receptor-interacting serine/threonine-protein kinase 1 OS=Homo sapiens GN=RIPK1 PE=1 SV=3;sp|Q13546-2|RIPK1_HUMAN Isoform 2 of Receptor-interacting serine/threonine-protein kinase 1 OS=Homo sapiens GN=RIPK1	RIPK1	Receptor-interacting serine/threonine-protein kinase 1	11.6	75.93	671	0.000274453	0.000300124	0.00128031	0.00129264	0.001909	0.00169677	0.00174914	0.00200253	2.33753	0.00183936	0.000786882	1.22498	0.0317682	1.49801
sp|P51571|SSRD_HUMAN;tr|A6NLM8|A6NLM8_HUMAN	sp|P51571|SSRD_HUMAN Translocon-associated protein subunit delta OS=Homo sapiens GN=SSR4 PE=1 SV=1;tr|A6NLM8|A6NLM8_HUMAN Translocon-associated protein subunit delta OS=Homo sapiens GN=SSR4 PE=1 SV=1	SSR4	Translocon-associated protein subunit delta	30.6	18.998	173	0.037279	0.0594968	0.0549571	0.0518634	0.030127	0.0296269	0.0356204	0.0365685	0.648061	0.0329857	0.0508991	-0.625799	0.0321564	1.49273
sp|Q6YN16|HSDL2_HUMAN;sp|Q6YN16-2|HSDL2_HUMAN	sp|Q6YN16|HSDL2_HUMAN Hydroxysteroid dehydrogenase-like protein 2 OS=Homo sapiens GN=HSDL2 PE=1 SV=1;sp|Q6YN16-2|HSDL2_HUMAN Isoform 2 of Hydroxysteroid dehydrogenase-like protein 2 OS=Homo sapiens GN=HSDL2	HSDL2	Hydroxysteroid dehydrogenase-like protein 2	15.3	45.394	418	0.00145845	0.00120345	0.00150299	0.00185139	0.000916182	0.00101607	0.00107528	0.00103807	0.672443	0.0010114	0.00150407	-0.572515	0.0322071	1.49205
sp|O75955|FLOT1_HUMAN;sp|O75955-2|FLOT1_HUMAN;tr|A0A140T9R1|A0A140T9R1_HUMAN;tr|A0A140T9X0|A0A140T9X0_HUMAN;tr|A2AB10|A2AB10_HUMAN;tr|A2AB09|A2AB09_HUMAN;tr|A2AB12|A2AB12_HUMAN	sp|O75955|FLOT1_HUMAN Flotillin-1 OS=Homo sapiens GN=FLOT1 PE=1 SV=3;sp|O75955-2|FLOT1_HUMAN Isoform 2 of Flotillin-1 OS=Homo sapiens GN=FLOT1;tr|A0A140T9R1|A0A140T9R1_HUMAN Flotillin-1 (Fragment) OS=Homo sapiens GN=FLOT1 PE=1 SV=1;tr|A0A140T9X0|A0A140T9X0	FLOT1	Flotillin-1	30.4	47.355	427	0.00149174	0.00195263	0.00143803	0.00130522	0.00426277	0.00601122	0.00235106	0.00347144	2.60141	0.00402412	0.0015469	1.37929	0.0322541	1.49141
sp|P31153|METK2_HUMAN;sp|P31153-2|METK2_HUMAN	sp|P31153|METK2_HUMAN S-adenosylmethionine synthase isoform type-2 OS=Homo sapiens GN=MAT2A PE=1 SV=1;sp|P31153-2|METK2_HUMAN Isoform 2 of S-adenosylmethionine synthase isoform type-2 OS=Homo sapiens GN=MAT2A	MAT2A	S-adenosylmethionine synthase isoform type-2	26.8	43.66	395	0.0126101	0.0329067	0.012373	0.0201831	0.038817	0.0389746	0.0422735	0.0380736	2.02553	0.0395347	0.0195182	1.0183	0.0322702	1.4912
sp|Q96S66-4|CLCC1_HUMAN;sp|Q96S66-3|CLCC1_HUMAN;sp|Q96S66-2|CLCC1_HUMAN;sp|Q96S66|CLCC1_HUMAN	sp|Q96S66-4|CLCC1_HUMAN Isoform 4 of Chloride channel CLIC-like protein 1 OS=Homo sapiens GN=CLCC1;sp|Q96S66-3|CLCC1_HUMAN Isoform 3 of Chloride channel CLIC-like protein 1 OS=Homo sapiens GN=CLCC1;sp|Q96S66-2|CLCC1_HUMAN Isoform 2 of Chloride channel CLIC	CLCC1	Isoform 4 of Chloride channel CLIC-like protein 1	12.8	39.837	366	0.00033678	0.000347794	0.000429652	0.000356442	0.000481795	0.000526178	0.000462069	0.00047275	1.32103	0.000485698	0.000367667	0.401659	0.0324549	1.48872
sp|Q99541|PLIN2_HUMAN	sp|Q99541|PLIN2_HUMAN Perilipin-2 OS=Homo sapiens GN=PLIN2 PE=1 SV=2	PLIN2	Perilipin-2	11	48.075	437	0.00137375	0.00125977	0.000746037	0.00073619	0.00182453	0.00326702	0.00187988	0.00195677	2.16928	0.00223205	0.00102894	1.11722	0.0325156	1.48791
sp|Q9Y608-2|LRRF2_HUMAN;sp|Q9Y608-4|LRRF2_HUMAN;sp|Q9Y608-5|LRRF2_HUMAN;sp|Q9Y608|LRRF2_HUMAN;sp|Q9Y608-3|LRRF2_HUMAN	sp|Q9Y608-2|LRRF2_HUMAN Isoform 2 of Leucine-rich repeat flightless-interacting protein 2 OS=Homo sapiens GN=LRRFIP2;sp|Q9Y608-4|LRRF2_HUMAN Isoform 4 of Leucine-rich repeat flightless-interacting protein 2 OS=Homo sapiens GN=LRRFIP2;sp|Q9Y608-5|LRRF2_HUMA	LRRFIP2	Isoform 2 of Leucine-rich repeat flightless-interacting protein 2	11.2	45.413	400	0.0028037	0.00241782	0.00147901	0.00115361	0.00218647	0	0	0	0.278385	0.000546618	0.00196353	-1.84485	0.0331489	1.47953
sp|Q7Z4Q2|HEAT3_HUMAN;sp|Q7Z4Q2-2|HEAT3_HUMAN	sp|Q7Z4Q2|HEAT3_HUMAN HEAT repeat-containing protein 3 OS=Homo sapiens GN=HEATR3 PE=1 SV=2;sp|Q7Z4Q2-2|HEAT3_HUMAN Isoform 2 of HEAT repeat-containing protein 3 OS=Homo sapiens GN=HEATR3	HEATR3	HEAT repeat-containing protein 3	13.2	74.582	680	0.00138967	0.00106016	0.0025153	0.00177108	0.00104226	0.000856844	0.00173661	0.00113237	0.707828	0.00119202	0.00168405	-0.498529	0.0333999	1.47625
sp|Q9NQW6-2|ANLN_HUMAN;sp|Q9NQW6|ANLN_HUMAN	sp|Q9NQW6-2|ANLN_HUMAN Isoform 2 of Anillin OS=Homo sapiens GN=ANLN;sp|Q9NQW6|ANLN_HUMAN Anillin OS=Homo sapiens GN=ANLN PE=1 SV=2	ANLN	Isoform 2 of Anillin	20.7	120.01	1087	0.00148132	0.00100629	0.00201532	0.00136033	0.000958496	0.000460241	0.000450521	0.000375352	0.382827	0.000561153	0.00146581	-1.38524	0.0342324	1.46556
sp|P35659|DEK_HUMAN;sp|P35659-2|DEK_HUMAN;tr|B4DFG0|B4DFG0_HUMAN;tr|H0Y993|H0Y993_HUMAN	sp|P35659|DEK_HUMAN Protein DEK OS=Homo sapiens GN=DEK PE=1 SV=1;sp|P35659-2|DEK_HUMAN Isoform 2 of Protein DEK OS=Homo sapiens GN=DEK;tr|B4DFG0|B4DFG0_HUMAN Protein DEK OS=Homo sapiens GN=DEK PE=1 SV=1;tr|H0Y993|H0Y993_HUMAN Protein DEK (Fragment) OS=Homo	DEK	Protein DEK	25.3	42.674	375	0.043396	0.0408284	0.032396	0.0363778	0.0390459	0.0325054	0.0295384	0.0332464	0.878023	0.033584	0.0382495	-0.187669	0.03432	1.46445
sp|O95810|CAVN2_HUMAN	sp|O95810|CAVN2_HUMAN Caveolae-associated protein 2 OS=Homo sapiens GN=CAVIN2 PE=1 SV=3	CAVIN2	Caveolae-associated protein 2	17.4	47.173	425	0.0067616	0.00676869	0.00712303	0.00729961	0.00118958	0.00589962	0.00317627	0.00265018	0.46205	0.00322891	0.00698823	-1.11388	0.0345585	1.46145
tr|Q5JRC6|Q5JRC6_HUMAN;sp|Q8IWS0-5|PHF6_HUMAN;sp|Q8IWS0-3|PHF6_HUMAN;sp|Q8IWS0|PHF6_HUMAN;tr|A0A0D9SGE8|A0A0D9SGE8_HUMAN;sp|Q8IWS0-4|PHF6_HUMAN;sp|Q8IWS0-2|PHF6_HUMAN	tr|Q5JRC6|Q5JRC6_HUMAN PHD finger protein 6 OS=Homo sapiens GN=PHF6 PE=1 SV=1;sp|Q8IWS0-5|PHF6_HUMAN Isoform 5 of PHD finger protein 6 OS=Homo sapiens GN=PHF6;sp|Q8IWS0-3|PHF6_HUMAN Isoform 3 of PHD finger protein 6 OS=Homo sapiens GN=PHF6;sp|Q8IWS0|PHF6_H	PHF6	PHD finger protein 6	9.3	36.43	324	0.000448148	0.000355089	0.00233134	0.000236022	0	0.000262451	0.00199181	0	0.668799	0.000563564	0.000842651	-0.580355	0.0346513	1.46028
sp|P35244|RFA3_HUMAN;tr|B5MC59|B5MC59_HUMAN	sp|P35244|RFA3_HUMAN Replication protein A 14 kDa subunit OS=Homo sapiens GN=RPA3 PE=1 SV=1;tr|B5MC59|B5MC59_HUMAN Replication protein A 14 kDa subunit OS=Homo sapiens GN=RPA3 PE=1 SV=1	RPA3	Replication protein A 14 kDa subunit	58.7	13.569	121	0.00361864	0.00340297	0.0034911	0.00299464	0.00922842	0.0120757	0.00516769	0.0119332	2.84326	0.00960124	0.00337684	1.50755	0.0348745	1.45749
sp|Q14676-2|MDC1_HUMAN;sp|Q14676|MDC1_HUMAN;sp|Q14676-3|MDC1_HUMAN	sp|Q14676-2|MDC1_HUMAN Isoform 2 of Mediator of DNA damage checkpoint protein 1 OS=Homo sapiens GN=MDC1;sp|Q14676|MDC1_HUMAN Mediator of DNA damage checkpoint protein 1 OS=Homo sapiens GN=MDC1 PE=1 SV=3;sp|Q14676-3|MDC1_HUMAN Isoform 3 of Mediator of DNA d	MDC1	Isoform 2 of Mediator of DNA damage checkpoint protein 1	15.8	197.6	1825	0.000454416	0.00148651	0.00145185	0.00126117	0.000162036	0.000262768	0.000836548	8.87974e-05	0.290108	0.000337537	0.00116349	-1.78534	0.0349653	1.45636
sp|P62877|RBX1_HUMAN	sp|P62877|RBX1_HUMAN E3 ubiquitin-protein ligase RBX1 OS=Homo sapiens GN=RBX1 PE=1 SV=1	RBX1	E3 ubiquitin-protein ligase RBX1	30.6	12.274	108	0.0603572	0.0606038	0.06671	0.0630884	0.0422986	0.0382343	0.0635836	0.0437738	0.749285	0.0469726	0.0626899	-0.416413	0.0352269	1.45313
sp|P32970|CD70_HUMAN;sp|P32970-2|CD70_HUMAN	sp|P32970|CD70_HUMAN CD70 antigen OS=Homo sapiens GN=CD70 PE=1 SV=2;sp|P32970-2|CD70_HUMAN Isoform 2 of CD70 antigen OS=Homo sapiens GN=CD70	CD70	CD70 antigen	21.2	21.118	193	0.00290771	0.00843078	0.00773876	0.00346169	0.00070414	0.000535076	0	0	0.0549812	0.000309804	0.00563473	-4.18492	0.0356873	1.44749
sp|Q96T88|UHRF1_HUMAN;tr|A0A087WVR3|A0A087WVR3_HUMAN;sp|Q96T88-2|UHRF1_HUMAN;tr|A0A087WTW0|A0A087WTW0_HUMAN;tr|A0A087WWG9|A0A087WWG9_HUMAN	sp|Q96T88|UHRF1_HUMAN E3 ubiquitin-protein ligase UHRF1 OS=Homo sapiens GN=UHRF1 PE=1 SV=1;tr|A0A087WVR3|A0A087WVR3_HUMAN E3 ubiquitin-protein ligase UHRF1 OS=Homo sapiens GN=UHRF1 PE=1 SV=1;sp|Q96T88-2|UHRF1_HUMAN Isoform 2 of E3 ubiquitin-protein ligase	UHRF1	E3 ubiquitin-protein ligase UHRF1	20.9	89.813	793	0.00325705	0.00467081	0.00390052	0.00426819	0.00209252	0.0023868	0.00337245	0.00205205	0.615275	0.00247596	0.00402414	-0.700696	0.035838	1.44566
sp|O95140|MFN2_HUMAN	sp|O95140|MFN2_HUMAN Mitofusin-2 OS=Homo sapiens GN=MFN2 PE=1 SV=3	MFN2	Mitofusin-2	4.6	86.401	757	0.000617675	0.00054502	0.000178922	0.000588627	0	0.000253654	0	0.0002988	0.28621	0.000138114	0.000482561	-1.80486	0.0359109	1.44477
tr|E7EU96|E7EU96_HUMAN;sp|P68400|CSK21_HUMAN;sp|Q8NEV1|CSK23_HUMAN	tr|E7EU96|E7EU96_HUMAN Casein kinase II subunit alpha OS=Homo sapiens GN=CSNK2A1 PE=1 SV=1;sp|P68400|CSK21_HUMAN Casein kinase II subunit alpha OS=Homo sapiens GN=CSNK2A1 PE=1 SV=1;sp|Q8NEV1|CSK23_HUMAN Casein kinase II subunit alpha 3 OS=Homo sapiens GN=C	CSNK2A1	Casein kinase II subunit alpha	31.7	45.31	385	0.00631269	0.00613666	0.00497995	0.00455943	0.0048058	0.00451671	0.00422012	0.00416407	0.805263	0.00442668	0.00549718	-0.312468	0.036039	1.44323
tr|E9PNW8|E9PNW8_HUMAN;sp|Q8WVX9|FACR1_HUMAN	tr|E9PNW8|E9PNW8_HUMAN Fatty acyl-CoA reductase (Fragment) OS=Homo sapiens GN=FAR1 PE=1 SV=1;sp|Q8WVX9|FACR1_HUMAN Fatty acyl-CoA reductase 1 OS=Homo sapiens GN=FAR1 PE=1 SV=1	FAR1	Fatty acyl-CoA reductase (Fragment)	3.6	37.481	335	0	0	0.00078666	0.000785669	0.00121234	0.0012312	0.00134528	0.00111106	3.11632	0.00122497	0.000393082	1.63984	0.036371	1.43924
sp|P12931|SRC_HUMAN;sp|P12931-2|SRC_HUMAN	sp|P12931|SRC_HUMAN Proto-oncogene tyrosine-protein kinase Src OS=Homo sapiens GN=SRC PE=1 SV=3;sp|P12931-2|SRC_HUMAN Isoform 2 of Proto-oncogene tyrosine-protein kinase Src OS=Homo sapiens GN=SRC	SRC	Proto-oncogene tyrosine-protein kinase Src	10.3	59.834	536	0.00216807	0.00196722	0.00156866	0.00248382	0.00185673	0.000908813	0.000715086	0.000897805	0.534754	0.00109461	0.00204694	-0.903053	0.0364106	1.43877
sp|Q14204|DYHC1_HUMAN	sp|Q14204|DYHC1_HUMAN Cytoplasmic dynein 1 heavy chain 1 OS=Homo sapiens GN=DYNC1H1 PE=1 SV=5	DYNC1H1	Cytoplasmic dynein 1 heavy chain 1	34.8	532.4	4646	0.0102356	0.00963078	0.00988224	0.00891451	0.00923665	0.00938644	0.0093128	0.00777614	0.923672	0.00892801	0.00966578	-0.114547	0.0364387	1.43844
sp|Q9NUL3|STAU2_HUMAN;sp|Q9NUL3-3|STAU2_HUMAN;tr|A0A0A0MTC5|A0A0A0MTC5_HUMAN;sp|Q9NUL3-2|STAU2_HUMAN;tr|E9PH62|E9PH62_HUMAN;tr|E7EVJ4|E7EVJ4_HUMAN;tr|A0A0A0MTC6|A0A0A0MTC6_HUMAN;sp|Q9NUL3-7|STAU2_HUMAN;tr|E7EPX0|E7EPX0_HUMAN;tr|F8VPI7|F8VPI7_HUMAN;tr|G5EA18|G5EA18_HUMAN;sp|Q9NUL3-8|STAU2_HUMAN;tr|A0A0A0MTD1|A0A0A0MTD1_HUMAN;tr|A0A0A0MTC4|A0A0A0MTC4_HUMAN;sp|Q9NUL3-6|STAU2_HUMAN;sp|Q9NUL3-4|STAU2_…	sp|Q9NUL3|STAU2_HUMAN Double-stranded RNA-binding protein Staufen homolog 2 OS=Homo sapiens GN=STAU2 PE=1 SV=1;sp|Q9NUL3-3|STAU2_HUMAN Isoform 3 of Double-stranded RNA-binding protein Staufen homolog 2 OS=Homo sapiens GN=STAU2;tr|A0A0A0MTC5|A0A0A0MTC5_HUMA	STAU2	Double-stranded RNA-binding protein Staufen homolog 2	7.7	62.64	570	0.000836751	0.00145411	0.00104442	0.000458998	0.000351435	0	0	0	0.0926223	8.78589e-05	0.000948571	-3.4325	0.0369137	1.43281
sp|P26196|DDX6_HUMAN	sp|P26196|DDX6_HUMAN Probable ATP-dependent RNA helicase DDX6 OS=Homo sapiens GN=DDX6 PE=1 SV=2	DDX6	Probable ATP-dependent RNA helicase DDX6	34.8	54.416	483	0.00308342	0.00448716	0.00824735	0.00445031	0.00244459	0.00294201	0.00639728	0.00142423	0.651665	0.00330203	0.00506706	-0.617797	0.0372421	1.42897
sp|Q9HB71|CYBP_HUMAN;sp|Q9HB71-3|CYBP_HUMAN	sp|Q9HB71|CYBP_HUMAN Calcyclin-binding protein OS=Homo sapiens GN=CACYBP PE=1 SV=2;sp|Q9HB71-3|CYBP_HUMAN Isoform 3 of Calcyclin-binding protein OS=Homo sapiens GN=CACYBP	CACYBP	Calcyclin-binding protein	51.3	26.21	228	0.0808038	0.0778097	0.0597642	0.0858201	0.0890871	0.085141	0.0732664	0.0884937	1.10451	0.0839971	0.0760494	0.143401	0.0373028	1.42826
sp|O60927|PP1RB_HUMAN	sp|O60927|PP1RB_HUMAN Protein phosphatase 1 regulatory subunit 11 OS=Homo sapiens GN=PPP1R11 PE=1 SV=1	PPP1R11	Protein phosphatase 1 regulatory subunit 11	34.9	13.952	126	0.00622672	0.00503218	0.00435626	0.00416661	0.00919982	0.00917602	0.00591742	0.0107807	1.77304	0.00876848	0.00494544	0.826227	0.0374474	1.42658
sp|P42285|SK2L2_HUMAN	sp|P42285|SK2L2_HUMAN Superkiller viralicidic activity 2-like 2 OS=Homo sapiens GN=SKIV2L2 PE=1 SV=3	SKIV2L2	Superkiller viralicidic activity 2-like 2	20.2	117.8	1042	0.00345271	0.00279175	0.00368948	0.00297142	0.00124047	0.00190738	0.00207567	0.00240506	0.591117	0.00190715	0.00322634	-0.758484	0.0375982	1.42483
sp|Q9Y316|MEMO1_HUMAN;sp|Q9Y316-2|MEMO1_HUMAN;sp|Q9Y316-3|MEMO1_HUMAN	sp|Q9Y316|MEMO1_HUMAN Protein MEMO1 OS=Homo sapiens GN=MEMO1 PE=1 SV=1;sp|Q9Y316-2|MEMO1_HUMAN Isoform 2 of Protein MEMO1 OS=Homo sapiens GN=MEMO1;sp|Q9Y316-3|MEMO1_HUMAN Isoform 3 of Protein MEMO1 OS=Homo sapiens GN=MEMO1	MEMO1	Protein MEMO1	41.4	33.733	297	0.0026564	0.00273013	0.00264179	0.00449674	0.00230393	0.00111643	0.00106245	0.00214867	0.529457	0.00165787	0.00313127	-0.917415	0.0377482	1.4231
sp|P21266|GSTM3_HUMAN;tr|A0A0A0MTN3|A0A0A0MTN3_HUMAN	sp|P21266|GSTM3_HUMAN Glutathione S-transferase Mu 3 OS=Homo sapiens GN=GSTM3 PE=1 SV=3;tr|A0A0A0MTN3|A0A0A0MTN3_HUMAN Glutathione S-transferase OS=Homo sapiens GN=GSTM3 PE=1 SV=1	GSTM3	Glutathione S-transferase Mu 3	26.7	26.559	225	0.0241878	0.0203324	0.0223688	0.0213445	0.0210157	0.0192029	0.0163165	0.0170249	0.833698	0.01839	0.0220583	-0.262403	0.0380364	1.4198
sp|P61081|UBC12_HUMAN;tr|M0QYI6|M0QYI6_HUMAN	sp|P61081|UBC12_HUMAN NEDD8-conjugating enzyme Ubc12 OS=Homo sapiens GN=UBE2M PE=1 SV=1;tr|M0QYI6|M0QYI6_HUMAN NEDD8-conjugating enzyme Ubc12 (Fragment) OS=Homo sapiens GN=UBE2M PE=1 SV=1	UBE2M	NEDD8-conjugating enzyme Ubc12	27.9	20.9	183	0.022241	0.00901763	0.0331869	0.019874	0.037769	0.0376873	0.0391274	0.0358999	1.78468	0.0376209	0.0210799	0.835667	0.0381354	1.41867
sp|P61962|DCAF7_HUMAN	sp|P61962|DCAF7_HUMAN DDB1- and CUL4-associated factor 7 OS=Homo sapiens GN=DCAF7 PE=1 SV=1	DCAF7	DDB1- and CUL4-associated factor 7	6.7	38.926	342	0.00163204	0.00165513	0	0.00181528	0.00244032	0.00203899	0.00112938	0.00356126	1.79717	0.00229249	0.00127561	0.845725	0.0382803	1.41703
sp|Q14318|FKBP8_HUMAN;sp|Q14318-2|FKBP8_HUMAN;tr|M0R2K9|M0R2K9_HUMAN	sp|Q14318|FKBP8_HUMAN Peptidyl-prolyl cis-trans isomerase FKBP8 OS=Homo sapiens GN=FKBP8 PE=1 SV=2;sp|Q14318-2|FKBP8_HUMAN Isoform 2 of Peptidyl-prolyl cis-trans isomerase FKBP8 OS=Homo sapiens GN=FKBP8;tr|M0R2K9|M0R2K9_HUMAN Peptidylprolyl isomerase (Frag	FKBP8	Peptidyl-prolyl cis-trans isomerase FKBP8	11.2	44.561	412	0.00738245	0.00719856	0.00686973	0.0066842	0.00687646	0.00530627	0.00597944	0.00577999	0.850976	0.00598554	0.00703374	-0.23281	0.0383648	1.41607
sp|O43143|DHX15_HUMAN	sp|O43143|DHX15_HUMAN Pre-mRNA-splicing factor ATP-dependent RNA helicase DHX15 OS=Homo sapiens GN=DHX15 PE=1 SV=2	DHX15	Pre-mRNA-splicing factor ATP-dependent RNA helicase DHX15	40	90.932	795	0.0164238	0.0180416	0.015918	0.0151622	0.0128702	0.0126698	0.0142483	0.0133852	0.811244	0.0132934	0.0163864	-0.301792	0.0383719	1.41599
sp|Q9UHB7|AFF4_HUMAN	sp|Q9UHB7|AFF4_HUMAN AF4/FMR2 family member 4 OS=Homo sapiens GN=AFF4 PE=1 SV=1	AFF4	AF4/FMR2 family member 4	3.4	127.46	1163	0.000113091	9.84849e-05	9.28006e-05	0.000120868	0	8.35291e-05	0	0	0.196426	2.08823e-05	0.000106311	-2.34794	0.0387349	1.4119
sp|Q96HC4|PDLI5_HUMAN;sp|Q96HC4-7|PDLI5_HUMAN;sp|Q96HC4-4|PDLI5_HUMAN;sp|Q96HC4-6|PDLI5_HUMAN	sp|Q96HC4|PDLI5_HUMAN PDZ and LIM domain protein 5 OS=Homo sapiens GN=PDLIM5 PE=1 SV=5;sp|Q96HC4-7|PDLI5_HUMAN Isoform 7 of PDZ and LIM domain protein 5 OS=Homo sapiens GN=PDLIM5;sp|Q96HC4-4|PDLI5_HUMAN Isoform 4 of PDZ and LIM domain protein 5 OS=Homo sap	PDLIM5	PDZ and LIM domain protein 5	29.7	63.944	596	0.0036764	0.00357284	0.0028534	0.00367115	0.00422594	0.00386099	0.00304929	0.00384797	1.08788	0.00374605	0.00344345	0.121516	0.0387554	1.41167
sp|Q9UDY4|DNJB4_HUMAN;tr|C9JUL4|C9JUL4_HUMAN	sp|Q9UDY4|DNJB4_HUMAN DnaJ homolog subfamily B member 4 OS=Homo sapiens GN=DNAJB4 PE=1 SV=1;tr|C9JUL4|C9JUL4_HUMAN DnaJ homolog subfamily B member 4 (Fragment) OS=Homo sapiens GN=DNAJB4 PE=1 SV=1	DNAJB4	DnaJ homolog subfamily B member 4	20.2	37.806	337	0.00399928	0.00380884	0.00387754	0.0035339	0.000663236	0.00262564	0.0029277	0.00129292	0.49341	0.00187737	0.00380489	-1.01914	0.0388325	1.4108
sp|P51149|RAB7A_HUMAN;tr|C9J592|C9J592_HUMAN;tr|C9J8S3|C9J8S3_HUMAN;tr|C9IZZ0|C9IZZ0_HUMAN;tr|C9J4V0|C9J4V0_HUMAN	sp|P51149|RAB7A_HUMAN Ras-related protein Rab-7a OS=Homo sapiens GN=RAB7A PE=1 SV=1;tr|C9J592|C9J592_HUMAN Ras-related protein Rab-7a (Fragment) OS=Homo sapiens GN=RAB7A PE=1 SV=1;tr|C9J8S3|C9J8S3_HUMAN Ras-related protein Rab-7a OS=Homo sapiens GN=RAB7A P	RAB7A	Ras-related protein Rab-7a	61.8	23.489	207	0.0954865	0.0817567	0.0818123	0.0992472	0.0984394	0.101249	0.0964511	0.111106	1.1366	0.101812	0.0895757	0.184721	0.0388345	1.41078
tr|C9J0K6|C9J0K6_HUMAN;sp|P30626-2|SORCN_HUMAN;sp|P30626|SORCN_HUMAN;sp|P30626-3|SORCN_HUMAN	tr|C9J0K6|C9J0K6_HUMAN Sorcin OS=Homo sapiens GN=SRI PE=1 SV=1;sp|P30626-2|SORCN_HUMAN Isoform 2 of Sorcin OS=Homo sapiens GN=SRI;sp|P30626|SORCN_HUMAN Sorcin OS=Homo sapiens GN=SRI PE=1 SV=1;sp|P30626-3|SORCN_HUMAN Isoform 3 of Sorcin OS=Homo sapiens GN=S	SRI	Sorcin	38.1	17.605	155	0.00910144	0.0252105	0.00852972	0.0156705	0.0282632	0.0278008	0.021388	0.0303536	1.84245	0.0269514	0.014628	0.881623	0.0390073	1.40885
sp|P15311|EZRI_HUMAN;tr|E7EQR4|E7EQR4_HUMAN	sp|P15311|EZRI_HUMAN Ezrin OS=Homo sapiens GN=EZR PE=1 SV=4;tr|E7EQR4|E7EQR4_HUMAN Ezrin OS=Homo sapiens GN=EZR PE=1 SV=3	EZR	Ezrin	50	69.412	586	0.203924	0.219019	0.188385	0.207799	0.245528	0.229876	0.206541	0.22963	1.11286	0.227894	0.204782	0.154276	0.0390131	1.40879
tr|B4DDF4|B4DDF4_HUMAN;sp|Q99439|CNN2_HUMAN;tr|B4DUT8|B4DUT8_HUMAN;sp|Q99439-2|CNN2_HUMAN;tr|A0A087X271|A0A087X271_HUMAN;tr|K7ES69|K7ES69_HUMAN	tr|B4DDF4|B4DDF4_HUMAN Calponin OS=Homo sapiens GN=CNN2 PE=1 SV=1;sp|Q99439|CNN2_HUMAN Calponin-2 OS=Homo sapiens GN=CNN2 PE=1 SV=4;tr|B4DUT8|B4DUT8_HUMAN Calponin OS=Homo sapiens GN=CNN2 PE=1 SV=1;sp|Q99439-2|CNN2_HUMAN Isoform 2 of Calponin-2 OS=Homo sap	CNN2	Calponin	50	32.616	298	0.0148975	0.0130375	0.0115462	0.00693258	0.00898668	0.00813956	0.010666	0	0.598793	0.00694806	0.0116034	-0.739871	0.0391109	1.4077
tr|H0YGT2|H0YGT2_HUMAN;sp|P20645|MPRD_HUMAN	tr|H0YGT2|H0YGT2_HUMAN Cation-dependent mannose-6-phosphate receptor (Fragment) OS=Homo sapiens GN=M6PR PE=1 SV=1;sp|P20645|MPRD_HUMAN Cation-dependent mannose-6-phosphate receptor OS=Homo sapiens GN=M6PR PE=1 SV=1	M6PR	Cation-dependent mannose-6-phosphate receptor (Fragment)	11.5	13.271	122	0.0262329	0.0317811	0.0253311	0.0258436	0.0323065	0.0350677	0.034887	0.0286801	1.19922	0.0327353	0.0272972	0.262097	0.0391156	1.40765
sp|Q6DKI1|RL7L_HUMAN;tr|R4GMU7|R4GMU7_HUMAN	sp|Q6DKI1|RL7L_HUMAN 60S ribosomal protein L7-like 1 OS=Homo sapiens GN=RPL7L1 PE=1 SV=1;tr|R4GMU7|R4GMU7_HUMAN 60S ribosomal protein L7-like 1 (Fragment) OS=Homo sapiens GN=RPL7L1 PE=1 SV=2	RPL7L1	60S ribosomal protein L7-like 1	12.2	28.661	246	0.00508624	0.00487149	0.00453986	0.00469909	0.00412329	0.00437339	0.00386626	0.00452382	0.87967	0.00422169	0.00479917	-0.184965	0.039362	1.40492
sp|P30530-2|UFO_HUMAN;sp|P30530|UFO_HUMAN;tr|M0R0W6|M0R0W6_HUMAN	sp|P30530-2|UFO_HUMAN Isoform Short of Tyrosine-protein kinase receptor UFO OS=Homo sapiens GN=AXL;sp|P30530|UFO_HUMAN Tyrosine-protein kinase receptor UFO OS=Homo sapiens GN=AXL PE=1 SV=3;tr|M0R0W6|M0R0W6_HUMAN Tyrosine-protein kinase receptor UFO OS=Homo	AXL	Isoform Short of Tyrosine-protein kinase receptor UFO	9.2	97.376	885	0.00277816	0.00314364	0.00272129	0.00227392	0.00217452	0.0023023	0.00257166	0.00127387	0.762329	0.00208059	0.00272925	-0.391514	0.0394179	1.40431
sp|Q15417|CNN3_HUMAN;sp|Q15417-2|CNN3_HUMAN;sp|Q15417-3|CNN3_HUMAN;tr|E9PDU6|E9PDU6_HUMAN	sp|Q15417|CNN3_HUMAN Calponin-3 OS=Homo sapiens GN=CNN3 PE=1 SV=1;sp|Q15417-2|CNN3_HUMAN Isoform 2 of Calponin-3 OS=Homo sapiens GN=CNN3;sp|Q15417-3|CNN3_HUMAN Isoform 3 of Calponin-3 OS=Homo sapiens GN=CNN3;tr|E9PDU6|E9PDU6_HUMAN Calponin (Fragment) OS=Ho	CNN3	Calponin-3	56.2	36.413	329	0.12971	0.125529	0.0937206	0.114515	0.105217	0.098062	0.0743997	0.0536099	0.714795	0.0828223	0.115869	-0.484398	0.0394375	1.40409
sp|Q9Y5M8|SRPRB_HUMAN;tr|H7C4H2|H7C4H2_HUMAN	sp|Q9Y5M8|SRPRB_HUMAN Signal recognition particle receptor subunit beta OS=Homo sapiens GN=SRPRB PE=1 SV=3;tr|H7C4H2|H7C4H2_HUMAN Signal recognition particle receptor subunit beta (Fragment) OS=Homo sapiens GN=SRPRB PE=1 SV=1	SRPRB	Signal recognition particle receptor subunit beta	30.6	29.702	271	0.0103207	0.0124992	0.0119409	0.0132335	0.0179448	0.0164947	0.0132723	0.0193145	1.39655	0.0167566	0.0119986	0.481864	0.0397308	1.40087
sp|Q15149-3|PLEC_HUMAN	sp|Q15149-3|PLEC_HUMAN Isoform 3 of Plectin OS=Homo sapiens GN=PLEC	PLEC	Isoform 3 of Plectin	38.1	518.03	4570	0.0113938	0.0106868	0.0116095	0.0104699	0.0137086	0.0131876	0.0122099	0.0115445	1.14698	0.0126627	0.01104	0.197842	0.0397963	1.40016
sp|O43242|PSMD3_HUMAN;sp|O43242-2|PSMD3_HUMAN	sp|O43242|PSMD3_HUMAN 26S proteasome non-ATPase regulatory subunit 3 OS=Homo sapiens GN=PSMD3 PE=1 SV=2;sp|O43242-2|PSMD3_HUMAN Isoform 2 of 26S proteasome non-ATPase regulatory subunit 3 OS=Homo sapiens GN=PSMD3	PSMD3	26S proteasome non-ATPase regulatory subunit 3	48.3	60.977	534	0.0247976	0.0208689	0.0190157	0.0230229	0.0279027	0.024977	0.0232642	0.0235564	1.13677	0.0249251	0.0219263	0.184939	0.0398872	1.39917
sp|Q9NRF9|DPOE3_HUMAN	sp|Q9NRF9|DPOE3_HUMAN DNA polymerase epsilon subunit 3 OS=Homo sapiens GN=POLE3 PE=1 SV=1	POLE3	DNA polymerase epsilon subunit 3	32.7	16.859	147	0.0195115	0.0193904	0.0168484	0.0213338	0.0107184	0.0168955	0.00993722	0.00785335	0.589025	0.0113511	0.019271	-0.763599	0.0400363	1.39755
sp|Q8WWM7-6|ATX2L_HUMAN;sp|Q8WWM7-8|ATX2L_HUMAN;sp|Q8WWM7-5|ATX2L_HUMAN;sp|Q8WWM7-4|ATX2L_HUMAN;sp|Q8WWM7-9|ATX2L_HUMAN;sp|Q8WWM7-2|ATX2L_HUMAN;sp|Q8WWM7|ATX2L_HUMAN;sp|Q8WWM7-3|ATX2L_HUMAN;tr|H3BUF6|H3BUF6_HUMAN;sp|Q8WWM7-7|ATX2L_HUMAN;tr|H3BSK9|H3BSK9_HUMAN	sp|Q8WWM7-6|ATX2L_HUMAN Isoform 6 of Ataxin-2-like protein OS=Homo sapiens GN=ATXN2L;sp|Q8WWM7-8|ATX2L_HUMAN Isoform 8 of Ataxin-2-like protein OS=Homo sapiens GN=ATXN2L;sp|Q8WWM7-5|ATX2L_HUMAN Isoform 5 of Ataxin-2-like protein OS=Homo sapiens GN=ATXN2L;s	ATXN2L	Isoform 6 of Ataxin-2-like protein	21.9	102.89	968	0.000350277	0.00127761	0.00053368	0.000861097	0.00145726	0.00189337	0.00319847	0.0030771	3.18467	0.00240655	0.000755667	1.67114	0.0403188	1.39449
sp|P48147|PPCE_HUMAN	sp|P48147|PPCE_HUMAN Prolyl endopeptidase OS=Homo sapiens GN=PREP PE=1 SV=2	PREP	Prolyl endopeptidase	15.1	80.699	710	0.00205901	0.00318611	0.00275407	0.0015321	0.00101527	0.00167664	0.0025643	0.000491029	0.602986	0.00143681	0.00238282	-0.729803	0.0412622	1.38445
sp|P26639|SYTC_HUMAN;sp|P26639-2|SYTC_HUMAN	sp|P26639|SYTC_HUMAN Threonine--tRNA ligase, cytoplasmic OS=Homo sapiens GN=TARS PE=1 SV=3;sp|P26639-2|SYTC_HUMAN Isoform 2 of Threonine--tRNA ligase, cytoplasmic OS=Homo sapiens GN=TARS	TARS	Threonine--tRNA ligase, cytoplasmic	36.4	83.434	723	0.029451	0.0290904	0.0258902	0.03117	0.0373858	0.0350513	0.0324103	0.0320007	1.18379	0.034212	0.0289004	0.243412	0.0416554	1.38033
sp|O94888|UBXN7_HUMAN;tr|C9JAT7|C9JAT7_HUMAN	sp|O94888|UBXN7_HUMAN UBX domain-containing protein 7 OS=Homo sapiens GN=UBXN7 PE=1 SV=2;tr|C9JAT7|C9JAT7_HUMAN UBX domain-containing protein 7 OS=Homo sapiens GN=UBXN7 PE=1 SV=1	UBXN7	UBX domain-containing protein 7	6.3	54.862	489	0	0.000247577	0.000987985	0.00014373	0.000972248	0.00123514	0.00110351	0.000861671	3.02515	0.00104314	0.000344823	1.59701	0.0416785	1.38009
sp|P68366-2|TBA4A_HUMAN;sp|P68366|TBA4A_HUMAN	sp|P68366-2|TBA4A_HUMAN Isoform 2 of Tubulin alpha-4A chain OS=Homo sapiens GN=TUBA4A;sp|P68366|TBA4A_HUMAN Tubulin alpha-4A chain OS=Homo sapiens GN=TUBA4A PE=1 SV=1	TUBA4A	Isoform 2 of Tubulin alpha-4A chain	60.5	48.328	433	0.00210746	0.00543391	0.00153951	0.00191503	0.00720988	0.00647511	0.00967163	0.00808086	2.85902	0.00785937	0.00274898	1.51552	0.0418609	1.37819
sp|Q9Y5Y2|NUBP2_HUMAN;tr|H3BNF0|H3BNF0_HUMAN	sp|Q9Y5Y2|NUBP2_HUMAN Cytosolic Fe-S cluster assembly factor NUBP2 OS=Homo sapiens GN=NUBP2 PE=1 SV=1;tr|H3BNF0|H3BNF0_HUMAN Cytosolic Fe-S cluster assembly factor NUBP2 OS=Homo sapiens GN=NUBP2 PE=1 SV=1	NUBP2	Cytosolic Fe-S cluster assembly factor NUBP2	20.7	28.825	271	0.0036036	0.00454307	0.00336493	0.00356553	0.00272637	0.00266612	0.00298057	0.00246147	0.718607	0.00270863	0.00376928	-0.476725	0.0420722	1.37601
sp|P08243-2|ASNS_HUMAN;sp|P08243|ASNS_HUMAN;sp|P08243-3|ASNS_HUMAN;tr|F8WEJ5|F8WEJ5_HUMAN	sp|P08243-2|ASNS_HUMAN Isoform 2 of Asparagine synthetase [glutamine-hydrolyzing] OS=Homo sapiens GN=ASNS;sp|P08243|ASNS_HUMAN Asparagine synthetase [glutamine-hydrolyzing] OS=Homo sapiens GN=ASNS PE=1 SV=4;sp|P08243-3|ASNS_HUMAN Isoform 3 of Asparagine sy	ASNS	Isoform 2 of Asparagine synthetase [glutamine-hydrolyzing]	20.9	62.168	540	0.000668876	0.000649581	0.000957159	0.000902521	0.00267395	0.00531976	0.00281608	0.00727324	5.68982	0.00452076	0.000794534	2.50838	0.0421683	1.37501
sp|P49419-2|AL7A1_HUMAN;tr|A0A1B0GTY9|A0A1B0GTY9_HUMAN;tr|A0A1B0GUA1|A0A1B0GUA1_HUMAN;tr|A0A1B0GTG2|A0A1B0GTG2_HUMAN;sp|P49419|AL7A1_HUMAN;tr|A0A1B0GW82|A0A1B0GW82_HUMAN;tr|A0A1B0GW77|A0A1B0GW77_HUMAN;sp|P49419-4|AL7A1_HUMAN;tr|A0A1B0GTJ4|A0A1B0GTJ4_HUMAN;tr|A0A1B0GV49|A0A1B0GV49_HUMAN;tr|A0A0J9YWF7|A0A0J9YWF7_HUMAN	sp|P49419-2|AL7A1_HUMAN Isoform 2 of Alpha-aminoadipic semialdehyde dehydrogenase OS=Homo sapiens GN=ALDH7A1;tr|A0A1B0GTY9|A0A1B0GTY9_HUMAN Alpha-aminoadipic semialdehyde dehydrogenase OS=Homo sapiens GN=ALDH7A1 PE=1 SV=1;tr|A0A1B0GUA1|A0A1B0GUA1_HUMAN Alp	ALDH7A1	Isoform 2 of Alpha-aminoadipic semialdehyde dehydrogenase	45	55.366	511	0.00966004	0.0148807	0.0162326	0.0120939	0.00762557	0.0116698	0.00771027	0.00533268	0.611689	0.00808458	0.0132168	-0.709131	0.0426398	1.37019
sp|Q8IVF2-3|AHNK2_HUMAN;sp|Q8IVF2|AHNK2_HUMAN	sp|Q8IVF2-3|AHNK2_HUMAN Isoform 3 of Protein AHNAK2 OS=Homo sapiens GN=AHNAK2;sp|Q8IVF2|AHNK2_HUMAN Protein AHNAK2 OS=Homo sapiens GN=AHNAK2 PE=1 SV=2	AHNAK2	Isoform 3 of Protein AHNAK2	6.8	605.64	5695	5.96415e-05	6.07668e-05	0.000128127	8.60581e-05	2.93054e-05	3.13635e-05	5.12065e-05	5.9411e-05	0.511924	4.28216e-05	8.36483e-05	-0.965999	0.0428938	1.3676
sp|Q9C0C2|TB182_HUMAN;sp|Q9C0C2-2|TB182_HUMAN	sp|Q9C0C2|TB182_HUMAN 182 kDa tankyrase-1-binding protein OS=Homo sapiens GN=TNKS1BP1 PE=1 SV=4;sp|Q9C0C2-2|TB182_HUMAN Isoform 2 of 182 kDa tankyrase-1-binding protein OS=Homo sapiens GN=TNKS1BP1	TNKS1BP1	182 kDa tankyrase-1-binding protein	19.1	181.79	1729	0.00162887	0.00211617	0.00256772	0.00268642	0.00093252	0.00165078	0.00179871	0.00100914	0.599072	0.00134779	0.00224979	-0.7392	0.0429056	1.36749
sp|Q92597|NDRG1_HUMAN;sp|Q92597-3|NDRG1_HUMAN;sp|Q92597-2|NDRG1_HUMAN	sp|Q92597|NDRG1_HUMAN Protein NDRG1 OS=Homo sapiens GN=NDRG1 PE=1 SV=1;sp|Q92597-3|NDRG1_HUMAN Isoform 3 of Protein NDRG1 OS=Homo sapiens GN=NDRG1;sp|Q92597-2|NDRG1_HUMAN Isoform 2 of Protein NDRG1 OS=Homo sapiens GN=NDRG1	NDRG1	Protein NDRG1	37.1	42.835	394	0.00787498	0.0132575	0.0145093	0.0135537	0.0159807	0.0192036	0.0153158	0.0208433	1.4502	0.0178358	0.0122989	0.536253	0.0431127	1.3654
sp|P14868|SYDC_HUMAN;sp|P14868-2|SYDC_HUMAN	sp|P14868|SYDC_HUMAN Aspartate--tRNA ligase, cytoplasmic OS=Homo sapiens GN=DARS PE=1 SV=2;sp|P14868-2|SYDC_HUMAN Isoform 2 of Aspartate--tRNA ligase, cytoplasmic OS=Homo sapiens GN=DARS	DARS	Aspartate--tRNA ligase, cytoplasmic	48.9	57.136	501	0.0204822	0.0250946	0.0255509	0.0227217	0.0183205	0.0239471	0.0211169	0.0174336	0.861147	0.0202045	0.0234624	-0.215669	0.0431521	1.365
sp|O95716|RAB3D_HUMAN	sp|O95716|RAB3D_HUMAN Ras-related protein Rab-3D OS=Homo sapiens GN=RAB3D PE=1 SV=1	RAB3D	Ras-related protein Rab-3D	11.9	24.267	219	0.00777927	0.0109026	0.0089706	0.00725398	0.0066496	0.00679421	0.00672403	0.00577227	0.743132	0.00648503	0.00872662	-0.428309	0.0433045	1.36347
sp|P09471-2|GNAO_HUMAN;sp|P09471|GNAO_HUMAN;tr|H3BTM2|H3BTM2_HUMAN	sp|P09471-2|GNAO_HUMAN Isoform Alpha-2 of Guanine nucleotide-binding protein G(o) subunit alpha OS=Homo sapiens GN=GNAO1;sp|P09471|GNAO_HUMAN Guanine nucleotide-binding protein G(o) subunit alpha OS=Homo sapiens GN=GNAO1 PE=1 SV=4;tr|H3BTM2|H3BTM2_HUMAN Gu	GNAO1	Isoform Alpha-2 of Guanine nucleotide-binding protein G(o) subunit alpha	21.8	40.086	354	0.00317549	0.00238102	0.00247345	0.00287802	0.00288426	0.00169166	0.0023047	0.00216499	0.829266	0.0022614	0.00272699	-0.270094	0.0435925	1.36059
tr|A0A087WXM6|A0A087WXM6_HUMAN;tr|J3QQT2|J3QQT2_HUMAN;tr|J3KRX5|J3KRX5_HUMAN;sp|P18621|RL17_HUMAN;tr|A0A0A6YYL6|A0A0A6YYL6_HUMAN;sp|P18621-3|RL17_HUMAN;sp|P18621-2|RL17_HUMAN;tr|J3QLC8|J3QLC8_HUMAN;tr|A0A0A0MRF8|A0A0A0MRF8_HUMAN;tr|J3KRB3|J3KRB3_HUMAN;tr|A0A087WWH0|A0A087WWH0_HUMAN;tr|J3QS96|J3QS96_HUMAN	tr|A0A087WXM6|A0A087WXM6_HUMAN 60S ribosomal protein L17 (Fragment) OS=Homo sapiens GN=RPL17 PE=3 SV=1;tr|J3QQT2|J3QQT2_HUMAN 60S ribosomal protein L17 (Fragment) OS=Homo sapiens GN=RPL17 PE=3 SV=1;tr|J3KRX5|J3KRX5_HUMAN 60S ribosomal protein L17 (Fragment	RPL17	60S ribosomal protein L17 (Fragment)	47.9	19.586	169	0.0299215	0.0337405	0.0302545	0.0341769	0.0329236	0.0379316	0.0371109	0.0355478	1.12039	0.0358785	0.0320233	0.163995	0.0445006	1.35163
sp|P10515|ODP2_HUMAN;tr|H0YDD4|H0YDD4_HUMAN;tr|E9PEJ4|E9PEJ4_HUMAN	sp|P10515|ODP2_HUMAN Dihydrolipoyllysine-residue acetyltransferase component of pyruvate dehydrogenase complex, mitochondrial OS=Homo sapiens GN=DLAT PE=1 SV=3;tr|H0YDD4|H0YDD4_HUMAN Acetyltransferase component of pyruvate dehydrogenase complex (Fragment)	DLAT	Dihydrolipoyllysine-residue acetyltransferase component of pyruvate dehydrogenase complex, mitochondrial	24.3	68.996	647	0.00768187	0.00630253	0.0103622	0.00617036	0.0125861	0.0121158	0.0112459	0.00915203	1.47787	0.011275	0.00762923	0.563515	0.0445957	1.35071
sp|P61619|S61A1_HUMAN;tr|B4DR61|B4DR61_HUMAN;sp|P61619-3|S61A1_HUMAN	sp|P61619|S61A1_HUMAN Protein transport protein Sec61 subunit alpha isoform 1 OS=Homo sapiens GN=SEC61A1 PE=1 SV=2;tr|B4DR61|B4DR61_HUMAN Protein transport protein Sec61 subunit alpha isoform 1 OS=Homo sapiens GN=SEC61A1 PE=1 SV=1;sp|P61619-3|S61A1_HUMAN I	SEC61A1	Protein transport protein Sec61 subunit alpha isoform 1	11.6	52.264	476	0.0031303	0.00353937	0.00422722	0.0125951	0.0149216	0.015285	0.0165659	0.0134799	2.56481	0.0150631	0.00587299	1.35885	0.0451987	1.34487
sp|O95573|ACSL3_HUMAN	sp|O95573|ACSL3_HUMAN Long-chain-fatty-acid--CoA ligase 3 OS=Homo sapiens GN=ACSL3 PE=1 SV=3	ACSL3	Long-chain-fatty-acid--CoA ligase 3	30.6	80.419	720	0.0139907	0.0114499	0.0126442	0.0136414	0.015871	0.0163327	0.0153089	0.0148352	1.20534	0.015587	0.0129316	0.269445	0.0452148	1.34472
sp|P60709|ACTB_HUMAN	sp|P60709|ACTB_HUMAN Actin, cytoplasmic 1 OS=Homo sapiens GN=ACTB PE=1 SV=1	ACTB	Actin, cytoplasmic 1	87.7	41.736	375	0.321665	0.291282	0.302047	0.340245	0.298014	0.256714	0.274111	0.262964	0.869796	0.272951	0.31381	-0.20125	0.0454135	1.34282
tr|B9TX33|B9TX33_HUMAN;sp|Q71SY5-5|MED25_HUMAN;sp|Q71SY5|MED25_HUMAN;sp|Q71SY5-2|MED25_HUMAN;sp|Q71SY5-4|MED25_HUMAN;sp|Q71SY5-3|MED25_HUMAN	tr|B9TX33|B9TX33_HUMAN Mediator complex subunit MED25 variant MED25_i6 OS=Homo sapiens GN=MED25 PE=1 SV=1;sp|Q71SY5-5|MED25_HUMAN Isoform 5 of Mediator of RNA polymerase II transcription subunit 25 OS=Homo sapiens GN=MED25;sp|Q71SY5|MED25_HUMAN Mediator of	MED25	Mediator complex subunit MED25 variant MED25_i6	4.5	41.548	397	0.00213851	0.00205938	0.00231525	0.00206557	0.00197682	0	0	0	0.230433	0.000494205	0.00214468	-2.11758	0.045662	1.34044
tr|I3L3Q7|I3L3Q7_HUMAN;tr|I3L3B0|I3L3B0_HUMAN;sp|Q07021|C1QBP_HUMAN	tr|I3L3Q7|I3L3Q7_HUMAN Complement component 1 Q subcomponent-binding protein, mitochondrial (Fragment) OS=Homo sapiens GN=C1QBP PE=1 SV=1;tr|I3L3B0|I3L3B0_HUMAN Complement component 1 Q subcomponent-binding protein, mitochondrial OS=Homo sapiens GN=C1QBP P	C1QBP	Complement component 1 Q subcomponent-binding protein, mitochondrial (Fragment)	45.8	20.006	177	0.0049541	0.00878993	0.00462111	0.00768488	0.0118527	0.0117216	0.00616633	0.0147714	1.70871	0.011128	0.00651251	0.77291	0.0459897	1.33734
sp|Q14696|MESD_HUMAN	sp|Q14696|MESD_HUMAN LRP chaperone MESD OS=Homo sapiens GN=MESD PE=1 SV=2	MESD	LRP chaperone MESD	26.5	26.076	234	0.00402685	0.00398805	0.00429652	0.00430152	0.00838997	0.00718188	0.00497224	0.00640385	1.62211	0.00673699	0.00415323	0.697868	0.0461526	1.3358
tr|B7Z934|B7Z934_HUMAN;sp|Q9HAK2|COE2_HUMAN	tr|B7Z934|B7Z934_HUMAN Transcription factor COE2 OS=Homo sapiens GN=EBF2 PE=2 SV=1;sp|Q9HAK2|COE2_HUMAN Transcription factor COE2 OS=Homo sapiens GN=EBF2 PE=1 SV=4	EBF2	Transcription factor COE2	2.6	45.967	427	0.0135012	0.0142501	0.0124483	0.0155249	0.0145369	0.0239796	0.0200442	0.0214692	1.43617	0.0200075	0.0139311	0.522228	0.0462821	1.33459
sp|O95235-2|KI20A_HUMAN;sp|O95235|KI20A_HUMAN	sp|O95235-2|KI20A_HUMAN Isoform 2 of Kinesin-like protein KIF20A OS=Homo sapiens GN=KIF20A;sp|O95235|KI20A_HUMAN Kinesin-like protein KIF20A OS=Homo sapiens GN=KIF20A PE=1 SV=1	KIF20A	Isoform 2 of Kinesin-like protein KIF20A	3.7	98.099	872	0.000116314	0.000118079	0.000145161	0.000118412	0	0	0.000137462	0	0.276046	3.43654e-05	0.000124491	-1.85702	0.0464341	1.33316
sp|Q9GZN8-2|CT027_HUMAN;sp|Q9GZN8|CT027_HUMAN;tr|H7BYU9|H7BYU9_HUMAN	sp|Q9GZN8-2|CT027_HUMAN Isoform 2 of UPF0687 protein C20orf27 OS=Homo sapiens GN=C20orf27;sp|Q9GZN8|CT027_HUMAN UPF0687 protein C20orf27 OS=Homo sapiens GN=C20orf27 PE=1 SV=3;tr|H7BYU9|H7BYU9_HUMAN UPF0687 protein C20orf27 (Fragment) OS=Homo sapiens GN=C20	C20orf27	Isoform 2 of UPF0687 protein C20orf27	16.6	21.645	199	0.0142093	0.0165161	0.0145726	0.0132886	0.0136232	0.013328	0.0130764	0.0114874	0.879297	0.0128788	0.0146467	-0.185578	0.0464652	1.33287
sp|P50402|EMD_HUMAN	sp|P50402|EMD_HUMAN Emerin OS=Homo sapiens GN=EMD PE=1 SV=1	EMD	Emerin	40.2	28.994	254	0.00450816	0.00231596	0.00518466	0.00443365	0.00263582	0.00206635	0.00409609	0.0024956	0.686873	0.00282347	0.00411061	-0.541884	0.0474835	1.32346
sp|Q99848|EBP2_HUMAN;tr|H7C2Q8|H7C2Q8_HUMAN	sp|Q99848|EBP2_HUMAN Probable rRNA-processing protein EBP2 OS=Homo sapiens GN=EBNA1BP2 PE=1 SV=2;tr|H7C2Q8|H7C2Q8_HUMAN EBNA1 binding protein 2, isoform CRA_d OS=Homo sapiens GN=EBNA1BP2 PE=1 SV=1	EBNA1BP2	Probable rRNA-processing protein EBP2	26.8	34.852	306	0.00791267	0.00755623	0.00865477	0.00997035	0.0131958	0.011033	0.0129926	0.0104327	1.39773	0.0119135	0.00852351	0.483081	0.0475102	1.32321
sp|Q9Y3A5|SBDS_HUMAN;tr|A0A087X020|A0A087X020_HUMAN	sp|Q9Y3A5|SBDS_HUMAN Ribosome maturation protein SBDS OS=Homo sapiens GN=SBDS PE=1 SV=4;tr|A0A087X020|A0A087X020_HUMAN Ribosome maturation protein SBDS OS=Homo sapiens GN=SBDS PE=1 SV=1	SBDS	Ribosome maturation protein SBDS	38	28.763	250	0.00974262	0.0077806	0.00520776	0.00309316	0.0148644	0.00818588	0.00973535	0.00911085	1.62238	0.0104741	0.00645603	0.69811	0.0480834	1.318
sp|Q9NQT5-2|EXOS3_HUMAN;sp|Q9NQT5|EXOS3_HUMAN	sp|Q9NQT5-2|EXOS3_HUMAN Isoform 2 of Exosome complex component RRP40 OS=Homo sapiens GN=EXOSC3;sp|Q9NQT5|EXOS3_HUMAN Exosome complex component RRP40 OS=Homo sapiens GN=EXOSC3 PE=1 SV=3	EXOSC3	Isoform 2 of Exosome complex component RRP40	35.4	17.247	164	0.00340007	0.00272714	0.00450561	0.00299055	0.00313078	0	0.00257097	0	0.418528	0.00142544	0.00340584	-1.2566	0.0481753	1.31718
sp|P02751-15|FINC_HUMAN;sp|P02751-7|FINC_HUMAN;sp|P02751|FINC_HUMAN;sp|P02751-3|FINC_HUMAN;sp|P02751-17|FINC_HUMAN;sp|P02751-5|FINC_HUMAN;sp|P02751-6|FINC_HUMAN;sp|P02751-13|FINC_HUMAN;sp|P02751-11|FINC_HUMAN;sp|P02751-8|FINC_HUMAN;sp|P02751-9|FINC_HUMAN;sp|P02751-14|FINC_HUMAN;sp|P02751-10|FINC_HUMAN;sp|P02751-4|FINC_HUMAN;sp|P02751-12|FINC_HUMAN	sp|P02751-15|FINC_HUMAN Isoform 15 of Fibronectin OS=Homo sapiens GN=FN1;sp|P02751-7|FINC_HUMAN Isoform 7 of Fibronectin OS=Homo sapiens GN=FN1;sp|P02751|FINC_HUMAN Fibronectin OS=Homo sapiens GN=FN1 PE=1 SV=4;sp|P02751-3|FINC_HUMAN Isoform 3 of Fibronecti	FN1	Isoform 15 of Fibronectin	32.4	272.32	2477	0.0139696	0.0163499	0.0145647	0.0170993	0.0124329	0.00809179	0.00700759	0.00409144	0.510197	0.00790594	0.0154959	-0.970874	0.0483806	1.31533
sp|P35637-2|FUS_HUMAN;sp|P35637|FUS_HUMAN;tr|H3BPE7|H3BPE7_HUMAN	sp|P35637-2|FUS_HUMAN Isoform Short of RNA-binding protein FUS OS=Homo sapiens GN=FUS;sp|P35637|FUS_HUMAN RNA-binding protein FUS OS=Homo sapiens GN=FUS PE=1 SV=1;tr|H3BPE7|H3BPE7_HUMAN RNA-binding protein FUS OS=Homo sapiens GN=FUS PE=1 SV=1	FUS	Isoform Short of RNA-binding protein FUS	24	53.354	525	0.0406281	0.0409209	0.0459761	0.0448205	0.0554121	0.0556921	0.0489825	0.0510208	1.22491	0.0527769	0.0430864	0.292673	0.048548	1.31383
sp|P11387|TOP1_HUMAN	sp|P11387|TOP1_HUMAN DNA topoisomerase 1 OS=Homo sapiens GN=TOP1 PE=1 SV=2	TOP1	DNA topoisomerase 1	24.3	90.725	765	0.00653715	0.00871291	0.00757905	0.0090645	0.00736934	0.00910709	0.00951894	0.0100791	1.13109	0.00901861	0.0079734	0.17771	0.0488782	1.31088
sp|Q9BWF3|RBM4_HUMAN;tr|E9PB51|E9PB51_HUMAN;sp|Q9BWF3-3|RBM4_HUMAN;tr|D6R9K7|D6R9K7_HUMAN;tr|J3QRR5|J3QRR5_HUMAN;sp|Q9BWF3-4|RBM4_HUMAN;sp|Q9BWF3-2|RBM4_HUMAN;sp|Q96PK6-5|RBM14_HUMAN;sp|Q9BQ04|RBM4B_HUMAN	sp|Q9BWF3|RBM4_HUMAN RNA-binding protein 4 OS=Homo sapiens GN=RBM4 PE=1 SV=1;tr|E9PB51|E9PB51_HUMAN RNA-binding protein 4 (Fragment) OS=Homo sapiens GN=RBM4 PE=1 SV=1;sp|Q9BWF3-3|RBM4_HUMAN Isoform 3 of RNA-binding protein 4 OS=Homo sapiens GN=RBM4;tr|D6R9	RBM4	RNA-binding protein 4	24.7	40.313	364	0.0042289	0.00531357	0.00646868	0.00534347	0.00394933	0.00388798	0.00432773	0.00424736	0.768564	0.0041031	0.00533866	-0.379763	0.0493392	1.30681
sp|P01130-2|LDLR_HUMAN;sp|P01130-3|LDLR_HUMAN;sp|P01130-6|LDLR_HUMAN;sp|P01130-4|LDLR_HUMAN;sp|P01130|LDLR_HUMAN;tr|J3KMZ9|J3KMZ9_HUMAN;tr|H0YM92|H0YM92_HUMAN;sp|P01130-5|LDLR_HUMAN;tr|H0YMD1|H0YMD1_HUMAN	sp|P01130-2|LDLR_HUMAN Isoform 2 of Low-density lipoprotein receptor OS=Homo sapiens GN=LDLR;sp|P01130-3|LDLR_HUMAN Isoform 3 of Low-density lipoprotein receptor OS=Homo sapiens GN=LDLR;sp|P01130-6|LDLR_HUMAN Isoform 6 of Low-density lipoprotein receptor O	LDLR	Isoform 2 of Low-density lipoprotein receptor	6.7	75.854	682	0.000349832	0.000659726	0.000322952	0.000257472	0.00033096	0.000336436	0	0	0.41975	0.000166849	0.000397496	-1.2524	0.0496514	1.30407
sp|P23921|RIR1_HUMAN;tr|E9PL69|E9PL69_HUMAN	sp|P23921|RIR1_HUMAN Ribonucleoside-diphosphate reductase large subunit OS=Homo sapiens GN=RRM1 PE=1 SV=1;tr|E9PL69|E9PL69_HUMAN Ribonucleoside-diphosphate reductase large subunit OS=Homo sapiens GN=RRM1 PE=1 SV=1	RRM1	Ribonucleoside-diphosphate reductase large subunit	13.3	90.069	792	0.00208942	0.00118612	0.00138084	0.00150638	0.00103356	0.000392627	0.00128621	0.00028781	0.48683	0.000750054	0.00154069	-1.03851	0.0497745	1.30299
sp|P13051|UNG_HUMAN;tr|Q68DM5|Q68DM5_HUMAN;tr|F5GYA2|F5GYA2_HUMAN;sp|P13051-2|UNG_HUMAN	sp|P13051|UNG_HUMAN Uracil-DNA glycosylase OS=Homo sapiens GN=UNG PE=1 SV=2;tr|Q68DM5|Q68DM5_HUMAN Uncharacterized protein DKFZp781L1143 OS=Homo sapiens GN=DKFZp781L1143 PE=1 SV=1;tr|F5GYA2|F5GYA2_HUMAN Uracil-DNA glycosylase OS=Homo sapiens GN=UNG PE=1 SV	UNG	Uracil-DNA glycosylase	17.3	34.645	313	0.00328602	0.00347476	0.0029675	0.00390724	0.00117861	0.0012564	0.00280449	0.00108383	0.46374	0.00158083	0.00340888	-1.10861	0.0505252	1.29649
sp|Q15526|SURF1_HUMAN;sp|Q15526-2|SURF1_HUMAN;tr|A0A087WYS9|A0A087WYS9_HUMAN	sp|Q15526|SURF1_HUMAN Surfeit locus protein 1 OS=Homo sapiens GN=SURF1 PE=1 SV=1;sp|Q15526-2|SURF1_HUMAN Isoform 2 of Surfeit locus protein 1 OS=Homo sapiens GN=SURF1;tr|A0A087WYS9|A0A087WYS9_HUMAN SURF1-like protein OS=Homo sapiens GN=SURF1 PE=1 SV=1	SURF1	Surfeit locus protein 1	9	33.331	300	0.00460133	0	0	0	0.00471451	0.00212692	0.00174922	0.00161499	2.21798	0.00255141	0.00115033	1.14925	0.0506992	1.295
sp|Q13033-2|STRN3_HUMAN;sp|Q13033|STRN3_HUMAN	sp|Q13033-2|STRN3_HUMAN Isoform Alpha of Striatin-3 OS=Homo sapiens GN=STRN3;sp|Q13033|STRN3_HUMAN Striatin-3 OS=Homo sapiens GN=STRN3 PE=1 SV=3	STRN3	Isoform Alpha of Striatin-3	12.9	77.744	713	0.00289522	0.00282511	0.00132094	0.00259813	0.00140377	0.00136351	0.0012511	0.00136457	0.558433	0.00134574	0.00240985	-0.840543	0.0507413	1.29464
sp|Q9UK41|VPS28_HUMAN;sp|Q9UK41-2|VPS28_HUMAN;tr|E9PQR7|E9PQR7_HUMAN;tr|E9PM90|E9PM90_HUMAN	sp|Q9UK41|VPS28_HUMAN Vacuolar protein sorting-associated protein 28 homolog OS=Homo sapiens GN=VPS28 PE=1 SV=1;sp|Q9UK41-2|VPS28_HUMAN Isoform 2 of Vacuolar protein sorting-associated protein 28 homolog OS=Homo sapiens GN=VPS28;tr|E9PQR7|E9PQR7_HUMAN Vacu	VPS28	Vacuolar protein sorting-associated protein 28 homolog	37.1	25.425	221	0.00349947	0.00342937	0.00435746	0.0055621	0.00215599	0.00276265	0.000919219	0.00358947	0.559539	0.00235683	0.0042121	-0.837689	0.0517375	1.28619
sp|Q96A65|EXOC4_HUMAN	sp|Q96A65|EXOC4_HUMAN Exocyst complex component 4 OS=Homo sapiens GN=EXOC4 PE=1 SV=1	EXOC4	Exocyst complex component 4	11.3	110.5	974	0.00136579	0.00158918	0.00170033	0.00142052	0.00120388	0.00143174	0.00149809	0.000924829	0.832569	0.00126464	0.00151896	-0.264358	0.0518062	1.28562
sp|Q6VY07|PACS1_HUMAN;sp|Q6VY07-2|PACS1_HUMAN;tr|B4DF77|B4DF77_HUMAN	sp|Q6VY07|PACS1_HUMAN Phosphofurin acidic cluster sorting protein 1 OS=Homo sapiens GN=PACS1 PE=1 SV=2;sp|Q6VY07-2|PACS1_HUMAN Isoform 2 of Phosphofurin acidic cluster sorting protein 1 OS=Homo sapiens GN=PACS1;tr|B4DF77|B4DF77_HUMAN Phosphofurin acidic cl	PACS1	Phosphofurin acidic cluster sorting protein 1	7.5	104.9	963	0.000678532	0.000365463	0.000567772	0.000341066	0	0.000287213	0	0	0.147075	7.18033e-05	0.000488208	-2.76537	0.0518458	1.28529
sp|P00390-4|GSHR_HUMAN;sp|P00390-2|GSHR_HUMAN;sp|P00390|GSHR_HUMAN;sp|P00390-5|GSHR_HUMAN;sp|P00390-3|GSHR_HUMAN	sp|P00390-4|GSHR_HUMAN Isoform 3 of Glutathione reductase, mitochondrial OS=Homo sapiens GN=GSR;sp|P00390-2|GSHR_HUMAN Isoform Cytoplasmic of Glutathione reductase, mitochondrial OS=Homo sapiens GN=GSR;sp|P00390|GSHR_HUMAN Glutathione reductase, mitochondr	GSR	Isoform 3 of Glutathione reductase, mitochondrial	26.7	50.496	469	0.0133504	0.0102532	0.0128585	0.0107159	0.00818702	0.00857537	0.0115727	0.00564667	0.720288	0.00849543	0.0117945	-0.473355	0.0518732	1.28506
sp|P46937-5|YAP1_HUMAN;sp|P46937-3|YAP1_HUMAN;sp|P46937-6|YAP1_HUMAN;sp|P46937-7|YAP1_HUMAN;sp|P46937-2|YAP1_HUMAN;sp|P46937-8|YAP1_HUMAN;sp|P46937|YAP1_HUMAN;sp|P46937-9|YAP1_HUMAN;sp|P46937-4|YAP1_HUMAN;tr|H0YCI3|H0YCI3_HUMAN	sp|P46937-5|YAP1_HUMAN Isoform 5 of Transcriptional coactivator YAP1 OS=Homo sapiens GN=YAP1;sp|P46937-3|YAP1_HUMAN Isoform 3 of Transcriptional coactivator YAP1 OS=Homo sapiens GN=YAP1;sp|P46937-6|YAP1_HUMAN Isoform 6 of Transcriptional coactivator YAP1 O	YAP1	Isoform 5 of Transcriptional coactivator YAP1	46.2	48.274	450	0.00546061	0.0072789	0.0070151	0.00855146	0.00275971	0.00638977	0.00585969	0.0047188	0.696952	0.00493199	0.00707652	-0.520869	0.0529689	1.27598
sp|P62714|PP2AB_HUMAN;sp|P67775|PP2AA_HUMAN;tr|H0YC23|H0YC23_HUMAN;tr|E5RHC1|E5RHC1_HUMAN;sp|P67775-2|PP2AA_HUMAN	sp|P62714|PP2AB_HUMAN Serine/threonine-protein phosphatase 2A catalytic subunit beta isoform OS=Homo sapiens GN=PPP2CB PE=1 SV=1;sp|P67775|PP2AA_HUMAN Serine/threonine-protein phosphatase 2A catalytic subunit alpha isoform OS=Homo sapiens GN=PPP2CA PE=1 SV	PPP2CB	Serine/threonine-protein phosphatase 2A catalytic subunit beta isoform	45.3	35.575	309	0.0318807	0.0310328	0.0259125	0.0305197	0.0365583	0.035533	0.031927	0.0307895	1.12956	0.033702	0.0298364	0.175758	0.0531252	1.2747
sp|Q15365|PCBP1_HUMAN	sp|Q15365|PCBP1_HUMAN Poly(rC)-binding protein 1 OS=Homo sapiens GN=PCBP1 PE=1 SV=2	PCBP1	Poly(rC)-binding protein 1	67.4	37.497	356	0.145362	0.134167	0.137514	0.123284	0.115044	0.12703	0.115791	0.11437	0.873977	0.118058	0.135082	-0.194332	0.0533784	1.27263
sp|P17174|AATC_HUMAN;sp|P17174-2|AATC_HUMAN	sp|P17174|AATC_HUMAN Aspartate aminotransferase, cytoplasmic OS=Homo sapiens GN=GOT1 PE=1 SV=3;sp|P17174-2|AATC_HUMAN Isoform 2 of Aspartate aminotransferase, cytoplasmic OS=Homo sapiens GN=GOT1	GOT1	Aspartate aminotransferase, cytoplasmic	53.5	46.247	413	0.0308422	0.0225917	0.0236767	0.0268217	0.0311292	0.0296965	0.0324483	0.0340751	1.22531	0.0318373	0.0259831	0.293145	0.0536462	1.27046
sp|P06132|DCUP_HUMAN;tr|H0Y5R6|H0Y5R6_HUMAN;tr|A0A1B0GVN9|A0A1B0GVN9_HUMAN;tr|A0A1B0GVZ4|A0A1B0GVZ4_HUMAN	sp|P06132|DCUP_HUMAN Uroporphyrinogen decarboxylase OS=Homo sapiens GN=UROD PE=1 SV=2;tr|H0Y5R6|H0Y5R6_HUMAN Uroporphyrinogen decarboxylase (Fragment) OS=Homo sapiens GN=UROD PE=1 SV=1;tr|A0A1B0GVN9|A0A1B0GVN9_HUMAN Uroporphyrinogen decarboxylase OS=Homo s	UROD	Uroporphyrinogen decarboxylase	38.4	40.786	367	0.00545976	0.00201883	0.0078666	0.00544266	0.00396304	0.00181631	0.0054675	0.00399874	0.733389	0.0038114	0.00519696	-0.447349	0.0545162	1.26347
sp|Q14117|DPYS_HUMAN	sp|Q14117|DPYS_HUMAN Dihydropyrimidinase OS=Homo sapiens GN=DPYS PE=1 SV=1	DPYS	Dihydropyrimidinase	3.5	56.629	519	0	0	0.000284212	0.000428327	0.000314669	0.000341239	0.000511552	0.000445917	2.26426	0.000403344	0.000178135	1.17904	0.0545614	1.26311
sp|P61026|RAB10_HUMAN	sp|P61026|RAB10_HUMAN Ras-related protein Rab-10 OS=Homo sapiens GN=RAB10 PE=1 SV=1	RAB10	Ras-related protein Rab-10	31.5	22.541	200	0.0153709	0.0149129	0.01748	0.0147405	0.0141514	0.0125151	0.0119452	0.0124654	0.817177	0.0127693	0.0156261	-0.291279	0.0546276	1.26259
sp|Q6P161|RM54_HUMAN	sp|Q6P161|RM54_HUMAN 39S ribosomal protein L54, mitochondrial OS=Homo sapiens GN=MRPL54 PE=1 SV=1	MRPL54	39S ribosomal protein L54, mitochondrial	41.3	15.819	138	0.0110677	0.00508438	0.00592783	0.00625012	0.00375641	0.00489563	0	0	0.305401	0.00216301	0.00708252	-1.71122	0.0547205	1.26185
sp|Q92522|H1X_HUMAN	sp|Q92522|H1X_HUMAN Histone H1x OS=Homo sapiens GN=H1FX PE=1 SV=1	H1FX	Histone H1x	14.1	22.487	213	0.0134012	0.0151376	0.017067	0.0132533	0.0181246	0.0173517	0.0185623	0.0202853	1.26274	0.018581	0.0147148	0.336558	0.0548262	1.26101
tr|M0R0R8|M0R0R8_HUMAN;tr|M0R0X9|M0R0X9_HUMAN;tr|M0QXC8|M0QXC8_HUMAN;tr|M0QYT9|M0QYT9_HUMAN;tr|M0R205|M0R205_HUMAN;tr|M0QZB8|M0QZB8_HUMAN;tr|M0QZB7|M0QZB7_HUMAN;sp|Q14653|IRF3_HUMAN;sp|Q14653-4|IRF3_HUMAN	tr|M0R0R8|M0R0R8_HUMAN Interferon regulatory factor 3 (Fragment) OS=Homo sapiens GN=IRF3 PE=1 SV=1;tr|M0R0X9|M0R0X9_HUMAN Interferon regulatory factor 3 (Fragment) OS=Homo sapiens GN=IRF3 PE=1 SV=8;tr|M0QXC8|M0QXC8_HUMAN Interferon regulatory factor 3 (Fra	IRF3	Interferon regulatory factor 3 (Fragment)	16.7	9.1604	84	0.00462123	0.00449864	0.0048071	0.00384748	0	0	0.00470537	0	0.264727	0.00117634	0.00444361	-1.91743	0.0551191	1.2587
sp|Q8NBS9|TXND5_HUMAN;sp|Q8NBS9-2|TXND5_HUMAN	sp|Q8NBS9|TXND5_HUMAN Thioredoxin domain-containing protein 5 OS=Homo sapiens GN=TXNDC5 PE=1 SV=2;sp|Q8NBS9-2|TXND5_HUMAN Isoform 2 of Thioredoxin domain-containing protein 5 OS=Homo sapiens GN=TXNDC5	TXNDC5	Thioredoxin domain-containing protein 5	32.6	47.628	432	0.00488168	0.00714376	0.00932586	0.00992432	0.0110546	0.0111187	0.0109192	0.0115584	1.42766	0.0111627	0.00781891	0.513652	0.0552709	1.2575
sp|O95793-2|STAU1_HUMAN;sp|O95793|STAU1_HUMAN;tr|Q5JW30|Q5JW30_HUMAN;sp|O95793-3|STAU1_HUMAN;tr|A0A087X1A5|A0A087X1A5_HUMAN	sp|O95793-2|STAU1_HUMAN Isoform Short of Double-stranded RNA-binding protein Staufen homolog 1 OS=Homo sapiens GN=STAU1;sp|O95793|STAU1_HUMAN Double-stranded RNA-binding protein Staufen homolog 1 OS=Homo sapiens GN=STAU1 PE=1 SV=2;tr|Q5JW30|Q5JW30_HUMAN Do	STAU1	Isoform Short of Double-stranded RNA-binding protein Staufen homolog 1	28.8	54.933	496	0.00632878	0.00469969	0.00455261	0.00492566	0.00776074	0.00911074	0.00565739	0.00705448	1.44262	0.00739584	0.00512668	0.528688	0.0556479	1.25455
sp|Q9UKG1|DP13A_HUMAN	sp|Q9UKG1|DP13A_HUMAN DCC-interacting protein 13-alpha OS=Homo sapiens GN=APPL1 PE=1 SV=1	APPL1	DCC-interacting protein 13-alpha	11	79.663	709	0.00122743	0.000525803	0.00119234	0.001351	0.000480423	0.000401088	0.000459161	0.00105259	0.557016	0.000598315	0.00107414	-0.84421	0.0559879	1.25191
sp|O94925-3|GLSK_HUMAN;sp|O94925|GLSK_HUMAN	sp|O94925-3|GLSK_HUMAN Isoform 3 of Glutaminase kidney isoform, mitochondrial OS=Homo sapiens GN=GLS;sp|O94925|GLSK_HUMAN Glutaminase kidney isoform, mitochondrial OS=Homo sapiens GN=GLS PE=1 SV=1	GLS	Isoform 3 of Glutaminase kidney isoform, mitochondrial	27.6	65.459	598	0.00345491	0.0033812	0.00457332	0.00365679	0.00260934	0.00326213	0.00300824	0.00232847	0.743928	0.00280204	0.00376655	-0.426765	0.0566465	1.24683
sp|Q9UJS0|CMC2_HUMAN;sp|Q9UJS0-2|CMC2_HUMAN	sp|Q9UJS0|CMC2_HUMAN Calcium-binding mitochondrial carrier protein Aralar2 OS=Homo sapiens GN=SLC25A13 PE=1 SV=2;sp|Q9UJS0-2|CMC2_HUMAN Isoform 2 of Calcium-binding mitochondrial carrier protein Aralar2 OS=Homo sapiens GN=SLC25A13	SLC25A13	Calcium-binding mitochondrial carrier protein Aralar2	9.5	74.175	675	0.0021773	0.00128894	0.00249671	0.00157495	0.00202509	0.000542005	0.00106339	0.000738185	0.579561	0.00109217	0.00188447	-0.786967	0.0566522	1.24678
sp|P22626|ROA2_HUMAN;sp|P22626-2|ROA2_HUMAN;tr|A0A087WUI2|A0A087WUI2_HUMAN	sp|P22626|ROA2_HUMAN Heterogeneous nuclear ribonucleoproteins A2/B1 OS=Homo sapiens GN=HNRNPA2B1 PE=1 SV=2;sp|P22626-2|ROA2_HUMAN Isoform A2 of Heterogeneous nuclear ribonucleoproteins A2/B1 OS=Homo sapiens GN=HNRNPA2B1;tr|A0A087WUI2|A0A087WUI2_HUMAN Heter	HNRNPA2B1	Heterogeneous nuclear ribonucleoproteins A2/B1	60.3	37.429	353	0.234416	0.228138	0.234429	0.23161	0.225617	0.214702	0.221189	0.1968	0.92431	0.214577	0.232148	-0.113551	0.0573898	1.24117
tr|H0YAE0|H0YAE0_HUMAN;sp|Q7Z6I8-2|CE024_HUMAN;sp|Q7Z6I8|CE024_HUMAN	tr|H0YAE0|H0YAE0_HUMAN UPF0461 protein C5orf24 (Fragment) OS=Homo sapiens GN=C5orf24 PE=1 SV=1;sp|Q7Z6I8-2|CE024_HUMAN Isoform 2 of UPF0461 protein C5orf24 OS=Homo sapiens GN=C5orf24;sp|Q7Z6I8|CE024_HUMAN UPF0461 protein C5orf24 OS=Homo sapiens GN=C5orf24	C5orf24	UPF0461 protein C5orf24 (Fragment)	16.7	9.4985	84	0.00390658	0	0.00394752	0.00380574	0	0	0	0	0	0	0.00291496	#NUM!	0.0577337	1.23857
tr|H0Y8X4|H0Y8X4_HUMAN;sp|O43598|DNPH1_HUMAN;sp|O43598-2|DNPH1_HUMAN	tr|H0Y8X4|H0Y8X4_HUMAN 2-deoxynucleoside 5-phosphate N-hydrolase 1 (Fragment) OS=Homo sapiens GN=DNPH1 PE=1 SV=1;sp|O43598|DNPH1_HUMAN 2-deoxynucleoside 5-phosphate N-hydrolase 1 OS=Homo sapiens GN=DNPH1 PE=1 SV=1;sp|O43598-2|DNPH1_HUMAN Isoform 2 of 2	DNPH1	2-deoxynucleoside 5-phosphate N-hydrolase 1 (Fragment)	10.7	25.868	243	0	0	0.0014591	0	0	0.00166559	0.0032447	0.00169143	4.52452	0.00165043	0.000364774	2.17777	0.0579185	1.23718
tr|G5E9X5|G5E9X5_HUMAN;tr|F5GYT8|F5GYT8_HUMAN;tr|E9PG35|E9PG35_HUMAN;tr|E9PHF7|E9PHF7_HUMAN;sp|Q96RQ3|MCCA_HUMAN	tr|G5E9X5|G5E9X5_HUMAN Methylcrotonoyl-CoA carboxylase subunit alpha, mitochondrial OS=Homo sapiens GN=MCCC1 PE=1 SV=1;tr|F5GYT8|F5GYT8_HUMAN Methylcrotonoyl-CoA carboxylase subunit alpha, mitochondrial OS=Homo sapiens GN=MCCC1 PE=1 SV=2;tr|E9PG35|E9PG35_H	MCCC1	Methylcrotonoyl-CoA carboxylase subunit alpha, mitochondrial	2.5	48.216	434	0.000832855	0	0.000899569	0.000838917	0	0	0	0	0	0	0.000642835	#NUM!	0.0580094	1.2365
sp|Q8IXH7-4|NELFD_HUMAN;sp|Q8IXH7|NELFD_HUMAN;tr|X6RLT1|X6RLT1_HUMAN;tr|H0UI80|H0UI80_HUMAN	sp|Q8IXH7-4|NELFD_HUMAN Isoform NELF-D of Negative elongation factor C/D OS=Homo sapiens GN=NELFCD;sp|Q8IXH7|NELFD_HUMAN Negative elongation factor C/D OS=Homo sapiens GN=NELFCD PE=1 SV=2;tr|X6RLT1|X6RLT1_HUMAN Negative elongation factor C/D (Fragment) OS=	NELFCD	Isoform NELF-D of Negative elongation factor C/D	8.1	65.478	581	0.00070805	0.000690198	0.00131241	0	0	0	0.000538025	0	0.198485	0.000134506	0.000677666	-2.3329	0.0583584	1.2339
sp|P68032|ACTC_HUMAN;sp|P62736|ACTA_HUMAN;sp|P68133|ACTS_HUMAN;sp|P63267|ACTH_HUMAN;tr|A6NL76|A6NL76_HUMAN;sp|P63267-2|ACTH_HUMAN	sp|P68032|ACTC_HUMAN Actin, alpha cardiac muscle 1 OS=Homo sapiens GN=ACTC1 PE=1 SV=1;sp|P62736|ACTA_HUMAN Actin, aortic smooth muscle OS=Homo sapiens GN=ACTA2 PE=1 SV=1;sp|P68133|ACTS_HUMAN Actin, alpha skeletal muscle OS=Homo sapiens GN=ACTA1 PE=1 SV=1;s	ACTC1	Actin, alpha cardiac muscle 1	66.8	42.019	377	0.103986	0.113977	0.0800161	0.0948985	0.158294	0.141599	0.114645	0.0998694	1.30933	0.128602	0.0982193	0.388833	0.0583989	1.2336
sp|P14735|IDE_HUMAN	sp|P14735|IDE_HUMAN Insulin-degrading enzyme OS=Homo sapiens GN=IDE PE=1 SV=4	IDE	Insulin-degrading enzyme	5.9	117.97	1019	0.000602556	0.00089832	0.000827443	0.000524467	0.000734622	0.00108769	0.00100172	0.00101815	1.34682	0.000960547	0.000713196	0.429556	0.0585943	1.23214
tr|B4DY09|B4DY09_HUMAN;sp|Q12905|ILF2_HUMAN	tr|B4DY09|B4DY09_HUMAN Interleukin enhancer-binding factor 2 OS=Homo sapiens GN=ILF2 PE=1 SV=1;sp|Q12905|ILF2_HUMAN Interleukin enhancer-binding factor 2 OS=Homo sapiens GN=ILF2 PE=1 SV=2	ILF2	Interleukin enhancer-binding factor 2	63.9	38.91	352	0.103169	0.105694	0.0934776	0.0977712	0.074857	0.0941489	0.0636521	0.0931829	0.814375	0.0814602	0.100028	-0.296234	0.0586816	1.2315
sp|Q9NTX5-3|ECHD1_HUMAN;sp|Q9NTX5-6|ECHD1_HUMAN;sp|Q9NTX5-2|ECHD1_HUMAN;sp|Q9NTX5|ECHD1_HUMAN	sp|Q9NTX5-3|ECHD1_HUMAN Isoform 3 of Ethylmalonyl-CoA decarboxylase OS=Homo sapiens GN=ECHDC1;sp|Q9NTX5-6|ECHD1_HUMAN Isoform 6 of Ethylmalonyl-CoA decarboxylase OS=Homo sapiens GN=ECHDC1;sp|Q9NTX5-2|ECHD1_HUMAN Isoform 2 of Ethylmalonyl-CoA decarboxylase	ECHDC1	Isoform 3 of Ethylmalonyl-CoA decarboxylase	4.9	24.859	226	0.00194048	0.00205612	0.00225018	0	0	0	0	0	0	0	0.00156169	#NUM!	0.0587069	1.23131
sp|Q9P000-2|COMD9_HUMAN;tr|E9PJ95|E9PJ95_HUMAN;sp|Q9P000|COMD9_HUMAN	sp|Q9P000-2|COMD9_HUMAN Isoform 2 of COMM domain-containing protein 9 OS=Homo sapiens GN=COMMD9;tr|E9PJ95|E9PJ95_HUMAN COMM domain-containing protein 9 OS=Homo sapiens GN=COMMD9 PE=1 SV=1;sp|Q9P000|COMD9_HUMAN COMM domain-containing protein 9 OS=Homo sapie	COMMD9	Isoform 2 of COMM domain-containing protein 9	10.3	17.333	156	0	0.00107804	0.00120994	0.00105163	0	0	0	0	0	0	0.000834904	#NUM!	0.0587355	1.2311
sp|P16188|1A30_HUMAN;sp|P30447|1A23_HUMAN	sp|P16188|1A30_HUMAN HLA class I histocompatibility antigen, A-30 alpha chain OS=Homo sapiens GN=HLA-A PE=1 SV=2;sp|P30447|1A23_HUMAN HLA class I histocompatibility antigen, A-23 alpha chain OS=Homo sapiens GN=HLA-A PE=1 SV=1	HLA-A30	HLA class I histocompatibility antigen, A-30 alpha chain	37.3	40.904	365	0.000821039	0.000769211	0	0.000904505	0	0	0	0	0	0	0.000623689	#NUM!	0.0589071	1.22983
sp|Q7Z2T5|TRM1L_HUMAN	sp|Q7Z2T5|TRM1L_HUMAN TRMT1-like protein OS=Homo sapiens GN=TRMT1L PE=1 SV=2	TRMT1L	TRMT1-like protein	2	81.746	733	0.000312111	0.000308499	0.000280154	0.000319854	0.000312393	0.00041925	0.000386519	0.000410936	1.25272	0.000382274	0.000305155	0.325068	0.0590196	1.229
sp|Q9GZT6-3|CC90B_HUMAN;sp|Q9GZT6-2|CC90B_HUMAN;sp|Q9GZT6|CC90B_HUMAN	sp|Q9GZT6-3|CC90B_HUMAN Isoform 3 of Coiled-coil domain-containing protein 90B, mitochondrial OS=Homo sapiens GN=CCDC90B;sp|Q9GZT6-2|CC90B_HUMAN Isoform 2 of Coiled-coil domain-containing protein 90B, mitochondrial OS=Homo sapiens GN=CCDC90B;sp|Q9GZT6|CC90	CCDC90B	Isoform 3 of Coiled-coil domain-containing protein 90B, mitochondrial	7.8	17.811	153	0	0	0	0	0.00137004	0.00116599	0	0.00136915	#DIV/0!	0.000976296	0	#DIV/0!	0.0591675	1.22792
tr|C9J5S5|C9J5S5_HUMAN;tr|C9JA02|C9JA02_HUMAN;tr|C9JMW2|C9JMW2_HUMAN;tr|C9JUV9|C9JUV9_HUMAN;tr|C9JXY8|C9JXY8_HUMAN;tr|C9J6F4|C9J6F4_HUMAN;tr|C9K0C3|C9K0C3_HUMAN;sp|Q6UWP7-2|LCLT1_HUMAN;sp|Q6UWP7-3|LCLT1_HUMAN;sp|Q6UWP7|LCLT1_HUMAN	tr|C9J5S5|C9J5S5_HUMAN Lysocardiolipin acyltransferase 1 (Fragment) OS=Homo sapiens GN=LCLAT1 PE=1 SV=1;tr|C9JA02|C9JA02_HUMAN Lysocardiolipin acyltransferase 1 (Fragment) OS=Homo sapiens GN=LCLAT1 PE=1 SV=1;tr|C9JMW2|C9JMW2_HUMAN Lysocardiolipin acyltrans	LCLAT1	Lysocardiolipin acyltransferase 1 (Fragment)	12.4	12.571	105	0	0.00988034	0.0096381	0.0083118	0	0	0	0	0	0	0.00695756	#NUM!	0.0591915	1.22774
tr|E9PLK3|E9PLK3_HUMAN;sp|P55786|PSA_HUMAN;sp|P55786-2|PSA_HUMAN	tr|E9PLK3|E9PLK3_HUMAN Aminopeptidase OS=Homo sapiens GN=NPEPPS PE=1 SV=1;sp|P55786|PSA_HUMAN Puromycin-sensitive aminopeptidase OS=Homo sapiens GN=NPEPPS PE=1 SV=2;sp|P55786-2|PSA_HUMAN Isoform 2 of Puromycin-sensitive aminopeptidase OS=Homo sapiens GN=NP	NPEPPS	Aminopeptidase	38.9	102.99	915	0.0224447	0.0208863	0.0184832	0.0182103	0.0143673	0.0143083	0.0162545	0.0164428	0.766926	0.0153432	0.0200061	-0.38284	0.0592002	1.22768
sp|Q8WW59|SPRY4_HUMAN	sp|Q8WW59|SPRY4_HUMAN SPRY domain-containing protein 4 OS=Homo sapiens GN=SPRYD4 PE=1 SV=2	SPRYD4	SPRY domain-containing protein 4	4.8	23.128	207	0.0013923	0.00163025	0.00167034	0	0	0	0	0	0	0	0.00117322	#NUM!	0.0593653	1.22647
tr|B4DLC8|B4DLC8_HUMAN;sp|P52630-4|STAT2_HUMAN;sp|P52630|STAT2_HUMAN	tr|B4DLC8|B4DLC8_HUMAN Signal transducer and activator of transcription 2 OS=Homo sapiens GN=STAT2 PE=1 SV=1;sp|P52630-4|STAT2_HUMAN Isoform 2 of Signal transducer and activator of transcription 2 OS=Homo sapiens GN=STAT2;sp|P52630|STAT2_HUMAN Signal trans	STAT2	Signal transducer and activator of transcription 2	5.2	52.998	460	0.000959439	0.00104976	0.00117696	0	0	0	0	0	0	0	0.00079654	#NUM!	0.0596146	1.22465
sp|Q96P70|IPO9_HUMAN	sp|Q96P70|IPO9_HUMAN Importin-9 OS=Homo sapiens GN=IPO9 PE=1 SV=3	IPO9	Importin-9	22.9	115.96	1041	0.0058316	0.00575973	0.00474418	0.00426898	0.00566697	0.00368339	0.00324941	0.00323173	0.768352	0.00395787	0.00515112	-0.380161	0.0596555	1.22435
sp|Q8WWC4|MAIP1_HUMAN	sp|Q8WWC4|MAIP1_HUMAN m-AAA protease-interacting protein 1, mitochondrial OS=Homo sapiens GN=MAIP1 PE=1 SV=1	MAIP1	m-AAA protease-interacting protein 1, mitochondrial	4.8	32.544	291	0.00171636	0.0019333	0.00154855	0	0	0	0	0	0	0	0.00129955	#NUM!	0.0599464	1.22224
tr|H3BMJ1|H3BMJ1_HUMAN;tr|H3BTN1|H3BTN1_HUMAN;tr|H3BMR0|H3BMR0_HUMAN;tr|H3BV47|H3BV47_HUMAN;tr|H3BTU1|H3BTU1_HUMAN;tr|H3BMQ3|H3BMQ3_HUMAN;tr|A0A0C4DGM9|A0A0C4DGM9_HUMAN;sp|Q9BVG8-4|KIFC3_HUMAN;tr|B7Z896|B7Z896_HUMAN;sp|Q9BVG8-5|KIFC3_HUMAN;tr|F5H3M2|F5H3M2_HUMAN;sp|Q9BVG8-2|KIFC3_HUMAN;sp|Q9BVG8|KIFC3_HUMAN;sp|Q9BVG8-6|KIFC3_HUMAN	tr|H3BMJ1|H3BMJ1_HUMAN Kinesin-like protein KIFC3 (Fragment) OS=Homo sapiens GN=KIFC3 PE=1 SV=1;tr|H3BTN1|H3BTN1_HUMAN Kinesin-like protein KIFC3 (Fragment) OS=Homo sapiens GN=KIFC3 PE=1 SV=1;tr|H3BMR0|H3BMR0_HUMAN Kinesin-like protein KIFC3 (Fragment) OS=	KIFC3	Kinesin-like protein KIFC3 (Fragment)	33.9	6.8007	59	0	0	0	0	0.000402103	0.000440147	0.00035165	0	#DIV/0!	0.000298475	0	#DIV/0!	0.0599556	1.22217
sp|Q9NVH0|EXD2_HUMAN;sp|Q9NVH0-2|EXD2_HUMAN;tr|C9JLF4|C9JLF4_HUMAN	sp|Q9NVH0|EXD2_HUMAN Exonuclease 3-5 domain-containing protein 2 OS=Homo sapiens GN=EXD2 PE=1 SV=2;sp|Q9NVH0-2|EXD2_HUMAN Isoform 2 of Exonuclease 3-5 domain-containing protein 2 OS=Homo sapiens GN=EXD2;tr|C9JLF4|C9JLF4_HUMAN Exonuclease 3-5 domain-c	EXD2	Exonuclease 3-5 domain-containing protein 2	4.8	70.352	621	0	0.000178712	0.000184645	0.000146008	0	0	0	0	0	0	0.000127341	#NUM!	0.0604285	1.21876
sp|P04818|TYSY_HUMAN;sp|P04818-2|TYSY_HUMAN;sp|P04818-3|TYSY_HUMAN	sp|P04818|TYSY_HUMAN Thymidylate synthase OS=Homo sapiens GN=TYMS PE=1 SV=3;sp|P04818-2|TYSY_HUMAN Isoform 2 of Thymidylate synthase OS=Homo sapiens GN=TYMS;sp|P04818-3|TYSY_HUMAN Isoform 3 of Thymidylate synthase OS=Homo sapiens GN=TYMS	TYMS	Thymidylate synthase	20.8	35.716	313	0.00547501	0.0039525	0.00415434	0.00187043	0.00477211	0.00217696	0.00201832	0.00150772	0.6779	0.00261878	0.00386307	-0.560856	0.0604503	1.2186
tr|K7EJR7|K7EJR7_HUMAN;tr|H0YNI7|H0YNI7_HUMAN;tr|H0YL70|H0YL70_HUMAN;tr|H0YKN8|H0YKN8_HUMAN;tr|H0YKT5|H0YKT5_HUMAN;sp|Q04727|TLE4_HUMAN;sp|Q04726|TLE3_HUMAN;tr|A0A0D9SES8|A0A0D9SES8_HUMAN;sp|Q04726-4|TLE3_HUMAN;sp|Q04724|TLE1_HUMAN;sp|Q04726-5|TLE3_HUMAN;sp|Q04726-6|TLE3_HUMAN;sp|Q04726-3|TLE3_HUMAN;sp|Q04726-7|TLE3_HUMAN;sp|Q04726-2|TLE3_HUMAN;sp|Q04727-4|TLE4_HUMAN;tr|K7EMK7|K7EMK7_HUMAN;sp|Q04…	tr|K7EJR7|K7EJR7_HUMAN Transducin-like enhancer protein 2 (Fragment) OS=Homo sapiens GN=TLE2 PE=1 SV=1;tr|H0YNI7|H0YNI7_HUMAN Transducin-like enhancer protein 3 OS=Homo sapiens GN=TLE3 PE=1 SV=1;tr|H0YL70|H0YL70_HUMAN Transducin-like enhancer protein 3 OS=	TLE2	Transducin-like enhancer protein 2 (Fragment)	3.9	29.852	280	0.0015988	0.00160496	0.00124128	0.00133513	0	0	0.00124901	0	0.216085	0.000312251	0.00144504	-2.21033	0.0605228	1.21808
sp|P29966|MARCS_HUMAN	sp|P29966|MARCS_HUMAN Myristoylated alanine-rich C-kinase substrate OS=Homo sapiens GN=MARCKS PE=1 SV=4	MARCKS	Myristoylated alanine-rich C-kinase substrate	31.6	31.554	332	0.000728759	0.00227624	0.00141588	0.00181647	0.00324546	0.00504734	0.00274213	0.00205653	2.09888	0.00327287	0.00155934	1.06962	0.0606566	1.21712
sp|P56134-3|ATPK_HUMAN;sp|P56134|ATPK_HUMAN	sp|P56134-3|ATPK_HUMAN Isoform 3 of ATP synthase subunit f, mitochondrial OS=Homo sapiens GN=ATP5J2;sp|P56134|ATPK_HUMAN ATP synthase subunit f, mitochondrial OS=Homo sapiens GN=ATP5J2 PE=1 SV=3	ATP5J2	Isoform 3 of ATP synthase subunit f, mitochondrial	72.7	6.2953	55	0.0895491	0.0723929	0.0815973	0.0728255	0.0615672	0.0690946	0.0657263	0.0602294	0.811145	0.0641544	0.0790912	-0.301969	0.0610285	1.21447
tr|E9PC15|E9PC15_HUMAN;sp|Q53H12|AGK_HUMAN;tr|E9PG39|E9PG39_HUMAN;tr|A0A0G2JLG5|A0A0G2JLG5_HUMAN	tr|E9PC15|E9PC15_HUMAN Acylglycerol kinase, mitochondrial OS=Homo sapiens GN=AGK PE=1 SV=1;sp|Q53H12|AGK_HUMAN Acylglycerol kinase, mitochondrial OS=Homo sapiens GN=AGK PE=1 SV=2;tr|E9PG39|E9PG39_HUMAN Acylglycerol kinase, mitochondrial OS=Homo sapiens GN=	AGK	Acylglycerol kinase, mitochondrial	23.4	43.796	394	0.00405438	0.00334828	0.00339066	0.00295762	0	0.00103821	0.00294584	0.0010654	0.367208	0.00126236	0.00343773	-1.44533	0.0610995	1.21396
sp|P21589-2|5NTD_HUMAN;sp|P21589|5NTD_HUMAN;tr|Q96B60|Q96B60_HUMAN	sp|P21589-2|5NTD_HUMAN Isoform 2 of 5-nucleotidase OS=Homo sapiens GN=NT5E;sp|P21589|5NTD_HUMAN 5-nucleotidase OS=Homo sapiens GN=NT5E PE=1 SV=1;tr|Q96B60|Q96B60_HUMAN 5-nucleotidase OS=Homo sapiens GN=NT5E PE=1 SV=1	NT5E	Isoform 2 of 5-nucleotidase	41.8	57.948	524	0.0125809	0.0128502	0.0136431	0.0152031	0.0194892	0.0173433	0.0154077	0.0168005	1.272	0.0172602	0.0135693	0.347099	0.0611792	1.2134
tr|C9JY28|C9JY28_HUMAN;tr|H7C4Q5|H7C4Q5_HUMAN;sp|Q9HD34|LYRM4_HUMAN;tr|C9JRX8|C9JRX8_HUMAN;tr|F5H189|F5H189_HUMAN	tr|C9JY28|C9JY28_HUMAN LYR motif-containing protein 4 OS=Homo sapiens GN=LYRM4 PE=1 SV=1;tr|H7C4Q5|H7C4Q5_HUMAN LYR motif-containing protein 4 (Fragment) OS=Homo sapiens GN=LYRM4 PE=1 SV=2;sp|Q9HD34|LYRM4_HUMAN LYR motif-containing protein 4 OS=Homo sapien	LYRM4	LYR motif-containing protein 4	20	8.2474	70	0.00934961	0	0.0115534	0.00900895	0	0	0	0	0	0	0.00747798	#NUM!	0.0611951	1.21328
sp|P15531|NDKA_HUMAN;sp|P15531-2|NDKA_HUMAN;tr|E7ERL0|E7ERL0_HUMAN;tr|E5RHP0|E5RHP0_HUMAN	sp|P15531|NDKA_HUMAN Nucleoside diphosphate kinase A OS=Homo sapiens GN=NME1 PE=1 SV=1;sp|P15531-2|NDKA_HUMAN Isoform 2 of Nucleoside diphosphate kinase A OS=Homo sapiens GN=NME1;tr|E7ERL0|E7ERL0_HUMAN Nucleoside diphosphate kinase A OS=Homo sapiens GN=NME	NME1	Nucleoside diphosphate kinase A	63.8	17.149	152	0	0.00126754	0.00171168	0.00214679	0.00269373	0.00305772	0.0039639	0.00218897	2.32234	0.00297608	0.0012815	1.21558	0.0616285	1.21022
sp|Q969X6-2|UTP4_HUMAN;sp|Q969X6|UTP4_HUMAN;tr|H3BSH7|H3BSH7_HUMAN;tr|A0A0J9YXV4|A0A0J9YXV4_HUMAN;tr|A0A0J9YWM9|A0A0J9YWM9_HUMAN	sp|Q969X6-2|UTP4_HUMAN Isoform 2 of U3 small nucleolar RNA-associated protein 4 homolog OS=Homo sapiens GN=UTP4;sp|Q969X6|UTP4_HUMAN U3 small nucleolar RNA-associated protein 4 homolog OS=Homo sapiens GN=UTP4 PE=1 SV=1;tr|H3BSH7|H3BSH7_HUMAN U3 small nucle	UTP4	Isoform 2 of U3 small nucleolar RNA-associated protein 4 homolog	14.5	64.118	571	0.00166359	0.000823195	0.00125315	0.000534664	0.00151371	0.000385552	0.00114559	0	0.712313	0.000761214	0.00106865	-0.489416	0.0616808	1.20985
sp|Q13670|PM2PB_HUMAN	sp|Q13670|PM2PB_HUMAN Putative postmeiotic segregation increased 2-like protein 11 OS=Homo sapiens GN=PMS2P11 PE=5 SV=1	PMS2P11	Putative postmeiotic segregation increased 2-like protein 11	5.2	28.554	270	0.000704026	0	0.000795183	0.000960055	0	0	0	0	0	0	0.000614816	#NUM!	0.0622731	1.2057
tr|E5RJZ1|E5RJZ1_HUMAN;tr|H0YBD2|H0YBD2_HUMAN;sp|O14548|COX7R_HUMAN	tr|E5RJZ1|E5RJZ1_HUMAN Cytochrome c oxidase subunit 7A-related protein, mitochondrial OS=Homo sapiens GN=COX7A2L PE=1 SV=1;tr|H0YBD2|H0YBD2_HUMAN Cytochrome c oxidase subunit 7A-related protein, mitochondrial (Fragment) OS=Homo sapiens GN=COX7A2L PE=1 SV=1	COX7A2L	Cytochrome c oxidase subunit 7A-related protein, mitochondrial	58.2	8.8399	79	0.0100111	0.0151402	0.0159371	0.013047	0.00947095	0.00989847	0.0105484	0.0106185	0.748794	0.0101341	0.0135339	-0.417359	0.0623996	1.20482
sp|Q92820|GGH_HUMAN	sp|Q92820|GGH_HUMAN Gamma-glutamyl hydrolase OS=Homo sapiens GN=GGH PE=1 SV=2	GGH	Gamma-glutamyl hydrolase	23.6	35.964	318	0.00693905	0.00785688	0.001655	0.0066842	0.00555257	0.00690946	0.00140289	0.00444512	0.791438	0.00457751	0.00578378	-0.337451	0.0625142	1.20402
sp|Q9UMY4-3|SNX12_HUMAN;sp|Q9UMY4-2|SNX12_HUMAN;tr|A0A087X0R6|A0A087X0R6_HUMAN;sp|Q9UMY4|SNX12_HUMAN	sp|Q9UMY4-3|SNX12_HUMAN Isoform 3 of Sorting nexin-12 OS=Homo sapiens GN=SNX12;sp|Q9UMY4-2|SNX12_HUMAN Isoform 2 of Sorting nexin-12 OS=Homo sapiens GN=SNX12;tr|A0A087X0R6|A0A087X0R6_HUMAN Sorting nexin-12 OS=Homo sapiens GN=SNX12 PE=1 SV=1;sp|Q9UMY4|SNX12	SNX12	Isoform 3 of Sorting nexin-12	45.6	18.342	158	0.00867455	0.00145608	0.0037274	0.00550377	0.00327783	0.0012882	0	0.00213467	0.346078	0.00167517	0.00484045	-1.53083	0.0626338	1.20319
sp|Q7Z7H5-3|TMED4_HUMAN;sp|Q7Z7H5|TMED4_HUMAN;tr|F8W7F7|F8W7F7_HUMAN;sp|Q7Z7H5-2|TMED4_HUMAN	sp|Q7Z7H5-3|TMED4_HUMAN Isoform 3 of Transmembrane emp24 domain-containing protein 4 OS=Homo sapiens GN=TMED4;sp|Q7Z7H5|TMED4_HUMAN Transmembrane emp24 domain-containing protein 4 OS=Homo sapiens GN=TMED4 PE=1 SV=1;tr|F8W7F7|F8W7F7_HUMAN Transmembrane emp2	TMED4	Isoform 3 of Transmembrane emp24 domain-containing protein 4	30.1	20.781	186	0	0	0	0	0	0.0037556	0.00429779	0.00521172	#DIV/0!	0.00331628	0	#DIV/0!	0.0627579	1.20233
sp|Q9NVV4-2|PAPD1_HUMAN;sp|Q9NVV4|PAPD1_HUMAN	sp|Q9NVV4-2|PAPD1_HUMAN Isoform 2 of Poly(A) RNA polymerase, mitochondrial OS=Homo sapiens GN=MTPAP;sp|Q9NVV4|PAPD1_HUMAN Poly(A) RNA polymerase, mitochondrial OS=Homo sapiens GN=MTPAP PE=1 SV=1	MTPAP	Isoform 2 of Poly(A) RNA polymerase, mitochondrial	3.8	78.832	712	0.000422361	0	0.000306193	0.000407496	0	0	0	0	0	0	0.000284012	#NUM!	0.0627888	1.20212
sp|Q86SK9-2|SCD5_HUMAN;sp|Q86SK9|SCD5_HUMAN	sp|Q86SK9-2|SCD5_HUMAN Isoform 2 of Stearoyl-CoA desaturase 5 OS=Homo sapiens GN=SCD5;sp|Q86SK9|SCD5_HUMAN Stearoyl-CoA desaturase 5 OS=Homo sapiens GN=SCD5 PE=1 SV=2	SCD5	Isoform 2 of Stearoyl-CoA desaturase 5	5.5	28.982	256	0.00143854	0.0013891	0	0.00103628	0	0	0	0	0	0	0.00096598	#NUM!	0.0629984	1.20067
sp|P14927|QCR7_HUMAN;sp|P14927-2|QCR7_HUMAN;tr|B7Z2R2|B7Z2R2_HUMAN	sp|P14927|QCR7_HUMAN Cytochrome b-c1 complex subunit 7 OS=Homo sapiens GN=UQCRB PE=1 SV=2;sp|P14927-2|QCR7_HUMAN Isoform 2 of Cytochrome b-c1 complex subunit 7 OS=Homo sapiens GN=UQCRB;tr|B7Z2R2|B7Z2R2_HUMAN Cytochrome b-c1 complex subunit 7 OS=Homo sapien	UQCRB	Cytochrome b-c1 complex subunit 7	52.3	13.53	111	0.0126754	0.0140868	0.0128876	0.0161276	0.00651365	0.007253	0.0130332	0.0101923	0.663211	0.00924804	0.0139443	-0.59246	0.0630313	1.20044
sp|Q9NZ63|TLS1_HUMAN	sp|Q9NZ63|TLS1_HUMAN Telomere length and silencing protein 1 homolog OS=Homo sapiens GN=C9orf78 PE=1 SV=1	C9orf78	Telomere length and silencing protein 1 homolog	4.8	33.688	289	0.00147569	0.00189254	0.00141895	0.00162177	0	0.00150417	0	0.00128386	0.435022	0.000697008	0.00160224	-1.20084	0.0630755	1.20014
sp|Q9H993|ARMT1_HUMAN	sp|Q9H993|ARMT1_HUMAN Protein-glutamate O-methyltransferase OS=Homo sapiens GN=ARMT1 PE=1 SV=1	ARMT1	Protein-glutamate O-methyltransferase	5.4	51.172	441	0.0010438	0.000787058	0.000376758	0.000399163	0.000305195	0.000327143	0.000330714	0	0.369442	0.000240763	0.000651695	-1.43658	0.0631452	1.19966
tr|K7ERZ5|K7ERZ5_HUMAN;sp|P49916-4|DNLI3_HUMAN;sp|P49916-3|DNLI3_HUMAN;sp|P49916-2|DNLI3_HUMAN;sp|P49916|DNLI3_HUMAN;tr|K7EQB6|K7EQB6_HUMAN	tr|K7ERZ5|K7ERZ5_HUMAN DNA ligase 3 (Fragment) OS=Homo sapiens GN=LIG3 PE=1 SV=1;sp|P49916-4|DNLI3_HUMAN Isoform 4 of DNA ligase 3 OS=Homo sapiens GN=LIG3;sp|P49916-3|DNLI3_HUMAN Isoform 3 of DNA ligase 3 OS=Homo sapiens GN=LIG3;sp|P49916-2|DNLI3_HUMAN Iso	LIG3	DNA ligase 3 (Fragment)	7	61.696	545	0	0.000304422	0	0	0.000328033	0.00034614	0.000127847	0.000309815	3.65228	0.000277959	7.61056e-05	1.8688	0.0632117	1.1992
sp|Q8WX93-7|PALLD_HUMAN;sp|Q8WX93-4|PALLD_HUMAN;sp|Q8WX93-8|PALLD_HUMAN;sp|Q8WX93-3|PALLD_HUMAN;sp|Q8WX93-5|PALLD_HUMAN;sp|Q8WX93|PALLD_HUMAN;sp|Q8WX93-2|PALLD_HUMAN;sp|Q8WX93-9|PALLD_HUMAN	sp|Q8WX93-7|PALLD_HUMAN Isoform 7 of Palladin OS=Homo sapiens GN=PALLD;sp|Q8WX93-4|PALLD_HUMAN Isoform 4 of Palladin OS=Homo sapiens GN=PALLD;sp|Q8WX93-8|PALLD_HUMAN Isoform 8 of Palladin OS=Homo sapiens GN=PALLD;sp|Q8WX93-3|PALLD_HUMAN Isoform 3 of Pallad	PALLD	Isoform 7 of Palladin	20.8	42.932	385	0.00140788	0.000983479	0.000748825	0.000886452	0	0	0.000423081	0.000551696	0.242082	0.000243694	0.00100666	-2.04643	0.0632532	1.19892
tr|Q5JRG1|Q5JRG1_HUMAN;sp|Q9BVL2-2|NUP58_HUMAN;tr|H7BYF2|H7BYF2_HUMAN;sp|Q9BVL2-3|NUP58_HUMAN;sp|Q9BVL2|NUP58_HUMAN	tr|Q5JRG1|Q5JRG1_HUMAN Nucleoporin p58/p45 (Fragment) OS=Homo sapiens GN=NUP58 PE=1 SV=1;sp|Q9BVL2-2|NUP58_HUMAN Isoform 2 of Nucleoporin p58/p45 OS=Homo sapiens GN=NUP58;tr|H7BYF2|H7BYF2_HUMAN Nucleoporin p58/p45 (Fragment) OS=Homo sapiens GN=NUP58 PE=1 S	NUP58	Nucleoporin p58/p45 (Fragment)	6.5	49.095	463	0	0.00216327	0.00157726	0.00164907	0	0	0	0	0	0	0.0013474	#NUM!	0.0634835	1.19734
tr|A0A0A0MR09|A0A0A0MR09_HUMAN;sp|P43378|PTN9_HUMAN	tr|A0A0A0MR09|A0A0A0MR09_HUMAN Tyrosine-protein phosphatase non-receptor type 9 OS=Homo sapiens GN=PTPN9 PE=1 SV=1;sp|P43378|PTN9_HUMAN Tyrosine-protein phosphatase non-receptor type 9 OS=Homo sapiens GN=PTPN9 PE=1 SV=1	PTPN9	Tyrosine-protein phosphatase non-receptor type 9	2.2	66.953	583	0	0.00043572	0.000310737	0.000427335	0	0	0	0	0	0	0.000293448	#NUM!	0.0635258	1.19705
sp|Q8NBJ4-2|GOLM1_HUMAN;sp|Q8NBJ4|GOLM1_HUMAN	sp|Q8NBJ4-2|GOLM1_HUMAN Isoform 2 of Golgi membrane protein 1 OS=Homo sapiens GN=GOLM1;sp|Q8NBJ4|GOLM1_HUMAN Golgi membrane protein 1 OS=Homo sapiens GN=GOLM1 PE=1 SV=1	GOLM1	Isoform 2 of Golgi membrane protein 1	7.9	44.272	391	0.000800246	0.000700936	0.00100029	0	0	0	0	0	0	0	0.000625368	#NUM!	0.0638113	1.1951
sp|P46108|CRK_HUMAN;tr|I3L297|I3L297_HUMAN	sp|P46108|CRK_HUMAN Adapter molecule crk OS=Homo sapiens GN=CRK PE=1 SV=2;tr|I3L297|I3L297_HUMAN Adapter molecule crk OS=Homo sapiens GN=CRK PE=1 SV=1	CRK	Adapter molecule crk	54.3	33.83	304	0.0144854	0.0132045	0.010913	0.0153793	0.00828223	0.0047833	0.0107554	0.0100652	0.627727	0.00847152	0.0134955	-0.67179	0.0638979	1.19451
sp|P62424|RL7A_HUMAN;tr|Q5T8U2|Q5T8U2_HUMAN	sp|P62424|RL7A_HUMAN 60S ribosomal protein L7a OS=Homo sapiens GN=RPL7A PE=1 SV=2;tr|Q5T8U2|Q5T8U2_HUMAN 60S ribosomal protein L7a OS=Homo sapiens GN=RPL7A PE=1 SV=1	RPL7A	60S ribosomal protein L7a	39.1	29.995	266	0.230227	0.245925	0.213265	0.203307	0.232901	0.135717	0.106031	0.110005	0.654908	0.146163	0.223181	-0.610635	0.0639527	1.19414
tr|E7EVZ5|E7EVZ5_HUMAN;sp|Q8NBM8|PCYXL_HUMAN	tr|E7EVZ5|E7EVZ5_HUMAN Prenylcysteine oxidase-like OS=Homo sapiens GN=PCYOX1L PE=1 SV=1;sp|Q8NBM8|PCYXL_HUMAN Prenylcysteine oxidase-like OS=Homo sapiens GN=PCYOX1L PE=1 SV=2	PCYOX1L	Prenylcysteine oxidase-like	2.7	45.679	404	0.00134834	0	0.000942343	0.00106675	0	0	0	0	0	0	0.000839358	#NUM!	0.0640143	1.19372
sp|Q9UQR0|SCML2_HUMAN	sp|Q9UQR0|SCML2_HUMAN Sex comb on midleg-like protein 2 OS=Homo sapiens GN=SCML2 PE=1 SV=1	SCML2	Sex comb on midleg-like protein 2	2.6	77.256	700	0	0	0	0	0	4.63888e-05	6.77279e-05	5.73315e-05	#DIV/0!	4.2862e-05	0	#DIV/0!	0.0640726	1.19333
tr|C9JKY3|C9JKY3_HUMAN;sp|P16422|EPCAM_HUMAN;tr|B5MCA4|B5MCA4_HUMAN	tr|C9JKY3|C9JKY3_HUMAN Epithelial cell adhesion molecule (Fragment) OS=Homo sapiens GN=EPCAM PE=1 SV=1;sp|P16422|EPCAM_HUMAN Epithelial cell adhesion molecule OS=Homo sapiens GN=EPCAM PE=1 SV=2;tr|B5MCA4|B5MCA4_HUMAN Epithelial cell adhesion molecule OS=Ho	EPCAM	Epithelial cell adhesion molecule (Fragment)	18.1	20.954	199	0.00278426	0.00219644	0.00323207	0	0	0	0	0	0	0	0.00205319	#NUM!	0.0642804	1.19192
sp|P49411|EFTU_HUMAN	sp|P49411|EFTU_HUMAN Elongation factor Tu, mitochondrial OS=Homo sapiens GN=TUFM PE=1 SV=2	TUFM	Elongation factor Tu, mitochondrial	61.7	49.541	452	0.0431123	0.0387475	0.0410376	0.0463561	0.0501894	0.0505135	0.0434697	0.0495574	1.14461	0.0484325	0.0423134	0.194862	0.06455	1.1901
sp|O43314-2|VIP2_HUMAN;sp|O43314|VIP2_HUMAN;tr|A0A087WZV0|A0A087WZV0_HUMAN;tr|A0A087WWN8|A0A087WWN8_HUMAN;tr|H0Y9S9|H0Y9S9_HUMAN;tr|D6RBU4|D6RBU4_HUMAN;sp|Q6PFW1-6|VIP1_HUMAN;sp|Q6PFW1-5|VIP1_HUMAN;sp|Q6PFW1-7|VIP1_HUMAN;sp|Q6PFW1-4|VIP1_HUMAN;sp|Q6PFW1-3|VIP1_HUMAN;tr|F8W9A8|F8W9A8_HUMAN;tr|B7WPL9|B7WPL9_HUMAN;sp|Q6PFW1-2|VIP1_HUMAN;sp|Q6PFW1|VIP1_HUMAN	sp|O43314-2|VIP2_HUMAN Isoform 2 of Inositol hexakisphosphate and diphosphoinositol-pentakisphosphate kinase 2 OS=Homo sapiens GN=PPIP5K2;sp|O43314|VIP2_HUMAN Inositol hexakisphosphate and diphosphoinositol-pentakisphosphate kinase 2 OS=Homo sapiens GN=PPI	PPIP5K2	Isoform 2 of Inositol hexakisphosphate and diphosphoinositol-pentakisphosphate kinase 2	2.9	138.1	1222	0.000132915	0.000111729	0.000295352	0.000114059	0	0.000110443	0.000120932	0	0.353754	5.78438e-05	0.000163514	-1.49918	0.0648259	1.18825
sp|Q02978|M2OM_HUMAN;tr|I3L1P8|I3L1P8_HUMAN;sp|Q02978-2|M2OM_HUMAN	sp|Q02978|M2OM_HUMAN Mitochondrial 2-oxoglutarate/malate carrier protein OS=Homo sapiens GN=SLC25A11 PE=1 SV=3;tr|I3L1P8|I3L1P8_HUMAN Mitochondrial 2-oxoglutarate/malate carrier protein (Fragment) OS=Homo sapiens GN=SLC25A11 PE=1 SV=1;sp|Q02978-2|M2OM_HUMA	SLC25A11	Mitochondrial 2-oxoglutarate/malate carrier protein	25.8	34.061	314	0.0207003	0.0210784	0.0194948	0.0197625	0.0211179	0.00906041	0.00843391	0.00800674	0.575287	0.0116548	0.020259	-0.797646	0.0648591	1.18803
tr|H0YC42|H0YC42_HUMAN	tr|H0YC42|H0YC42_HUMAN Uncharacterized protein OS=Homo sapiens PE=4 SV=2	H0YC42	Uncharacterized protein	38.8	31.17	278	0.00328805	0.0037807	0	0.00252354	0	0	0	0	0	0	0.00239807	#NUM!	0.0648775	1.18791
sp|Q9ULX9-2|MAFF_HUMAN;sp|Q9ULX9|MAFF_HUMAN	sp|Q9ULX9-2|MAFF_HUMAN Isoform 2 of Transcription factor MafF OS=Homo sapiens GN=MAFF;sp|Q9ULX9|MAFF_HUMAN Transcription factor MafF OS=Homo sapiens GN=MAFF PE=1 SV=2	MAFF	Isoform 2 of Transcription factor MafF	34.1	14.569	135	0.00122298	0.00363205	0.00376575	0.00131168	0.00307068	0.00443174	0.00493418	0.00510496	1.76608	0.00438539	0.00248312	0.820554	0.0649233	1.1876
sp|Q9ULR0|ISY1_HUMAN;sp|Q9ULR0-2|ISY1_HUMAN;sp|Q9ULR0-1|ISY1_HUMAN	sp|Q9ULR0|ISY1_HUMAN Pre-mRNA-splicing factor ISY1 homolog OS=Homo sapiens GN=ISY1 PE=1 SV=3;sp|Q9ULR0-2|ISY1_HUMAN Isoform 1 of Pre-mRNA-splicing factor ISY1 homolog OS=Homo sapiens GN=ISY1;sp|Q9ULR0-1|ISY1_HUMAN Isoform 2 of Pre-mRNA-splicing factor ISY1	ISY1	Pre-mRNA-splicing factor ISY1 homolog	9.8	32.992	285	0.000942457	0.000912501	0.00105804	0.000971125	0.00127284	0.00100786	0.00130657	0.00102814	1.18828	0.00115385	0.000971031	0.248869	0.0654009	1.18442
sp|P62753|RS6_HUMAN;tr|A2A3R5|A2A3R5_HUMAN	sp|P62753|RS6_HUMAN 40S ribosomal protein S6 OS=Homo sapiens GN=RPS6 PE=1 SV=1;tr|A2A3R5|A2A3R5_HUMAN 40S ribosomal protein S6 OS=Homo sapiens GN=RPS6 PE=1 SV=1	RPS6	40S ribosomal protein S6	25.3	28.68	249	0.126622	0.165068	0.117963	0.127395	0.168317	0.16406	0.152777	0.161087	1.20332	0.16156	0.134262	0.267019	0.0654512	1.18408
sp|P52292|IMA1_HUMAN	sp|P52292|IMA1_HUMAN Importin subunit alpha-1 OS=Homo sapiens GN=KPNA2 PE=1 SV=1	KPNA2	Importin subunit alpha-1	43.1	57.861	529	0.0392729	0.0410616	0.0344299	0.0337706	0.032323	0.0309335	0.034455	0.0237613	0.817807	0.0303682	0.0371337	-0.290168	0.0655055	1.18372
tr|C9JLG5|C9JLG5_HUMAN;tr|C9JA65|C9JA65_HUMAN;sp|O00458|IFRD1_HUMAN	tr|C9JLG5|C9JLG5_HUMAN Interferon-related developmental regulator 1 (Fragment) OS=Homo sapiens GN=IFRD1 PE=1 SV=1;tr|C9JA65|C9JA65_HUMAN Interferon-related developmental regulator 1 OS=Homo sapiens GN=IFRD1 PE=1 SV=1;sp|O00458|IFRD1_HUMAN Interferon-relate	IFRD1	Interferon-related developmental regulator 1 (Fragment)	38.7	6.1895	62	0	0	0	0	0.00494567	0.00604368	0.00397429	0	#DIV/0!	0.00374091	0	#DIV/0!	0.0655809	1.18322
sp|Q8TB22-4|SPT20_HUMAN;sp|Q8TB22-3|SPT20_HUMAN;tr|A0A0U1RRL8|A0A0U1RRL8_HUMAN;sp|Q8TB22|SPT20_HUMAN;sp|Q8TB22-2|SPT20_HUMAN;tr|H0Y9W3|H0Y9W3_HUMAN;tr|H0Y9M1|H0Y9M1_HUMAN	sp|Q8TB22-4|SPT20_HUMAN Isoform 4 of Spermatogenesis-associated protein 20 OS=Homo sapiens GN=SPATA20;sp|Q8TB22-3|SPT20_HUMAN Isoform 3 of Spermatogenesis-associated protein 20 OS=Homo sapiens GN=SPATA20;tr|A0A0U1RRL8|A0A0U1RRL8_HUMAN Spermatogenesis-assoc	SPATA20	Isoform 4 of Spermatogenesis-associated protein 20	5	58.462	521	0.000241653	0	0.000276797	0.000360917	0	0	0	0	0	0	0.000219842	#NUM!	0.065696	1.18246
tr|C9JJ34|C9JJ34_HUMAN;sp|P43487-2|RANG_HUMAN;sp|P43487|RANG_HUMAN;tr|F6WQW2|F6WQW2_HUMAN;tr|C9JXG8|C9JXG8_HUMAN;tr|C9JDM3|C9JDM3_HUMAN;tr|C9JGV6|C9JGV6_HUMAN	tr|C9JJ34|C9JJ34_HUMAN Ran-specific GTPase-activating protein (Fragment) OS=Homo sapiens GN=RANBP1 PE=1 SV=1;sp|P43487-2|RANG_HUMAN Isoform 2 of Ran-specific GTPase-activating protein OS=Homo sapiens GN=RANBP1;sp|P43487|RANG_HUMAN Ran-specific GTPase-activ	RANBP1	Ran-specific GTPase-activating protein (Fragment)	66.3	18.762	163	0.0747901	0.0804867	0.0318675	0.0325437	0.0886953	0.0956697	0.0899717	0.0942793	1.67791	0.092154	0.054922	0.746663	0.0657936	1.18182
tr|K7EL66|K7EL66_HUMAN;tr|K7ERD8|K7ERD8_HUMAN;sp|Q15555-2|MARE2_HUMAN;sp|Q15555-4|MARE2_HUMAN;sp|Q15555-5|MARE2_HUMAN;sp|Q15555-3|MARE2_HUMAN;sp|Q15555|MARE2_HUMAN;tr|M0QX52|M0QX52_HUMAN	tr|K7EL66|K7EL66_HUMAN Microtubule-associated protein RP/EB family member 2 (Fragment) OS=Homo sapiens GN=MAPRE2 PE=1 SV=1;tr|K7ERD8|K7ERD8_HUMAN Microtubule-associated protein RP/EB family member 2 (Fragment) OS=Homo sapiens GN=MAPRE2 PE=1 SV=1;sp|Q15555-	MAPRE2	Microtubule-associated protein RP/EB family member 2 (Fragment)	17.9	15.035	134	0	0.00387919	0.00251013	0.00355342	0	0	0	0	0	0	0.00248569	#NUM!	0.0662189	1.17902
sp|Q9HCD6|TANC2_HUMAN;sp|Q9HCD6-2|TANC2_HUMAN	sp|Q9HCD6|TANC2_HUMAN Protein TANC2 OS=Homo sapiens GN=TANC2 PE=1 SV=3;sp|Q9HCD6-2|TANC2_HUMAN Isoform 2 of Protein TANC2 OS=Homo sapiens GN=TANC2	TANC2	Protein TANC2	0.7	219.65	1990	5.5902e-05	8.71587e-05	7.21941e-05	0	0	0	0	0	0	0	5.38137e-05	#NUM!	0.0663848	1.17793
sp|P34897|GLYM_HUMAN;sp|P34897-3|GLYM_HUMAN;sp|P34897-2|GLYM_HUMAN;tr|G3V5L0|G3V5L0_HUMAN	sp|P34897|GLYM_HUMAN Serine hydroxymethyltransferase, mitochondrial OS=Homo sapiens GN=SHMT2 PE=1 SV=3;sp|P34897-3|GLYM_HUMAN Isoform 3 of Serine hydroxymethyltransferase, mitochondrial OS=Homo sapiens GN=SHMT2;sp|P34897-2|GLYM_HUMAN Isoform 2 of Serine hy	SHMT2	Serine hydroxymethyltransferase, mitochondrial	55	55.992	504	0.0669088	0.0660355	0.0443552	0.0481138	0.0701907	0.0783504	0.0673686	0.0800211	1.31284	0.0739827	0.0563533	0.392688	0.0663992	1.17784
sp|Q13438-4|OS9_HUMAN;sp|Q13438|OS9_HUMAN	sp|Q13438-4|OS9_HUMAN Isoform 4 of Protein OS-9 OS=Homo sapiens GN=OS9;sp|Q13438|OS9_HUMAN Protein OS-9 OS=Homo sapiens GN=OS9 PE=1 SV=1	OS9	Isoform 4 of Protein OS-9	5.5	73.82	652	6.0696e-05	2.98613e-05	0	5.90214e-05	9.16456e-05	8.53525e-05	6.99433e-05	6.39664e-05	2.07856	7.7727e-05	3.73947e-05	1.05558	0.0664929	1.17722
sp|Q86VR2|RETR3_HUMAN;tr|K7ENZ6|K7ENZ6_HUMAN;tr|K7EMF4|K7EMF4_HUMAN;tr|K7ELM8|K7ELM8_HUMAN;tr|K7EPD0|K7EPD0_HUMAN;tr|K7EJ42|K7EJ42_HUMAN;tr|K7EJ34|K7EJ34_HUMAN;tr|K7ENF4|K7ENF4_HUMAN;tr|K7EQI9|K7EQI9_HUMAN	sp|Q86VR2|RETR3_HUMAN Reticulophagy regulator 3 OS=Homo sapiens GN=RETREG3 PE=1 SV=1;tr|K7ENZ6|K7ENZ6_HUMAN Reticulophagy regulator 3 OS=Homo sapiens GN=RETREG3 PE=1 SV=1;tr|K7EMF4|K7EMF4_HUMAN Reticulophagy regulator 3 OS=Homo sapiens GN=RETREG3 PE=1 SV=1	RETREG3	Reticulophagy regulator 3	7.9	51.396	466	0.00225848	0	0	0.00111349	0.00220982	0.00119123	0.00120761	0.00251424	2.11238	0.00178072	0.000842993	1.07887	0.0665945	1.17656
tr|M0QXB5|M0QXB5_HUMAN;sp|O95571|ETHE1_HUMAN	tr|M0QXB5|M0QXB5_HUMAN Persulfide dioxygenase ETHE1, mitochondrial OS=Homo sapiens GN=ETHE1 PE=1 SV=1;sp|O95571|ETHE1_HUMAN Persulfide dioxygenase ETHE1, mitochondrial OS=Homo sapiens GN=ETHE1 PE=1 SV=2	ETHE1	Persulfide dioxygenase ETHE1, mitochondrial	39.2	28.444	260	0.0103965	0.00957784	0.00906619	0.0112004	0.00131495	0.00316458	0.00886501	0	0.331617	0.00333614	0.0100602	-1.59241	0.0667542	1.17552
sp|P14550|AK1A1_HUMAN;tr|Q5T621|Q5T621_HUMAN;tr|V9GYG2|V9GYG2_HUMAN;tr|V9GYP9|V9GYP9_HUMAN	sp|P14550|AK1A1_HUMAN Alcohol dehydrogenase [NADP(+)] OS=Homo sapiens GN=AKR1A1 PE=1 SV=3;tr|Q5T621|Q5T621_HUMAN Alcohol dehydrogenase [NADP(+)] (Fragment) OS=Homo sapiens GN=AKR1A1 PE=1 SV=1;tr|V9GYG2|V9GYG2_HUMAN Alcohol dehydrogenase [NADP(+)] OS=Homo s	AKR1A1	Alcohol dehydrogenase [NADP(+)]	26.2	36.573	325	0.0330872	0.0323935	0.0320347	0.0291778	0.0277468	0.03133	0.0243715	0.0266624	0.869112	0.0275277	0.0316733	-0.202386	0.0668098	1.17516
sp|Q9NV96|CC50A_HUMAN	sp|Q9NV96|CC50A_HUMAN Cell cycle control protein 50A OS=Homo sapiens GN=TMEM30A PE=1 SV=1	TMEM30A	Cell cycle control protein 50A	4.7	40.683	361	0.000698817	0.0010873	0.000836523	0	0	0	0	0	0	0	0.00065566	#NUM!	0.066988	1.174
tr|A0A0A0MS52|A0A0A0MS52_HUMAN;sp|Q13555-4|KCC2G_HUMAN;tr|Q5SWX3|Q5SWX3_HUMAN;tr|A0A0A0MT11|A0A0A0MT11_HUMAN;sp|Q13555|KCC2G_HUMAN;sp|Q13555-2|KCC2G_HUMAN;tr|Q8WU40|Q8WU40_HUMAN;sp|Q13555-5|KCC2G_HUMAN;sp|Q13555-10|KCC2G_HUMAN;sp|Q13555-3|KCC2G_HUMAN	tr|A0A0A0MS52|A0A0A0MS52_HUMAN Calcium/calmodulin-dependent protein kinase (CaM kinase) II gamma, isoform CRA_a OS=Homo sapiens GN=CAMK2G PE=1 SV=1;sp|Q13555-4|KCC2G_HUMAN Isoform 4 of Calcium/calmodulin-dependent protein kinase type II subunit gamma OS=Ho	CAMK2G	Calcium/calmodulin-dependent protein kinase (CaM kinase) II gamma, isoform CRA_a	18.7	60.201	539	0.00485924	0.00322817	0.00310829	0.00301063	0.0026046	0.00254241	0.00262341	0.00197587	0.686053	0.00243657	0.00355158	-0.543608	0.0671736	1.1728
sp|O60427|FADS1_HUMAN	sp|O60427|FADS1_HUMAN Fatty acid desaturase 1 OS=Homo sapiens GN=FADS1 PE=1 SV=3	FADS1	Fatty acid desaturase 1	3.8	51.964	444	0.000271146	0.000424575	0	0.000321156	0	0	0	0	0	0	0.000254219	#NUM!	0.0674513	1.17101
sp|O00391|QSOX1_HUMAN;sp|O00391-2|QSOX1_HUMAN;tr|A8MXT8|A8MXT8_HUMAN	sp|O00391|QSOX1_HUMAN Sulfhydryl oxidase 1 OS=Homo sapiens GN=QSOX1 PE=1 SV=3;sp|O00391-2|QSOX1_HUMAN Isoform 2 of Sulfhydryl oxidase 1 OS=Homo sapiens GN=QSOX1;tr|A8MXT8|A8MXT8_HUMAN Sulfhydryl oxidase 1 OS=Homo sapiens GN=QSOX1 PE=1 SV=2	QSOX1	Sulfhydryl oxidase 1	3.2	82.577	747	0.000375403	0.00145808	0	0.00156923	0.00165507	0.00204476	0.00327259	0.00290091	2.9016	0.00246833	0.000850679	1.53685	0.0677039	1.16939
sp|Q9UBF2|COPG2_HUMAN;sp|Q9UBF2-2|COPG2_HUMAN	sp|Q9UBF2|COPG2_HUMAN Coatomer subunit gamma-2 OS=Homo sapiens GN=COPG2 PE=1 SV=1;sp|Q9UBF2-2|COPG2_HUMAN Isoform 2 of Coatomer subunit gamma-2 OS=Homo sapiens GN=COPG2	COPG2	Coatomer subunit gamma-2	16.8	97.621	871	0.00063885	0.00203483	0.00143648	0.00126867	0.00235389	0.0024554	0.00203877	0.00186072	1.61909	0.00217719	0.00134471	0.695179	0.0677487	1.1691
sp|Q9P035-2|HACD3_HUMAN;sp|Q9P035|HACD3_HUMAN;tr|H3BS72|H3BS72_HUMAN;tr|H3BRL8|H3BRL8_HUMAN;tr|H3BPZ1|H3BPZ1_HUMAN	sp|Q9P035-2|HACD3_HUMAN Isoform 2 of Very-long-chain (3R)-3-hydroxyacyl-CoA dehydratase 3 OS=Homo sapiens GN=HACD3;sp|Q9P035|HACD3_HUMAN Very-long-chain (3R)-3-hydroxyacyl-CoA dehydratase 3 OS=Homo sapiens GN=HACD3 PE=1 SV=2;tr|H3BS72|H3BS72_HUMAN Very-lon	HACD3	Isoform 2 of Very-long-chain (3R)-3-hydroxyacyl-CoA dehydratase 3	12.7	36.43	307	0.0235195	0.0166209	0.0239833	0.021437	0.0234064	0.0147905	0.0209231	0.0179252	0.900475	0.0192613	0.0213902	-0.151243	0.0678014	1.16876
sp|P18615|NELFE_HUMAN;sp|P18615-3|NELFE_HUMAN;tr|A0A0A0MT02|A0A0A0MT02_HUMAN;tr|A0A0A0MSN9|A0A0A0MSN9_HUMAN;tr|A0A0G2JI50|A0A0G2JI50_HUMAN;tr|E9PD43|E9PD43_HUMAN;sp|P18615-4|NELFE_HUMAN	sp|P18615|NELFE_HUMAN Negative elongation factor E OS=Homo sapiens GN=NELFE PE=1 SV=3;sp|P18615-3|NELFE_HUMAN Isoform 2 of Negative elongation factor E OS=Homo sapiens GN=NELFE;tr|A0A0A0MT02|A0A0A0MT02_HUMAN Negative elongation factor E (Fragment) OS=Homo	NELFE	Negative elongation factor E	28.9	43.239	380	0.0048711	0.00624329	0.00384819	0.00336587	0.00577903	0.0067727	0.00664106	0.00651658	1.4027	0.00642734	0.00458211	0.48821	0.0678634	1.16836
sp|P26358-2|DNMT1_HUMAN;sp|P26358|DNMT1_HUMAN;sp|P26358-3|DNMT1_HUMAN	sp|P26358-2|DNMT1_HUMAN Isoform 2 of DNA (cytosine-5)-methyltransferase 1 OS=Homo sapiens GN=DNMT1;sp|P26358|DNMT1_HUMAN DNA (cytosine-5)-methyltransferase 1 OS=Homo sapiens GN=DNMT1 PE=1 SV=2;sp|P26358-3|DNMT1_HUMAN Isoform 3 of DNA (cytosine-5)-methyltra	DNMT1	Isoform 2 of DNA (cytosine-5)-methyltransferase 1	26.6	184.82	1632	0.00467332	0.00357684	0.00446698	0.0045995	0.00297046	0.00321961	0.00383858	0.00239832	0.717632	0.00310674	0.00432916	-0.478685	0.067957	1.16777
sp|P03915|NU5M_HUMAN	sp|P03915|NU5M_HUMAN NADH-ubiquinone oxidoreductase chain 5 OS=Homo sapiens GN=MT-ND5 PE=1 SV=2	MT-ND5	NADH-ubiquinone oxidoreductase chain 5	2.8	67.026	603	0.00248345	0.00208474	0.002402	0.0018838	0	0.0021627	0	0	0.244263	0.000540674	0.0022135	-2.0335	0.0681361	1.16662
sp|P01116-2|RASK_HUMAN;sp|P01116|RASK_HUMAN	sp|P01116-2|RASK_HUMAN Isoform 2B of GTPase KRas OS=Homo sapiens GN=KRAS;sp|P01116|RASK_HUMAN GTPase KRas OS=Homo sapiens GN=KRAS PE=1 SV=1	KRAS	Isoform 2B of GTPase KRas	34	21.424	188	0	0	0	0	0.00324734	0.00451853	0.00288019	0	#DIV/0!	0.00266152	0	#DIV/0!	0.0684405	1.16469
sp|O75489|NDUS3_HUMAN	sp|O75489|NDUS3_HUMAN NADH dehydrogenase [ubiquinone] iron-sulfur protein 3, mitochondrial OS=Homo sapiens GN=NDUFS3 PE=1 SV=1	NDUFS3	NADH dehydrogenase [ubiquinone] iron-sulfur protein 3, mitochondrial	19.7	30.241	264	0.00438153	0.00407913	0.00705334	0.00396457	0	0.000606082	0.00407826	0.00403343	0.447557	0.00217944	0.00486964	-1.15986	0.0684912	1.16437
sp|Q9H8Y8-2|GORS2_HUMAN;sp|Q9H8Y8|GORS2_HUMAN;sp|Q9H8Y8-3|GORS2_HUMAN	sp|Q9H8Y8-2|GORS2_HUMAN Isoform 2 of Golgi reassembly-stacking protein 2 OS=Homo sapiens GN=GORASP2;sp|Q9H8Y8|GORS2_HUMAN Golgi reassembly-stacking protein 2 OS=Homo sapiens GN=GORASP2 PE=1 SV=3;sp|Q9H8Y8-3|GORS2_HUMAN Isoform 3 of Golgi reassembly-stackin	GORASP2	Isoform 2 of Golgi reassembly-stacking protein 2	28.1	39.768	384	0.00754677	0.00717412	0.0138824	0.00995964	0.00517252	0.00707904	0.010042	0.00555865	0.722253	0.00696305	0.00964074	-0.469424	0.0686368	1.16344
tr|E7ETA6|E7ETA6_HUMAN;sp|Q15154|PCM1_HUMAN;tr|A6NNN6|A6NNN6_HUMAN;sp|Q15154-2|PCM1_HUMAN;tr|H0YBA1|H0YBA1_HUMAN	tr|E7ETA6|E7ETA6_HUMAN Pericentriolar material 1 protein OS=Homo sapiens GN=PCM1 PE=1 SV=1;sp|Q15154|PCM1_HUMAN Pericentriolar material 1 protein OS=Homo sapiens GN=PCM1 PE=1 SV=4;tr|A6NNN6|A6NNN6_HUMAN Pericentriolar material 1 protein OS=Homo sapiens GN=	PCM1	Pericentriolar material 1 protein	3.9	227.73	2016	0.000203873	0.00023792	0.000401176	0.000186551	0.000196201	0	0.000280641	0	0.463169	0.000119211	0.00025738	-1.11039	0.0689611	1.1614
sp|Q9H0B6-2|KLC2_HUMAN;sp|Q9H0B6|KLC2_HUMAN;tr|A8MZ87|A8MZ87_HUMAN	sp|Q9H0B6-2|KLC2_HUMAN Isoform 2 of Kinesin light chain 2 OS=Homo sapiens GN=KLC2;sp|Q9H0B6|KLC2_HUMAN Kinesin light chain 2 OS=Homo sapiens GN=KLC2 PE=1 SV=1;tr|A8MZ87|A8MZ87_HUMAN Kinesin light chain 2 OS=Homo sapiens GN=KLC2 PE=1 SV=1	KLC2	Isoform 2 of Kinesin light chain 2	20.9	60.046	545	0.00193552	0.001838	0.00180491	0.00187091	0.00151195	0.00158156	0.00167293	0.00107271	0.783848	0.00145979	0.00186234	-0.351355	0.0689653	1.16137
sp|Q15654|TRIP6_HUMAN	sp|Q15654|TRIP6_HUMAN Thyroid receptor-interacting protein 6 OS=Homo sapiens GN=TRIP6 PE=1 SV=3	TRIP6	Thyroid receptor-interacting protein 6	41.6	50.287	476	0.00307038	0.0029414	0.00270588	0.000798366	0.000800248	0.00175067	0.00140622	0.000676159	0.486894	0.00115832	0.00237901	-1.03832	0.0690416	1.16089
sp|P35251-2|RFC1_HUMAN;sp|P35251|RFC1_HUMAN	sp|P35251-2|RFC1_HUMAN Isoform 2 of Replication factor C subunit 1 OS=Homo sapiens GN=RFC1;sp|P35251|RFC1_HUMAN Replication factor C subunit 1 OS=Homo sapiens GN=RFC1 PE=1 SV=4	RFC1	Isoform 2 of Replication factor C subunit 1	6	128.18	1147	0.00138408	0.00167682	0.00142182	0.00171065	0.000640395	0.00117912	0.00137543	0.00067688	0.625156	0.000967956	0.00154834	-0.677712	0.069171	1.16008
tr|C9J329|C9J329_HUMAN;tr|E9PER7|E9PER7_HUMAN;sp|P29083|T2EA_HUMAN	tr|C9J329|C9J329_HUMAN General transcription factor IIE subunit 1 (Fragment) OS=Homo sapiens GN=GTF2E1 PE=1 SV=1;tr|E9PER7|E9PER7_HUMAN General transcription factor IIE subunit 1 (Fragment) OS=Homo sapiens GN=GTF2E1 PE=1 SV=1;sp|P29083|T2EA_HUMAN General t	GTF2E1	General transcription factor IIE subunit 1 (Fragment)	30.6	5.5024	49	0.0151566	0.0132812	0.0153425	0.0129065	0.0119977	0.0120957	0.0116728	0.0124232	0.850097	0.0120473	0.0141717	-0.2343	0.0692854	1.15936
sp|Q9UKM9-2|RALY_HUMAN;sp|Q9UKM9|RALY_HUMAN;tr|Q5QPL9|Q5QPL9_HUMAN;tr|Q5QPM1|Q5QPM1_HUMAN	sp|Q9UKM9-2|RALY_HUMAN Isoform 1 of RNA-binding protein Raly OS=Homo sapiens GN=RALY;sp|Q9UKM9|RALY_HUMAN RNA-binding protein Raly OS=Homo sapiens GN=RALY PE=1 SV=1;tr|Q5QPL9|Q5QPL9_HUMAN RNA-binding protein Raly (Fragment) OS=Homo sapiens GN=RALY PE=1 SV=	RALY	Isoform 1 of RNA-binding protein Raly	55.2	30.364	290	0.0242136	0.0213269	0.0236834	0.023968	0.0203606	0.0169498	0.0185987	0.0241592	0.859175	0.0200171	0.023298	-0.218975	0.0695831	1.1575
sp|Q9Y546|LRC42_HUMAN	sp|Q9Y546|LRC42_HUMAN Leucine-rich repeat-containing protein 42 OS=Homo sapiens GN=LRRC42 PE=1 SV=1	LRRC42	Leucine-rich repeat-containing protein 42	4.4	48.571	428	5.80703e-05	0.000121733	0.000154556	0.000172537	0.000125109	0.000146697	0.000188471	0.000181759	1.2666	0.000160509	0.000126724	0.340964	0.0696518	1.15707
sp|Q9BQ95-3|ECSIT_HUMAN;sp|Q9BQ95|ECSIT_HUMAN;tr|J3KTF5|J3KTF5_HUMAN	sp|Q9BQ95-3|ECSIT_HUMAN Isoform 3 of Evolutionarily conserved signaling intermediate in Toll pathway, mitochondrial OS=Homo sapiens GN=ECSIT;sp|Q9BQ95|ECSIT_HUMAN Evolutionarily conserved signaling intermediate in Toll pathway, mitochondrial OS=Homo sapien	ECSIT	Isoform 3 of Evolutionarily conserved signaling intermediate in Toll pathway, mitochondrial	24.9	24.211	217	0.0032947	0	0.00443392	0.0026828	0	0	0	0	0	0	0.00260286	#NUM!	0.0696989	1.15677
tr|A0A1B0GTY1|A0A1B0GTY1_HUMAN;tr|A0A1B0GUC3|A0A1B0GUC3_HUMAN;tr|A0A1B0GV98|A0A1B0GV98_HUMAN;tr|A0A1B0GTC5|A0A1B0GTC5_HUMAN;tr|A0A1B0GU26|A0A1B0GU26_HUMAN;sp|Q9C0B1|FTO_HUMAN;tr|A0A1B0GTC3|A0A1B0GTC3_HUMAN;tr|A0A1B0GVH5|A0A1B0GVH5_HUMAN	tr|A0A1B0GTY1|A0A1B0GTY1_HUMAN Alpha-ketoglutarate-dependent dioxygenase FTO OS=Homo sapiens GN=FTO PE=1 SV=1;tr|A0A1B0GUC3|A0A1B0GUC3_HUMAN Alpha-ketoglutarate-dependent dioxygenase FTO OS=Homo sapiens GN=FTO PE=1 SV=1;tr|A0A1B0GV98|A0A1B0GV98_HUMAN Alpha	FTO	Alpha-ketoglutarate-dependent dioxygenase FTO	2.1	48.605	421	0.000838784	0.000860332	0	0.00052169	0	0	0	0	0	0	0.000555201	#NUM!	0.0697039	1.15674
sp|Q13610|PWP1_HUMAN;tr|B4DJV5|B4DJV5_HUMAN	sp|Q13610|PWP1_HUMAN Periodic tryptophan protein 1 homolog OS=Homo sapiens GN=PWP1 PE=1 SV=1;tr|B4DJV5|B4DJV5_HUMAN Periodic tryptophan protein 1 homolog OS=Homo sapiens GN=PWP1 PE=1 SV=1	PWP1	Periodic tryptophan protein 1 homolog	21	55.827	501	0.00112342	0.00153291	0.000833178	0.000824474	0.00164935	0.00283833	0.000947232	0.00166332	1.6454	0.00177456	0.00107849	0.718442	0.0697425	1.1565
tr|D6RB59|D6RB59_HUMAN;sp|O60645-2|EXOC3_HUMAN;sp|O60645-3|EXOC3_HUMAN;sp|O60645|EXOC3_HUMAN	tr|D6RB59|D6RB59_HUMAN Exocyst complex component 3 OS=Homo sapiens GN=EXOC3 PE=1 SV=1;sp|O60645-2|EXOC3_HUMAN Isoform 2 of Exocyst complex component 3 OS=Homo sapiens GN=EXOC3;sp|O60645-3|EXOC3_HUMAN Isoform 3 of Exocyst complex component 3 OS=Homo sapiens	EXOC3	Exocyst complex component 3	7.4	53.241	462	0.000801262	0.00129735	0	0.000919385	0	0	0	0	0	0	0.000754498	#NUM!	0.0698416	1.15589
sp|Q8N684-2|CPSF7_HUMAN;sp|Q8N684|CPSF7_HUMAN;sp|Q8N684-3|CPSF7_HUMAN;tr|J3QT54|J3QT54_HUMAN;tr|F5H6M0|F5H6M0_HUMAN;tr|F5H047|F5H047_HUMAN;tr|F5H669|F5H669_HUMAN;tr|C9J286|C9J286_HUMAN;tr|C9J323|C9J323_HUMAN	sp|Q8N684-2|CPSF7_HUMAN Isoform 2 of Cleavage and polyadenylation specificity factor subunit 7 OS=Homo sapiens GN=CPSF7;sp|Q8N684|CPSF7_HUMAN Cleavage and polyadenylation specificity factor subunit 7 OS=Homo sapiens GN=CPSF7 PE=1 SV=1;sp|Q8N684-3|CPSF7_HUM	CPSF7	Isoform 2 of Cleavage and polyadenylation specificity factor subunit 7	15.6	51.095	462	0.000181813	0.00314294	0.00245278	0.00477567	0.00524775	0.00428914	0.00533877	0.00594007	1.97246	0.00520393	0.0026383	0.979994	0.0698634	1.15575
sp|Q6ZS17-2|RIPR1_HUMAN;sp|Q6ZS17|RIPR1_HUMAN;sp|Q6ZS17-3|RIPR1_HUMAN;tr|A0A0A0MTL6|A0A0A0MTL6_HUMAN;sp|Q6ZS17-4|RIPR1_HUMAN;tr|H3BMG9|H3BMG9_HUMAN;tr|H3BSV5|H3BSV5_HUMAN	sp|Q6ZS17-2|RIPR1_HUMAN Isoform 2 of Rho family-interacting cell polarization regulator 1 OS=Homo sapiens GN=RIPOR1;sp|Q6ZS17|RIPR1_HUMAN Rho family-interacting cell polarization regulator 1 OS=Homo sapiens GN=RIPOR1 PE=1 SV=1;sp|Q6ZS17-3|RIPR1_HUMAN Isofo	RIPOR1	Isoform 2 of Rho family-interacting cell polarization regulator 1	4.7	131.87	1219	0	0	0	0	0.000656341	0.000512502	0.000862551	0	#DIV/0!	0.000507848	0	#DIV/0!	0.0700547	1.15456
sp|O75146-2|HIP1R_HUMAN;sp|O75146|HIP1R_HUMAN	sp|O75146-2|HIP1R_HUMAN Isoform 2 of Huntingtin-interacting protein 1-related protein OS=Homo sapiens GN=HIP1R;sp|O75146|HIP1R_HUMAN Huntingtin-interacting protein 1-related protein OS=Homo sapiens GN=HIP1R PE=1 SV=2	HIP1R	Isoform 2 of Huntingtin-interacting protein 1-related protein	2.9	70.287	615	0.00014446	0.000112555	0.000111189	8.27053e-05	5.47342e-05	7.8923e-05	0	6.72402e-05	0.445539	5.02244e-05	0.000112727	-1.16638	0.0701971	1.15368
sp|O14879|IFIT3_HUMAN	sp|O14879|IFIT3_HUMAN Interferon-induced protein with tetratricopeptide repeats 3 OS=Homo sapiens GN=IFIT3 PE=1 SV=1	IFIT3	Interferon-induced protein with tetratricopeptide repeats 3	5.3	55.984	490	0.00107815	0.000657689	0.00109862	0	0	0	0	0	0	0	0.000708615	#NUM!	0.0703956	1.15245
sp|Q9H9H4|VP37B_HUMAN;tr|F5H1F6|F5H1F6_HUMAN;tr|F5H4M0|F5H4M0_HUMAN	sp|Q9H9H4|VP37B_HUMAN Vacuolar protein sorting-associated protein 37B OS=Homo sapiens GN=VPS37B PE=1 SV=1;tr|F5H1F6|F5H1F6_HUMAN Vacuolar protein sorting-associated protein 37B (Fragment) OS=Homo sapiens GN=VPS37B PE=1 SV=1;tr|F5H4M0|F5H4M0_HUMAN Vacuolar	VPS37B	Vacuolar protein sorting-associated protein 37B	9.8	31.307	285	0.00126614	0.000333177	0.00168153	0.00196705	0.0018286	0.00208793	0.00253599	0.00227303	1.66268	0.00218139	0.00131197	0.733509	0.0704918	1.15186
sp|Q9UHV9|PFD2_HUMAN	sp|Q9UHV9|PFD2_HUMAN Prefoldin subunit 2 OS=Homo sapiens GN=PFDN2 PE=1 SV=1	PFDN2	Prefoldin subunit 2	45.5	16.648	154	0.0484484	0.0405099	0.0497079	0.0493835	0.0575356	0.05652	0.0510012	0.056441	1.17787	0.0553744	0.0470124	0.236177	0.0705473	1.15152
sp|P07900|HS90A_HUMAN;sp|P07900-2|HS90A_HUMAN	sp|P07900|HS90A_HUMAN Heat shock protein HSP 90-alpha OS=Homo sapiens GN=HSP90AA1 PE=1 SV=5;sp|P07900-2|HS90A_HUMAN Isoform 2 of Heat shock protein HSP 90-alpha OS=Homo sapiens GN=HSP90AA1	HSP90AA1	Heat shock protein HSP 90-alpha	61.9	84.659	732	0.805582	0.825898	0.740939	0.733651	0.869205	0.834087	0.830988	0.873407	1.09711	0.851922	0.776517	0.133703	0.0706522	1.15087
sp|Q5VT52-5|RPRD2_HUMAN;sp|Q5VT52-2|RPRD2_HUMAN;sp|Q5VT52-3|RPRD2_HUMAN;sp|Q5VT52|RPRD2_HUMAN	sp|Q5VT52-5|RPRD2_HUMAN Isoform 5 of Regulation of nuclear pre-mRNA domain-containing protein 2 OS=Homo sapiens GN=RPRD2;sp|Q5VT52-2|RPRD2_HUMAN Isoform 2 of Regulation of nuclear pre-mRNA domain-containing protein 2 OS=Homo sapiens GN=RPRD2;sp|Q5VT52-3|RP	RPRD2	Isoform 5 of Regulation of nuclear pre-mRNA domain-containing protein 2	3.7	100.27	934	0	0	0	0	0.00229496	0.00264982	0.00378923	0	#DIV/0!	0.0021835	0	#DIV/0!	0.0708573	1.14962
sp|Q8IUD2-2|RB6I2_HUMAN;tr|G8JLD3|G8JLD3_HUMAN;sp|Q8IUD2-3|RB6I2_HUMAN;sp|Q8IUD2|RB6I2_HUMAN;tr|X6RLX0|X6RLX0_HUMAN;sp|Q8IUD2-4|RB6I2_HUMAN;tr|X6RM00|X6RM00_HUMAN;sp|Q8IUD2-5|RB6I2_HUMAN	sp|Q8IUD2-2|RB6I2_HUMAN Isoform 2 of ELKS/Rab6-interacting/CAST family member 1 OS=Homo sapiens GN=ERC1;tr|G8JLD3|G8JLD3_HUMAN ELKS/Rab6-interacting/CAST family member 1 OS=Homo sapiens GN=ERC1 PE=1 SV=1;sp|Q8IUD2-3|RB6I2_HUMAN Isoform 3 of ELKS/Rab6-inter	ERC1	Isoform 2 of ELKS/Rab6-interacting/CAST family member 1	12.4	113.92	992	0.000766662	0.00103991	0.00112129	0.000903275	0.000585386	0.000547731	0.00106827	0.000606103	0.732809	0.000701872	0.000957782	-0.44849	0.0710097	1.14868
tr|M0R366|M0R366_HUMAN;sp|Q9BTV5|FSD1_HUMAN;tr|M0R2F6|M0R2F6_HUMAN	tr|M0R366|M0R366_HUMAN Fibronectin type III and SPRY domain-containing protein 1 OS=Homo sapiens GN=FSD1 PE=1 SV=1;sp|Q9BTV5|FSD1_HUMAN Fibronectin type III and SPRY domain-containing protein 1 OS=Homo sapiens GN=FSD1 PE=1 SV=1;tr|M0R2F6|M0R2F6_HUMAN Fibro	FSD1	Fibronectin type III and SPRY domain-containing protein 1	14	49.193	437	0.0009818	0.000798832	0.00166022	0.00100616	0.000771686	0.000329631	0.000816533	0.000832433	0.618456	0.000687571	0.00111175	-0.693257	0.0710436	1.14847
sp|O75223|GGCT_HUMAN;tr|M0QZK8|M0QZK8_HUMAN;tr|B8ZZK2|B8ZZK2_HUMAN;sp|O75223-3|GGCT_HUMAN;tr|H7BZK5|H7BZK5_HUMAN	sp|O75223|GGCT_HUMAN Gamma-glutamylcyclotransferase OS=Homo sapiens GN=GGCT PE=1 SV=1;tr|M0QZK8|M0QZK8_HUMAN Uncharacterized protein OS=Homo sapiens PE=4 SV=1;tr|B8ZZK2|B8ZZK2_HUMAN Gamma-glutamylcyclotransferase OS=Homo sapiens GN=GGCT PE=1 SV=1;sp|O75223	GGCT	Gamma-glutamylcyclotransferase	27.7	21.007	188	0.00157838	0.00165339	0.00139561	0.00129299	0.00407549	0.00789194	0.00426712	0.00209853	3.09661	0.00458327	0.00148009	1.63069	0.0720783	1.1422
sp|Q08379|GOGA2_HUMAN;sp|Q08379-2|GOGA2_HUMAN	sp|Q08379|GOGA2_HUMAN Golgin subfamily A member 2 OS=Homo sapiens GN=GOLGA2 PE=1 SV=3;sp|Q08379-2|GOGA2_HUMAN Isoform 2 of Golgin subfamily A member 2 OS=Homo sapiens GN=GOLGA2	GOLGA2	Golgin subfamily A member 2	9.7	113.08	1002	0.000339715	0.000821195	0.000940033	0.000769679	0.000295972	0.00036195	0	0.000200305	0.298969	0.000214557	0.000717655	-1.74193	0.0720832	1.14217
sp|Q9Y5S9|RBM8A_HUMAN;sp|Q9Y5S9-2|RBM8A_HUMAN;tr|A0A0J9YW13|A0A0J9YW13_HUMAN	sp|Q9Y5S9|RBM8A_HUMAN RNA-binding protein 8A OS=Homo sapiens GN=RBM8A PE=1 SV=1;sp|Q9Y5S9-2|RBM8A_HUMAN Isoform 2 of RNA-binding protein 8A OS=Homo sapiens GN=RBM8A;tr|A0A0J9YW13|A0A0J9YW13_HUMAN RNA-binding protein 8A (Fragment) OS=Homo sapiens GN=RBM8A P	RBM8A	RNA-binding protein 8A	21.8	19.889	174	0.00990101	0.00474745	0.00432918	0.00442412	0.0121755	0.0115472	0.00555774	0.0126806	1.79307	0.0104903	0.00585044	0.842435	0.0726897	1.13853
sp|Q14258|TRI25_HUMAN	sp|Q14258|TRI25_HUMAN E3 ubiquitin/ISG15 ligase TRIM25 OS=Homo sapiens GN=TRIM25 PE=1 SV=2	TRIM25	E3 ubiquitin/ISG15 ligase TRIM25	23.3	70.973	630	0.00658797	0.00535282	0.00776902	0.00836894	0.00549419	0.0037545	0.00604273	0.0084175	0.844373	0.00592723	0.00701969	-0.244048	0.073573	1.13328
sp|P62854|RS26_HUMAN;sp|Q5JNZ5|RS26L_HUMAN	sp|P62854|RS26_HUMAN 40S ribosomal protein S26 OS=Homo sapiens GN=RPS26 PE=1 SV=3;sp|Q5JNZ5|RS26L_HUMAN Putative 40S ribosomal protein S26-like 1 OS=Homo sapiens GN=RPS26P11 PE=5 SV=1	RPS26	40S ribosomal protein S26	23.5	13.015	115	0.0886767	0.080172	0.0929439	0.0789319	0.0776976	0.0799259	0.0820467	0.073381	0.918781	0.0782628	0.0851811	-0.122207	0.0737034	1.13251
sp|Q8NBX0|SCPDL_HUMAN	sp|Q8NBX0|SCPDL_HUMAN Saccharopine dehydrogenase-like oxidoreductase OS=Homo sapiens GN=SCCPDH PE=1 SV=1	SCCPDH	Saccharopine dehydrogenase-like oxidoreductase	19.1	47.151	429	0.00541911	0.00454566	0.00444508	0.00445388	0.00335517	0.00281367	0.00443208	0.0013743	0.634828	0.0029938	0.00471593	-0.655563	0.0737672	1.13214
tr|E7EVQ5|E7EVQ5_HUMAN	tr|E7EVQ5|E7EVQ5_HUMAN Collagen triple helix repeat-containing protein 1 OS=Homo sapiens GN=CTHRC1 PE=1 SV=1	CTHRC1	Collagen triple helix repeat-containing protein 1	6.1	16.023	147	0.00628559	0.00475263	0.00678251	0.00579818	0.00651561	0.00977448	0.0107541	0.0137142	1.72566	0.0101896	0.00590473	0.787152	0.0739138	1.13127
sp|P05023-3|AT1A1_HUMAN;sp|P05023|AT1A1_HUMAN;sp|P05023-4|AT1A1_HUMAN;sp|P05023-2|AT1A1_HUMAN;tr|A0A0A0MT26|A0A0A0MT26_HUMAN;sp|P13637-3|AT1A3_HUMAN;sp|P13637-2|AT1A3_HUMAN;sp|P13637|AT1A3_HUMAN;tr|M0R116|M0R116_HUMAN	sp|P05023-3|AT1A1_HUMAN Isoform 3 of Sodium/potassium-transporting ATPase subunit alpha-1 OS=Homo sapiens GN=ATP1A1;sp|P05023|AT1A1_HUMAN Sodium/potassium-transporting ATPase subunit alpha-1 OS=Homo sapiens GN=ATP1A1 PE=1 SV=1;sp|P05023-4|AT1A1_HUMAN Isofo	ATP1A1	Isoform 3 of Sodium/potassium-transporting ATPase subunit alpha-1	31.7	109.55	992	0.0385288	0.0401397	0.0402331	0.0379455	0.041323	0.0407069	0.042918	0.0439174	1.07662	0.0422163	0.0392118	0.106515	0.0739677	1.13096
sp|Q96HY7|DHTK1_HUMAN;tr|H7C1J3|H7C1J3_HUMAN;tr|C9JWN1|C9JWN1_HUMAN	sp|Q96HY7|DHTK1_HUMAN Probable 2-oxoglutarate dehydrogenase E1 component DHKTD1, mitochondrial OS=Homo sapiens GN=DHTKD1 PE=1 SV=2;tr|H7C1J3|H7C1J3_HUMAN Probable 2-oxoglutarate dehydrogenase E1 component DHKTD1, mitochondrial (Fragment) OS=Homo sapiens GN	DHTKD1	Probable 2-oxoglutarate dehydrogenase E1 component DHKTD1, mitochondrial	3.6	103.08	919	0	0.000214409	0.000153142	0.000218568	0.000203175	0.00027403	0.000254275	0.000253915	1.68122	0.000246349	0.00014653	0.749508	0.0740709	1.13035
tr|F8W9U3|F8W9U3_HUMAN;sp|Q96IU4|ABHEB_HUMAN;tr|B4DQI4|B4DQI4_HUMAN;sp|Q96IU4-2|ABHEB_HUMAN	tr|F8W9U3|F8W9U3_HUMAN Protein ABHD14B OS=Homo sapiens GN=ABHD14B PE=1 SV=1;sp|Q96IU4|ABHEB_HUMAN Protein ABHD14B OS=Homo sapiens GN=ABHD14B PE=1 SV=1;tr|B4DQI4|B4DQI4_HUMAN Protein ABHD14B OS=Homo sapiens GN=ABHD14B PE=1 SV=1;sp|Q96IU4-2|ABHEB_HUMAN Isofo	ABHD14B	Protein ABHD14B	28.8	22.38	208	0.0210005	0.0333362	0.0222333	0.0299741	0.00204331	0.00167178	0.00199027	0.0300221	0.33533	0.00893186	0.026636	-1.57635	0.0741282	1.13002
tr|H0YMP5|H0YMP5_HUMAN;tr|H0YL03|H0YL03_HUMAN;tr|H0YMK0|H0YMK0_HUMAN;tr|H0YL85|H0YL85_HUMAN;sp|Q7Z6K5|ARPIN_HUMAN;tr|A0A0A6YYH1|A0A0A6YYH1_HUMAN;sp|Q7Z6K5-2|ARPIN_HUMAN	tr|H0YMP5|H0YMP5_HUMAN Arpin OS=Homo sapiens GN=ARPIN PE=1 SV=1;tr|H0YL03|H0YL03_HUMAN Arpin (Fragment) OS=Homo sapiens GN=ARPIN PE=4 SV=1;tr|H0YMK0|H0YMK0_HUMAN AP complex subunit sigma (Fragment) OS=Homo sapiens GN=C15orf38-AP3S2 PE=3 SV=1;tr|H0YL85|H0YL	ARPIN	Arpin	10	14.054	130	0.00423627	0.00278449	0.00243426	0	0	0	0	0	0	0	0.00236375	#NUM!	0.0745047	1.12782
tr|A0A0G2JR96|A0A0G2JR96_HUMAN;tr|A0A0G2JQT1|A0A0G2JQT1_HUMAN	tr|A0A0G2JR96|A0A0G2JR96_HUMAN Cytoplasmic FMR1-interacting protein 1 (Fragment) OS=Homo sapiens GN=CYFIP1 PE=1 SV=4;tr|A0A0G2JQT1|A0A0G2JQT1_HUMAN Cytoplasmic FMR1-interacting protein 1 (Fragment) OS=Homo sapiens GN=CYFIP1 PE=1 SV=4	CYFIP1(fragment)	Cytoplasmic FMR1-interacting protein 1 (Fragment)	15.7	100.3	862	0.000473346	0.000636362	0.000666343	0.000644494	0	0.000544339	0.00049021	0.000480245	0.625807	0.000378699	0.000605136	-0.67621	0.0748122	1.12603
sp|P25786|PSA1_HUMAN;sp|P25786-2|PSA1_HUMAN;tr|F5GX11|F5GX11_HUMAN	sp|P25786|PSA1_HUMAN Proteasome subunit alpha type-1 OS=Homo sapiens GN=PSMA1 PE=1 SV=1;sp|P25786-2|PSA1_HUMAN Isoform Long of Proteasome subunit alpha type-1 OS=Homo sapiens GN=PSMA1;tr|F5GX11|F5GX11_HUMAN Proteasome endopeptidase complex OS=Homo sapiens	PSMA1	Proteasome subunit alpha type-1	57	29.555	263	0.0292147	0.0333299	0.0185828	0.0208831	0.0328112	0.0367208	0.0352017	0.0366385	1.38586	0.0353431	0.0255026	0.470781	0.0749076	1.12547
sp|Q15004|PAF15_HUMAN;tr|H0YMA4|H0YMA4_HUMAN;tr|A0A0U1RQM0|A0A0U1RQM0_HUMAN;tr|A0A0U1RQC1|A0A0U1RQC1_HUMAN;sp|Q15004-2|PAF15_HUMAN;tr|H0YKX3|H0YKX3_HUMAN	sp|Q15004|PAF15_HUMAN PCNA-associated factor OS=Homo sapiens GN=PCLAF PE=1 SV=1;tr|H0YMA4|H0YMA4_HUMAN HCG2039386, isoform CRA_b OS=Homo sapiens GN=PCLAF PE=1 SV=1;tr|A0A0U1RQM0|A0A0U1RQM0_HUMAN Uncharacterized protein OS=Homo sapiens PE=1 SV=1;tr|A0A0U1RQ	PCLAF	PCNA-associated factor	28.8	11.986	111	0.00359196	0.00399249	0.00338508	0.00427692	0	0.00171143	0.00340876	0.00208747	0.472743	0.00180191	0.00381161	-1.08087	0.075	1.12494
sp|O75822-3|EIF3J_HUMAN;sp|O75822|EIF3J_HUMAN;sp|O75822-2|EIF3J_HUMAN	sp|O75822-3|EIF3J_HUMAN Isoform 3 of Eukaryotic translation initiation factor 3 subunit J OS=Homo sapiens GN=EIF3J;sp|O75822|EIF3J_HUMAN Eukaryotic translation initiation factor 3 subunit J OS=Homo sapiens GN=EIF3J PE=1 SV=2;sp|O75822-2|EIF3J_HUMAN Isoform	EIF3J	Isoform 3 of Eukaryotic translation initiation factor 3 subunit J	58.9	23.026	209	0.00354105	0.00180293	0.00475055	0.00479313	0.0100559	0.0150702	0.0077432	0.00783019	2.73377	0.0101749	0.00372192	1.45089	0.0756747	1.12105
sp|Q9BTW9|TBCD_HUMAN;tr|J3KR97|J3KR97_HUMAN;sp|Q9BTW9-4|TBCD_HUMAN;sp|Q9BTW9-5|TBCD_HUMAN	sp|Q9BTW9|TBCD_HUMAN Tubulin-specific chaperone D OS=Homo sapiens GN=TBCD PE=1 SV=2;tr|J3KR97|J3KR97_HUMAN Tubulin-specific chaperone D OS=Homo sapiens GN=TBCD PE=1 SV=1;sp|Q9BTW9-4|TBCD_HUMAN Isoform 4 of Tubulin-specific chaperone D OS=Homo sapiens GN=TB	TBCD	Tubulin-specific chaperone D	5.6	132.6	1192	0.000533864	0.000384772	0.000310936	0.000379824	0.00054029	0.00089335	0.000600382	0.000672762	1.68186	0.000676696	0.000402349	0.75006	0.0760468	1.11892
sp|Q03169|TNAP2_HUMAN	sp|Q03169|TNAP2_HUMAN Tumor necrosis factor alpha-induced protein 2 OS=Homo sapiens GN=TNFAIP2 PE=2 SV=2	TNFAIP2	Tumor necrosis factor alpha-induced protein 2	4.1	72.66	654	0.000354973	0.000363282	0.000377905	0.000221337	0.000267136	0.000292534	0	0	0.424798	0.000139918	0.000329375	-1.23515	0.0764416	1.11667
sp|P04040|CATA_HUMAN	sp|P04040|CATA_HUMAN Catalase OS=Homo sapiens GN=CAT PE=1 SV=3	CAT	Catalase	27.3	59.755	527	0.00310387	0.00351634	0.00312999	0.0028118	0.0031952	0.00242433	0.00195661	0.00185872	0.751062	0.00235871	0.0031405	-0.412996	0.07673	1.11503
sp|Q13451|FKBP5_HUMAN	sp|Q13451|FKBP5_HUMAN Peptidyl-prolyl cis-trans isomerase FKBP5 OS=Homo sapiens GN=FKBP5 PE=1 SV=2	FKBP5	Peptidyl-prolyl cis-trans isomerase FKBP5	7.7	51.212	457	0.000979217	0.000697714	0.000776664	0.000325719	0	0.000611698	0	0	0.22009	0.000152924	0.000694828	-2.18384	0.0768408	1.11441
sp|O43818|U3IP2_HUMAN	sp|O43818|U3IP2_HUMAN U3 small nucleolar RNA-interacting protein 2 OS=Homo sapiens GN=RRP9 PE=1 SV=1	RRP9	U3 small nucleolar RNA-interacting protein 2	17.3	51.84	475	0.00359594	0.00588858	0.00662759	0.00574382	0.00140009	0.00369652	0.00610774	0.00534246	0.757086	0.0041367	0.00546398	-0.401472	0.0770287	1.11335
sp|Q58FF6|H90B4_HUMAN	sp|Q58FF6|H90B4_HUMAN Putative heat shock protein HSP 90-beta 4 OS=Homo sapiens GN=HSP90AB4P PE=5 SV=1	HSP90AB4P	Putative heat shock protein HSP 90-beta 4	15	58.264	505	0	0.00215583	0.00182096	0.00167315	0.00407392	0.00272079	0.00298976	0.00405284	2.44911	0.00345933	0.00141249	1.29225	0.0773313	1.11164
sp|Q9BXW9|FACD2_HUMAN;sp|Q9BXW9-1|FACD2_HUMAN	sp|Q9BXW9|FACD2_HUMAN Fanconi anemia group D2 protein OS=Homo sapiens GN=FANCD2 PE=1 SV=2;sp|Q9BXW9-1|FACD2_HUMAN Isoform 1 of Fanconi anemia group D2 protein OS=Homo sapiens GN=FANCD2	FANCD2	Fanconi anemia group D2 protein	1.2	164.13	1451	6.36478e-05	0	0.000119787	7.84717e-05	0	0	0	0	0	0	6.54767e-05	#NUM!	0.0779834	1.108
sp|Q9UHL4|DPP2_HUMAN;tr|R4GMU5|R4GMU5_HUMAN;tr|R4GMR2|R4GMR2_HUMAN	sp|Q9UHL4|DPP2_HUMAN Dipeptidyl peptidase 2 OS=Homo sapiens GN=DPP7 PE=1 SV=3;tr|R4GMU5|R4GMU5_HUMAN Dipeptidyl peptidase 2 (Fragment) OS=Homo sapiens GN=DPP7 PE=1 SV=1;tr|R4GMR2|R4GMR2_HUMAN Dipeptidyl peptidase 2 (Fragment) OS=Homo sapiens GN=DPP7 PE=1 S	DPP7	Dipeptidyl peptidase 2	6.5	54.341	492	0.00123598	0.000991588	0.00152374	0.000921765	0.000822777	0.000944662	0.000798313	0.000624377	0.682662	0.000797532	0.00116827	-0.550757	0.0780978	1.10736
sp|P07384|CAN1_HUMAN	sp|P07384|CAN1_HUMAN Calpain-1 catalytic subunit OS=Homo sapiens GN=CAPN1 PE=1 SV=1	CAPN1	Calpain-1 catalytic subunit	26.5	81.889	714	0.00888672	0.00477152	0.0103598	0.00418923	0.0105656	0.00893897	0.0108289	0.0094233	1.40946	0.00993921	0.00705181	0.495138	0.0782629	1.10644
sp|Q9H2M9|RBGPR_HUMAN	sp|Q9H2M9|RBGPR_HUMAN Rab3 GTPase-activating protein non-catalytic subunit OS=Homo sapiens GN=RAB3GAP2 PE=1 SV=1	RAB3GAP2	Rab3 GTPase-activating protein non-catalytic subunit	4.2	155.98	1393	0.00036648	0.000715042	0.000538738	0.000321846	0.000283979	0.000334616	0.000292373	0.00025321	0.599441	0.000291044	0.000485527	-0.738311	0.0783591	1.10591
sp|Q9NRX1|PNO1_HUMAN;tr|F8WBJ6|F8WBJ6_HUMAN	sp|Q9NRX1|PNO1_HUMAN RNA-binding protein PNO1 OS=Homo sapiens GN=PNO1 PE=1 SV=1;tr|F8WBJ6|F8WBJ6_HUMAN RNA-binding protein PNO1 OS=Homo sapiens GN=PNO1 PE=1 SV=1	PNO1	RNA-binding protein PNO1	16.3	27.924	252	0.00159892	0.000905947	0.00111332	0.00155991	0.001844	0.00141515	0.00214838	0.00177111	1.38635	0.00179466	0.00129453	0.471287	0.078491	1.10518
tr|E9PCY5|E9PCY5_HUMAN;sp|Q02880-2|TOP2B_HUMAN;sp|Q02880|TOP2B_HUMAN	tr|E9PCY5|E9PCY5_HUMAN DNA topoisomerase 2 (Fragment) OS=Homo sapiens GN=TOP2B PE=1 SV=1;sp|Q02880-2|TOP2B_HUMAN Isoform Beta-1 of DNA topoisomerase 2-beta OS=Homo sapiens GN=TOP2B;sp|Q02880|TOP2B_HUMAN DNA topoisomerase 2-beta OS=Homo sapiens GN=TOP2B PE=	TOP2B	DNA topoisomerase 2 (Fragment)	8.1	130.48	1150	0.000352284	0.000673092	0.000192615	0.000221793	0	0.000144203	0.000171518	0	0.219283	7.89302e-05	0.000359946	-2.18913	0.078701	1.10402
sp|Q9BRS2|RIOK1_HUMAN	sp|Q9BRS2|RIOK1_HUMAN Serine/threonine-protein kinase RIO1 OS=Homo sapiens GN=RIOK1 PE=1 SV=2	RIOK1	Serine/threonine-protein kinase RIO1	5.8	65.582	568	0.000510699	0	0	0	0.000822503	0.000634345	0	0.00047901	3.79061	0.000483964	0.000127675	1.92243	0.0787534	1.10373
sp|Q92575|UBXN4_HUMAN	sp|Q92575|UBXN4_HUMAN UBX domain-containing protein 4 OS=Homo sapiens GN=UBXN4 PE=1 SV=2	UBXN4	UBX domain-containing protein 4	20.7	56.777	508	0.00539285	0.00519805	0.0059569	0.00471457	0.00533003	0.00447112	0.00469211	0.00416742	0.877639	0.00466517	0.00531559	-0.188301	0.0789636	1.10257
sp|Q9Y4P8-3|WIPI2_HUMAN;sp|Q9Y4P8-2|WIPI2_HUMAN;sp|Q9Y4P8-4|WIPI2_HUMAN;sp|Q9Y4P8-5|WIPI2_HUMAN;sp|Q9Y4P8-6|WIPI2_HUMAN;sp|Q9Y4P8|WIPI2_HUMAN	sp|Q9Y4P8-3|WIPI2_HUMAN Isoform 3 of WD repeat domain phosphoinositide-interacting protein 2 OS=Homo sapiens GN=WIPI2;sp|Q9Y4P8-2|WIPI2_HUMAN Isoform 2 of WD repeat domain phosphoinositide-interacting protein 2 OS=Homo sapiens GN=WIPI2;sp|Q9Y4P8-4|WIPI2_HU	WIPI2	Isoform 3 of WD repeat domain phosphoinositide-interacting protein 2	19.8	42.077	384	0	0.00259055	0.00131206	0.00227166	0	0.001294	0	0	0.20958	0.0003235	0.00154357	-2.25443	0.0792237	1.10114
sp|P31947|1433S_HUMAN;sp|P31947-2|1433S_HUMAN	sp|P31947|1433S_HUMAN 14-3-3 protein sigma OS=Homo sapiens GN=SFN PE=1 SV=1;sp|P31947-2|1433S_HUMAN Isoform 2 of 14-3-3 protein sigma OS=Homo sapiens GN=SFN	SFN	14-3-3 protein sigma	78.6	27.774	248	0.0343818	0.0278071	0.0399344	0.0342463	0.0456915	0.05152	0.0422328	0.0435581	1.34196	0.0457506	0.0340924	0.424341	0.0793574	1.10041
sp|P56537|IF6_HUMAN;sp|P56537-2|IF6_HUMAN	sp|P56537|IF6_HUMAN Eukaryotic translation initiation factor 6 OS=Homo sapiens GN=EIF6 PE=1 SV=1;sp|P56537-2|IF6_HUMAN Isoform 2 of Eukaryotic translation initiation factor 6 OS=Homo sapiens GN=EIF6	EIF6	Eukaryotic translation initiation factor 6	60	26.599	245	0.0745572	0.0798461	0.049445	0.0561209	0.0863367	0.0827742	0.0584814	0.0812307	1.18792	0.0772057	0.0649923	0.248439	0.0797014	1.09853
sp|O94955|RHBT3_HUMAN	sp|O94955|RHBT3_HUMAN Rho-related BTB domain-containing protein 3 OS=Homo sapiens GN=RHOBTB3 PE=1 SV=2	RHOBTB3	Rho-related BTB domain-containing protein 3	13.9	69.413	611	0.000545129	0.000959153	0.000868703	0.00124899	0	0	0.000844931	0	0.233279	0.000211233	0.000905494	-2.09987	0.0797497	1.09827
sp|P34949|MPI_HUMAN;sp|P34949-2|MPI_HUMAN;tr|H3BPB8|H3BPB8_HUMAN;tr|F5GX71|F5GX71_HUMAN;tr|H3BUG1|H3BUG1_HUMAN;tr|H3BUZ9|H3BUZ9_HUMAN;tr|H3BP57|H3BP57_HUMAN;tr|H3BPP3|H3BPP3_HUMAN;tr|H3BMZ9|H3BMZ9_HUMAN;tr|H3BQX0|H3BQX0_HUMAN;tr|H3BU66|H3BU66_HUMAN	sp|P34949|MPI_HUMAN Mannose-6-phosphate isomerase OS=Homo sapiens GN=MPI PE=1 SV=2;sp|P34949-2|MPI_HUMAN Isoform 2 of Mannose-6-phosphate isomerase OS=Homo sapiens GN=MPI;tr|H3BPB8|H3BPB8_HUMAN Mannose-6-phosphate isomerase OS=Homo sapiens GN=MPI PE=1 SV=1	MPI	Mannose-6-phosphate isomerase	24.8	46.655	423	0.00770008	0.00486297	0.00464501	0.00728056	0.00382916	0.00523333	0.00138616	0.00354402	0.571395	0.00349817	0.00612215	-0.807439	0.0799277	1.0973
sp|Q08J23|NSUN2_HUMAN;sp|Q08J23-2|NSUN2_HUMAN;sp|Q08J23-3|NSUN2_HUMAN	sp|Q08J23|NSUN2_HUMAN tRNA (cytosine(34)-C(5))-methyltransferase OS=Homo sapiens GN=NSUN2 PE=1 SV=2;sp|Q08J23-2|NSUN2_HUMAN Isoform 2 of tRNA (cytosine(34)-C(5))-methyltransferase OS=Homo sapiens GN=NSUN2;sp|Q08J23-3|NSUN2_HUMAN Isoform 3 of tRNA (cytosine	NSUN2	tRNA (cytosine(34)-C(5))-methyltransferase	26.1	86.47	767	0.00403989	0.00353093	0.00433197	0.00297079	0.00525128	0.00376581	0.00459674	0.00363379	1.15961	0.0043119	0.00371839	0.213645	0.0800839	1.09645
sp|Q8NBF2-2|NHLC2_HUMAN;sp|Q8NBF2|NHLC2_HUMAN	sp|Q8NBF2-2|NHLC2_HUMAN Isoform 2 of NHL repeat-containing protein 2 OS=Homo sapiens GN=NHLRC2;sp|Q8NBF2|NHLC2_HUMAN NHL repeat-containing protein 2 OS=Homo sapiens GN=NHLRC2 PE=1 SV=1	NHLRC2	Isoform 2 of NHL repeat-containing protein 2	6.8	39.697	367	0.00172572	0.0016124	0	0	0.00160148	0.00284128	0.0015619	0.0017742	2.33031	0.00194471	0.00083453	1.22052	0.0801686	1.096
sp|P31150|GDIA_HUMAN	sp|P31150|GDIA_HUMAN Rab GDP dissociation inhibitor alpha OS=Homo sapiens GN=GDI1 PE=1 SV=2	GDI1	Rab GDP dissociation inhibitor alpha	59.7	50.582	447	0.011487	0.0120563	0.0125598	0.011573	0.0146658	0.0154779	0.0122052	0.014739	1.19741	0.014272	0.011919	0.259919	0.0802642	1.09548
sp|O95671-3|ASML_HUMAN;sp|O95671-2|ASML_HUMAN;sp|O95671|ASML_HUMAN	sp|O95671-3|ASML_HUMAN Isoform 3 of N-acetylserotonin O-methyltransferase-like protein OS=Homo sapiens GN=ASMTL;sp|O95671-2|ASML_HUMAN Isoform 2 of N-acetylserotonin O-methyltransferase-like protein OS=Homo sapiens GN=ASMTL;sp|O95671|ASML_HUMAN N-acetylser	ASMTL	Isoform 3 of N-acetylserotonin O-methyltransferase-like protein	9.8	62.442	563	0.000531111	0	0.000507036	0.000916091	0	0	0	0	0	0	0.00048856	#NUM!	0.0803577	1.09497
sp|Q53EL6|PDCD4_HUMAN;sp|Q53EL6-2|PDCD4_HUMAN	sp|Q53EL6|PDCD4_HUMAN Programmed cell death protein 4 OS=Homo sapiens GN=PDCD4 PE=1 SV=2;sp|Q53EL6-2|PDCD4_HUMAN Isoform 2 of Programmed cell death protein 4 OS=Homo sapiens GN=PDCD4	PDCD4	Programmed cell death protein 4	12.8	51.735	469	0.00336627	0.0027061	0.00116569	0.00148758	0	0	0	0.00127073	0.145632	0.000317683	0.00218141	-2.7796	0.0803871	1.09481
sp|Q10567-3|AP1B1_HUMAN;sp|Q10567-4|AP1B1_HUMAN	sp|Q10567-3|AP1B1_HUMAN Isoform C of AP-1 complex subunit beta-1 OS=Homo sapiens GN=AP1B1;sp|Q10567-4|AP1B1_HUMAN Isoform 4 of AP-1 complex subunit beta-1 OS=Homo sapiens GN=AP1B1	AP1B1-C	Isoform C of AP-1 complex subunit beta-1	17.6	103.56	939	0.00224688	0.00143182	0.00301907	0.00326242	0.000942746	0.00156613	0.00112134	0.00147719	0.512782	0.00127685	0.00249005	-0.963582	0.0806214	1.09355
sp|P06733|ENOA_HUMAN;sp|P06733-2|ENOA_HUMAN	sp|P06733|ENOA_HUMAN Alpha-enolase OS=Homo sapiens GN=ENO1 PE=1 SV=2;sp|P06733-2|ENOA_HUMAN Isoform MBP-1 of Alpha-enolase OS=Homo sapiens GN=ENO1	ENO1	Alpha-enolase	76	47.168	434	0.920435	0.881399	0.789368	0.868001	0.877825	0.880367	0.697038	0.804638	0.942375	0.814967	0.864801	-0.085627	0.0806676	1.0933
sp|Q15181|IPYR_HUMAN;tr|Q5SQT6|Q5SQT6_HUMAN	sp|Q15181|IPYR_HUMAN Inorganic pyrophosphatase OS=Homo sapiens GN=PPA1 PE=1 SV=2;tr|Q5SQT6|Q5SQT6_HUMAN Inorganic pyrophosphatase OS=Homo sapiens GN=PPA1 PE=1 SV=1	PPA1	Inorganic pyrophosphatase	74.4	32.66	289	0.0333307	0.0339327	0.0370211	0.0305598	0.04204	0.0438907	0.0441882	0.0297812	1.18581	0.039975	0.0337111	0.245877	0.0808781	1.09217
sp|Q7L1Q6|BZW1_HUMAN;sp|Q7L1Q6-4|BZW1_HUMAN;sp|Q7L1Q6-3|BZW1_HUMAN;sp|Q7L1Q6-2|BZW1_HUMAN;tr|C9IZ80|C9IZ80_HUMAN	sp|Q7L1Q6|BZW1_HUMAN Basic leucine zipper and W2 domain-containing protein 1 OS=Homo sapiens GN=BZW1 PE=1 SV=1;sp|Q7L1Q6-4|BZW1_HUMAN Isoform 4 of Basic leucine zipper and W2 domain-containing protein 1 OS=Homo sapiens GN=BZW1;sp|Q7L1Q6-3|BZW1_HUMAN Isofor	BZW1	Basic leucine zipper and W2 domain-containing protein 1	20.8	48.043	419	0.00998401	0.0112699	0.00607798	0.0125768	0.00571085	0.00379644	0.00637975	0.00655158	0.562249	0.00560966	0.00997718	-0.83072	0.0812945	1.08994
sp|Q96JJ7|TMX3_HUMAN;sp|Q96JJ7-2|TMX3_HUMAN	sp|Q96JJ7|TMX3_HUMAN Protein disulfide-isomerase TMX3 OS=Homo sapiens GN=TMX3 PE=1 SV=2;sp|Q96JJ7-2|TMX3_HUMAN Isoform 2 of Protein disulfide-isomerase TMX3 OS=Homo sapiens GN=TMX3	TMX3	Protein disulfide-isomerase TMX3	26.2	51.871	454	0.00136608	0.00129331	0.00112885	0.00111198	0.00164685	0.00185997	0.00170953	0.00273465	1.62258	0.00198775	0.00122506	0.698285	0.0813166	1.08982
tr|F8W8R3|F8W8R3_HUMAN;sp|P49005|DPOD2_HUMAN;tr|C9JHC7|C9JHC7_HUMAN;tr|A0A087WWF6|A0A087WWF6_HUMAN;tr|C9IZD2|C9IZD2_HUMAN;tr|C9J8Z7|C9J8Z7_HUMAN;tr|C9JLE1|C9JLE1_HUMAN	tr|F8W8R3|F8W8R3_HUMAN DNA polymerase delta subunit 2 OS=Homo sapiens GN=POLD2 PE=1 SV=1;sp|P49005|DPOD2_HUMAN DNA polymerase delta subunit 2 OS=Homo sapiens GN=POLD2 PE=1 SV=1;tr|C9JHC7|C9JHC7_HUMAN DNA polymerase delta subunit 2 (Fragment) OS=Homo sapien	POLD2	DNA polymerase delta subunit 2	11.4	49.612	455	0.00198592	0.00146293	0.00298972	0.00152722	0.00146913	0.00126132	0.00112434	0	0.483918	0.000963697	0.00199145	-1.04717	0.0813222	1.08979
sp|O75521-2|ECI2_HUMAN;tr|A0A0C4DGA2|A0A0C4DGA2_HUMAN;sp|O75521|ECI2_HUMAN;tr|F1LLU7|F1LLU7_HUMAN;tr|F8WAW4|F8WAW4_HUMAN;tr|C9JB63|C9JB63_HUMAN	sp|O75521-2|ECI2_HUMAN Isoform 2 of Enoyl-CoA delta isomerase 2, mitochondrial OS=Homo sapiens GN=ECI2;tr|A0A0C4DGA2|A0A0C4DGA2_HUMAN Enoyl-CoA delta isomerase 2, mitochondrial OS=Homo sapiens GN=ECI2 PE=1 SV=1;sp|O75521|ECI2_HUMAN Enoyl-CoA delta isomeras	ECI2	Isoform 2 of Enoyl-CoA delta isomerase 2, mitochondrial	39.3	39.609	359	0.00412099	0.00178805	0.00434471	0.00197046	0.00111866	0.00172284	0.00100446	0.000552107	0.359783	0.00109952	0.00305605	-1.4748	0.0814353	1.08919
sp|Q8IXQ4-3|GPAM1_HUMAN;sp|Q8IXQ4-2|GPAM1_HUMAN;tr|A0A0A0MRI1|A0A0A0MRI1_HUMAN;sp|Q8IXQ4|GPAM1_HUMAN	sp|Q8IXQ4-3|GPAM1_HUMAN Isoform 3 of GPALPP motifs-containing protein 1 OS=Homo sapiens GN=GPALPP1;sp|Q8IXQ4-2|GPAM1_HUMAN Isoform 2 of GPALPP motifs-containing protein 1 OS=Homo sapiens GN=GPALPP1;tr|A0A0A0MRI1|A0A0A0MRI1_HUMAN GPALPP motifs-containing pr	GPALPP1	Isoform 3 of GPALPP motifs-containing protein 1	14.7	19.807	170	0	0	0	0	0.00243546	0.00127081	0.00146926	0	#DIV/0!	0.00129388	0	#DIV/0!	0.0814928	1.08888
sp|Q9P2J5-2|SYLC_HUMAN;sp|Q9P2J5|SYLC_HUMAN	sp|Q9P2J5-2|SYLC_HUMAN Isoform 2 of Leucine--tRNA ligase, cytoplasmic OS=Homo sapiens GN=LARS;sp|Q9P2J5|SYLC_HUMAN Leucine--tRNA ligase, cytoplasmic OS=Homo sapiens GN=LARS PE=1 SV=2	LARS	Isoform 2 of Leucine--tRNA ligase, cytoplasmic	26.2	128.04	1122	0.00685774	0.00685977	0.00733292	0.00642351	0.00966097	0.0109269	0.00703453	0.009867	1.36454	0.00937235	0.00686848	0.448419	0.0815103	1.08879
sp|Q96RE7|NACC1_HUMAN	sp|Q96RE7|NACC1_HUMAN Nucleus accumbens-associated protein 1 OS=Homo sapiens GN=NACC1 PE=1 SV=1	NACC1	Nucleus accumbens-associated protein 1	4.9	57.258	527	0.000368636	0.000407062	0.000479555	0.000475464	0	0.000450723	0	0	0.260426	0.000112681	0.000432679	-1.94106	0.081601	1.0883
sp|Q96SK2-3|TM209_HUMAN;sp|Q96SK2-2|TM209_HUMAN;sp|Q96SK2|TM209_HUMAN	sp|Q96SK2-3|TM209_HUMAN Isoform 3 of Transmembrane protein 209 OS=Homo sapiens GN=TMEM209;sp|Q96SK2-2|TM209_HUMAN Isoform 2 of Transmembrane protein 209 OS=Homo sapiens GN=TMEM209;sp|Q96SK2|TM209_HUMAN Transmembrane protein 209 OS=Homo sapiens GN=TMEM209 P	TMEM209	Isoform 3 of Transmembrane protein 209	6.9	58.194	519	0	0.00140624	0.000919722	0.00123475	0.00146325	0.00179031	0.00147307	0.00156516	1.76701	0.00157295	0.000890177	0.821306	0.0816562	1.08801
tr|C9J8R4|C9J8R4_HUMAN;tr|C9JVE2|C9JVE2_HUMAN;sp|Q96GG9|DCNL1_HUMAN;tr|C9JRU6|C9JRU6_HUMAN;tr|C9J0B2|C9J0B2_HUMAN;tr|C9JUW4|C9JUW4_HUMAN	tr|C9J8R4|C9J8R4_HUMAN DCN1-like protein (Fragment) OS=Homo sapiens GN=DCUN1D1 PE=1 SV=1;tr|C9JVE2|C9JVE2_HUMAN DCN1-like protein OS=Homo sapiens GN=DCUN1D1 PE=1 SV=1;sp|Q96GG9|DCNL1_HUMAN DCN1-like protein 1 OS=Homo sapiens GN=DCUN1D1 PE=1 SV=1;tr|C9JRU6|	DCUN1D1	DCN1-like protein (Fragment)	35.9	14.665	128	0.00423246	0.00852482	0.00498353	0.00397219	0.00355314	0.00580918	0.00328559	0.00359271	0.747968	0.00406016	0.00542825	-0.418952	0.0818405	1.08703
sp|Q8WXE9|STON2_HUMAN;sp|Q8WXE9-3|STON2_HUMAN	sp|Q8WXE9|STON2_HUMAN Stonin-2 OS=Homo sapiens GN=STON2 PE=1 SV=1;sp|Q8WXE9-3|STON2_HUMAN Isoform 2 of Stonin-2 OS=Homo sapiens GN=STON2	STON2	Stonin-2	1	101.16	905	0.0226661	0.0185062	0.0200166	0.0194725	0.0261651	0.0233746	0.0203419	0.0277274	1.21011	0.0244022	0.0201654	0.275133	0.081854	1.08696
sp|Q15075|EEA1_HUMAN	sp|Q15075|EEA1_HUMAN Early endosome antigen 1 OS=Homo sapiens GN=EEA1 PE=1 SV=2	EEA1	Early endosome antigen 1	7.7	162.46	1411	0.000400343	0.000401323	0.000134256	0.000289314	0.000840251	0.000692477	0.000421345	0.000268611	1.81409	0.000555671	0.000306309	0.859243	0.082036	1.086
sp|P30520|PURA2_HUMAN	sp|P30520|PURA2_HUMAN Adenylosuccinate synthetase isozyme 2 OS=Homo sapiens GN=ADSS PE=1 SV=3	ADSS	Adenylosuccinate synthetase isozyme 2	16.9	50.097	456	0.00829891	0.00655024	0.00567612	0.0027328	0.0124455	0.0166497	0.00766836	0.00546085	1.81547	0.0105561	0.00581452	0.860344	0.0821022	1.08565
sp|Q16531|DDB1_HUMAN;tr|F5GY55|F5GY55_HUMAN	sp|Q16531|DDB1_HUMAN DNA damage-binding protein 1 OS=Homo sapiens GN=DDB1 PE=1 SV=1;tr|F5GY55|F5GY55_HUMAN DNA damage-binding protein 1 OS=Homo sapiens GN=DDB1 PE=1 SV=1	DDB1	DNA damage-binding protein 1	31.3	126.97	1140	0.00725794	0.00950712	0.00798409	0.00957714	0.00239859	0.00333952	0.00847326	0.00208093	0.47463	0.00407307	0.00858157	-1.07512	0.0821158	1.08557
sp|P08240|SRPRA_HUMAN;sp|P08240-2|SRPRA_HUMAN	sp|P08240|SRPRA_HUMAN Signal recognition particle receptor subunit alpha OS=Homo sapiens GN=SRPRA PE=1 SV=2;sp|P08240-2|SRPRA_HUMAN Isoform 2 of Signal recognition particle receptor subunit alpha OS=Homo sapiens GN=SRPRA	SRPRA	Signal recognition particle receptor subunit alpha	16	69.81	638	0	0	0.000299203	0.00101759	0.00123526	0.00131508	0.000501801	0.00131835	3.31904	0.00109262	0.000329198	1.73077	0.0822026	1.08511
tr|D6R9Q5|D6R9Q5_HUMAN;tr|A0A286YEY6|A0A286YEY6_HUMAN;tr|D6RD74|D6RD74_HUMAN;tr|D6RA92|D6RA92_HUMAN;sp|Q9UM13|APC10_HUMAN	tr|D6R9Q5|D6R9Q5_HUMAN Anaphase-promoting complex subunit 10 (Fragment) OS=Homo sapiens GN=ANAPC10 PE=1 SV=1;tr|A0A286YEY6|A0A286YEY6_HUMAN Anaphase-promoting complex subunit 10 OS=Homo sapiens GN=ANAPC10 PE=1 SV=1;tr|D6RD74|D6RD74_HUMAN Anaphase-promoting	ANAPC10	Anaphase-promoting complex subunit 10 (Fragment)	11	12.346	109	0.00229376	0.00203583	0.00199811	0.00156689	0	0.00221003	0	0	0.279943	0.000552508	0.00197365	-1.8368	0.082277	1.08472
sp|P18077|RL35A_HUMAN;tr|F8WBS5|F8WBS5_HUMAN;tr|F8WB72|F8WB72_HUMAN;tr|C9K025|C9K025_HUMAN	sp|P18077|RL35A_HUMAN 60S ribosomal protein L35a OS=Homo sapiens GN=RPL35A PE=1 SV=2;tr|F8WBS5|F8WBS5_HUMAN 60S ribosomal protein L35a OS=Homo sapiens GN=RPL35A PE=1 SV=1;tr|F8WB72|F8WB72_HUMAN 60S ribosomal protein L35a OS=Homo sapiens GN=RPL35A PE=1 SV=1	RPL35A	60S ribosomal protein L35a	16.4	12.538	110	0.0987475	0.0871736	0.0868345	0.0786066	0.0259065	0.0398827	0.0367636	0.0823837	0.526342	0.0462341	0.0878405	-0.925928	0.082321	1.08449
sp|O15400-2|STX7_HUMAN;sp|O15400|STX7_HUMAN	sp|O15400-2|STX7_HUMAN Isoform 2 of Syntaxin-7 OS=Homo sapiens GN=STX7;sp|O15400|STX7_HUMAN Syntaxin-7 OS=Homo sapiens GN=STX7 PE=1 SV=4	STX7	Isoform 2 of Syntaxin-7	33.5	27.4	239	0.0193548	0.0174577	0.0184004	0.0172354	0.0159611	0.0156023	0.0153521	0.0173739	0.887383	0.0160723	0.0181121	-0.172371	0.0833483	1.0791
sp|Q13043-2|STK4_HUMAN;sp|Q13043|STK4_HUMAN;tr|A0A087WVN8|A0A087WVN8_HUMAN	sp|Q13043-2|STK4_HUMAN Isoform 2 of Serine/threonine-protein kinase 4 OS=Homo sapiens GN=STK4;sp|Q13043|STK4_HUMAN Serine/threonine-protein kinase 4 OS=Homo sapiens GN=STK4 PE=1 SV=2;tr|A0A087WVN8|A0A087WVN8_HUMAN Serine/threonine-protein kinase 4 (Fragmen	STK4	Isoform 2 of Serine/threonine-protein kinase 4	12.1	52.335	462	0.000238536	0.000747958	0.000278047	0.000181798	0	0.000201631	0.000205741	0	0.281657	0.000101843	0.000361585	-1.82799	0.0834054	1.07881
sp|Q86UK7-2|ZN598_HUMAN;sp|Q86UK7-3|ZN598_HUMAN;sp|Q86UK7|ZN598_HUMAN;tr|H3BQQ2|H3BQQ2_HUMAN	sp|Q86UK7-2|ZN598_HUMAN Isoform 2 of E3 ubiquitin-protein ligase ZNF598 OS=Homo sapiens GN=ZNF598;sp|Q86UK7-3|ZN598_HUMAN Isoform 3 of E3 ubiquitin-protein ligase ZNF598 OS=Homo sapiens GN=ZNF598;sp|Q86UK7|ZN598_HUMAN E3 ubiquitin-protein ligase ZNF598 OS=	ZNF598	Isoform 2 of E3 ubiquitin-protein ligase ZNF598	5.4	97.805	896	0.000133187	0.00024992	0	0.000125804	0.00032875	0.000274219	0.000383003	0.000280908	2.4894	0.00031672	0.000127228	1.3158	0.0835053	1.07829
sp|Q9UI12-2|VATH_HUMAN;sp|Q9UI12|VATH_HUMAN;tr|G3V126|G3V126_HUMAN	sp|Q9UI12-2|VATH_HUMAN Isoform 2 of V-type proton ATPase subunit H OS=Homo sapiens GN=ATP6V1H;sp|Q9UI12|VATH_HUMAN V-type proton ATPase subunit H OS=Homo sapiens GN=ATP6V1H PE=1 SV=1;tr|G3V126|G3V126_HUMAN ATPase, H+ transporting, lysosomal 50/57kDa, V1 su	ATP6V1H	Isoform 2 of V-type proton ATPase subunit H	21.1	54.151	465	0.00195992	0.00524767	0.00355514	0.00417772	0.00200182	0.00134119	0.00169482	0.00129508	0.423877	0.00158323	0.00373511	-1.23828	0.0835577	1.07801
tr|F5GWX5|F5GWX5_HUMAN;sp|Q14839|CHD4_HUMAN;tr|A0A0C4DGG9|A0A0C4DGG9_HUMAN;sp|Q14839-2|CHD4_HUMAN	tr|F5GWX5|F5GWX5_HUMAN Chromodomain-helicase-DNA-binding protein 4 OS=Homo sapiens GN=CHD4 PE=1 SV=1;sp|Q14839|CHD4_HUMAN Chromodomain-helicase-DNA-binding protein 4 OS=Homo sapiens GN=CHD4 PE=1 SV=2;tr|A0A0C4DGG9|A0A0C4DGG9_HUMAN Chromodomain-helicase-DNA	CHD4	Chromodomain-helicase-DNA-binding protein 4	20.1	217.1	1905	0.00180648	0.00288635	0.00320495	0.00223504	0.0015409	0.001513	0.00132299	0.00181177	0.610756	0.00154717	0.0025332	-0.711333	0.0836403	1.07758
sp|O15460-2|P4HA2_HUMAN;sp|O15460|P4HA2_HUMAN	sp|O15460-2|P4HA2_HUMAN Isoform IIa of Prolyl 4-hydroxylase subunit alpha-2 OS=Homo sapiens GN=P4HA2;sp|O15460|P4HA2_HUMAN Prolyl 4-hydroxylase subunit alpha-2 OS=Homo sapiens GN=P4HA2 PE=1 SV=1	P4HA2	Isoform IIa of Prolyl 4-hydroxylase subunit alpha-2	20.8	60.632	533	0.00702798	0.00348998	0.00394664	0.00302916	0.00287208	0.00334765	0.00131235	0.001362	0.508414	0.00222352	0.00437344	-0.975924	0.0838569	1.07646
sp|Q9NWH9|SLTM_HUMAN;tr|H7C3F4|H7C3F4_HUMAN;sp|Q9NWH9-3|SLTM_HUMAN;tr|H0YKH2|H0YKH2_HUMAN	sp|Q9NWH9|SLTM_HUMAN SAFB-like transcription modulator OS=Homo sapiens GN=SLTM PE=1 SV=2;tr|H7C3F4|H7C3F4_HUMAN SAFB-like transcription modulator (Fragment) OS=Homo sapiens GN=SLTM PE=1 SV=1;sp|Q9NWH9-3|SLTM_HUMAN Isoform 2 of SAFB-like transcription modul	SLTM	SAFB-like transcription modulator	9.3	117.15	1034	0.000590825	0.00117009	0.00133547	0.000969657	0.000527792	0.000461882	0.00108875	0.00060111	0.659003	0.000669884	0.00101651	-0.601642	0.0838993	1.07624
sp|P29401|TKT_HUMAN;sp|P29401-2|TKT_HUMAN;tr|A0A0B4J1R6|A0A0B4J1R6_HUMAN	sp|P29401|TKT_HUMAN Transketolase OS=Homo sapiens GN=TKT PE=1 SV=3;sp|P29401-2|TKT_HUMAN Isoform 2 of Transketolase OS=Homo sapiens GN=TKT;tr|A0A0B4J1R6|A0A0B4J1R6_HUMAN Transketolase OS=Homo sapiens GN=TKT PE=1 SV=1	TKT	Transketolase	49.3	67.877	623	0.0661338	0.0602447	0.0583702	0.0612315	0.0537783	0.0561735	0.0555518	0.0577124	0.907455	0.055804	0.061495	-0.140102	0.0843137	1.0741
sp|Q5VW32|BROX_HUMAN;tr|Q5VW33|Q5VW33_HUMAN;tr|F5GXQ0|F5GXQ0_HUMAN;sp|Q5VW32-2|BROX_HUMAN	sp|Q5VW32|BROX_HUMAN BRO1 domain-containing protein BROX OS=Homo sapiens GN=BROX PE=1 SV=1;tr|Q5VW33|Q5VW33_HUMAN BRO1 domain-containing protein BROX (Fragment) OS=Homo sapiens GN=BROX PE=1 SV=1;tr|F5GXQ0|F5GXQ0_HUMAN BRO1 domain-containing protein BROX OS	BROX	BRO1 domain-containing protein BROX	15.6	46.476	411	0.00101953	0.002087	0.00151772	0.000637391	0.00148484	0.00435953	0.00230295	0.00402535	2.31347	0.00304317	0.00131541	1.21006	0.0843888	1.07371
sp|Q9UKX7|NUP50_HUMAN;sp|Q9UKX7-2|NUP50_HUMAN	sp|Q9UKX7|NUP50_HUMAN Nuclear pore complex protein Nup50 OS=Homo sapiens GN=NUP50 PE=1 SV=2;sp|Q9UKX7-2|NUP50_HUMAN Isoform 2 of Nuclear pore complex protein Nup50 OS=Homo sapiens GN=NUP50	NUP50	Nuclear pore complex protein Nup50	17.1	50.144	468	0.00135342	0.00175536	0.00119473	0.000185698	0.000214067	0.000208298	0.000235649	0.000280486	0.209057	0.000234625	0.0011223	-2.25803	0.0848615	1.07129
sp|O60353-2|FZD6_HUMAN;sp|O60353|FZD6_HUMAN;tr|E5RJG0|E5RJG0_HUMAN;tr|G5EA13|G5EA13_HUMAN	sp|O60353-2|FZD6_HUMAN Isoform 2 of Frizzled-6 OS=Homo sapiens GN=FZD6;sp|O60353|FZD6_HUMAN Frizzled-6 OS=Homo sapiens GN=FZD6 PE=1 SV=2;tr|E5RJG0|E5RJG0_HUMAN Frizzled-6 OS=Homo sapiens GN=FZD6 PE=1 SV=1;tr|G5EA13|G5EA13_HUMAN Frizzled homolog 6 (Drosophi	FZD6	Isoform 2 of Frizzled-6	5.5	75.579	674	0.000329801	0	0.000333837	0.000323036	0	4.31467e-05	0	0	0.0437295	1.07867e-05	0.000246668	-4.51525	0.0850228	1.07046
tr|F8VYE8|F8VYE8_HUMAN;sp|P36873|PP1G_HUMAN;sp|P36873-2|PP1G_HUMAN;tr|F8W0W8|F8W0W8_HUMAN;tr|F8VR82|F8VR82_HUMAN;tr|A0A087WYY5|A0A087WYY5_HUMAN	tr|F8VYE8|F8VYE8_HUMAN Serine/threonine-protein phosphatase OS=Homo sapiens GN=PPP1CC PE=1 SV=1;sp|P36873|PP1G_HUMAN Serine/threonine-protein phosphatase PP1-gamma catalytic subunit OS=Homo sapiens GN=PPP1CC PE=1 SV=1;sp|P36873-2|PP1G_HUMAN Isoform Gamma-2	PPP1CC	Serine/threonine-protein phosphatase	53	34.95	304	0.0200599	0.0199225	0.0213396	0.0236363	0.0189815	0.0175307	0.0191752	0.017079	0.856495	0.0181916	0.0212396	-0.223484	0.0853646	1.06872
sp|Q9NQ29-2|LUC7L_HUMAN;sp|Q9NQ29|LUC7L_HUMAN;tr|B8ZZ10|B8ZZ10_HUMAN;tr|A8MYV2|A8MYV2_HUMAN;sp|Q9NQ29-3|LUC7L_HUMAN	sp|Q9NQ29-2|LUC7L_HUMAN Isoform 2 of Putative RNA-binding protein Luc7-like 1 OS=Homo sapiens GN=LUC7L;sp|Q9NQ29|LUC7L_HUMAN Putative RNA-binding protein Luc7-like 1 OS=Homo sapiens GN=LUC7L PE=1 SV=1;tr|B8ZZ10|B8ZZ10_HUMAN LUC7-like (S. cerevisiae) (Fragm	LUC7L	Isoform 2 of Putative RNA-binding protein Luc7-like 1	13.8	38.405	325	0.00606791	0.00870773	0.00732057	0.00683894	0.00596513	0.00963079	0.00816618	0.00803351	1.09886	0.0079489	0.00723379	0.136004	0.0854607	1.06823
sp|P20700|LMNB1_HUMAN;tr|E9PBF6|E9PBF6_HUMAN;tr|A0A0D9SFE5|A0A0D9SFE5_HUMAN	sp|P20700|LMNB1_HUMAN Lamin-B1 OS=Homo sapiens GN=LMNB1 PE=1 SV=2;tr|E9PBF6|E9PBF6_HUMAN Lamin-B1 OS=Homo sapiens GN=LMNB1 PE=1 SV=1;tr|A0A0D9SFE5|A0A0D9SFE5_HUMAN Lamin B1, isoform CRA_a OS=Homo sapiens GN=LMNB1 PE=1 SV=1	LMNB1	Lamin-B1	54.3	66.408	586	0.0361042	0.0390437	0.0315787	0.0388787	0.0437796	0.0427711	0.0392053	0.0387355	1.12971	0.0411229	0.0364013	0.175949	0.0854807	1.06813
sp|Q9BVG9|PTSS2_HUMAN;tr|E9PS47|E9PS47_HUMAN;tr|E9PLE4|E9PLE4_HUMAN;tr|A0A0J9YWQ2|A0A0J9YWQ2_HUMAN	sp|Q9BVG9|PTSS2_HUMAN Phosphatidylserine synthase 2 OS=Homo sapiens GN=PTDSS2 PE=1 SV=1;tr|E9PS47|E9PS47_HUMAN Phosphatidylserine synthase 2 OS=Homo sapiens GN=PTDSS2 PE=1 SV=1;tr|E9PLE4|E9PLE4_HUMAN Phosphatidylserine synthase 2 OS=Homo sapiens GN=PTDSS2	PTDSS2	Phosphatidylserine synthase 2	6.4	56.252	487	0.000961472	0	0.00070836	0.00038324	0.000588677	0	0	0	0.28673	0.000147169	0.000513268	-1.80224	0.0855154	1.06796
sp|Q6P1L8|RM14_HUMAN	sp|Q6P1L8|RM14_HUMAN 39S ribosomal protein L14, mitochondrial OS=Homo sapiens GN=MRPL14 PE=1 SV=1	MRPL14	39S ribosomal protein L14, mitochondrial	19.3	15.947	145	0.00563848	0.00291175	0.00317938	0.00517087	0.00228289	0	0.00272015	0.00442705	0.557978	0.00235752	0.00422512	-0.84172	0.0855955	1.06755
sp|P05026|AT1B1_HUMAN;sp|P05026-2|AT1B1_HUMAN	sp|P05026|AT1B1_HUMAN Sodium/potassium-transporting ATPase subunit beta-1 OS=Homo sapiens GN=ATP1B1 PE=1 SV=1;sp|P05026-2|AT1B1_HUMAN Isoform 2 of Sodium/potassium-transporting ATPase subunit beta-1 OS=Homo sapiens GN=ATP1B1	ATP1B1	Sodium/potassium-transporting ATPase subunit beta-1	16.8	35.061	303	0.00903114	0.0106731	0.0084182	0.0138076	0.00720988	0.00818551	0.00764868	0.00807623	0.742196	0.00778008	0.0104825	-0.430128	0.0857145	1.06695
sp|P13498|CY24A_HUMAN	sp|P13498|CY24A_HUMAN Cytochrome b-245 light chain OS=Homo sapiens GN=CYBA PE=1 SV=3	CYBA	Cytochrome b-245 light chain	23.6	21.012	195	0.00712115	0	0	0.00764957	0.0129748	0.012227	0	0.0149624	2.71918	0.0100411	0.00369268	1.44317	0.0860255	1.06537
tr|A0A0C4DG44|A0A0C4DG44_HUMAN;sp|O43464-3|HTRA2_HUMAN;sp|O43464|HTRA2_HUMAN;sp|O43464-2|HTRA2_HUMAN;sp|O43464-4|HTRA2_HUMAN	tr|A0A0C4DG44|A0A0C4DG44_HUMAN Serine protease HTRA2, mitochondrial (Fragment) OS=Homo sapiens GN=HTRA2 PE=1 SV=1;sp|O43464-3|HTRA2_HUMAN Isoform 3 of Serine protease HTRA2, mitochondrial OS=Homo sapiens GN=HTRA2;sp|O43464|HTRA2_HUMAN Serine protease HTRA2	HTRA2	Serine protease HTRA2, mitochondrial (Fragment)	18.2	45.112	423	0.00295696	0.000718227	0.000723136	0.00384185	0.000887228	0	0.00056189	0.00150643	0.358676	0.000738887	0.00206004	-1.47925	0.0861687	1.06465
sp|Q2NL82|TSR1_HUMAN;tr|I3L1Q5|I3L1Q5_HUMAN	sp|Q2NL82|TSR1_HUMAN Pre-rRNA-processing protein TSR1 homolog OS=Homo sapiens GN=TSR1 PE=1 SV=1;tr|I3L1Q5|I3L1Q5_HUMAN Pre-rRNA-processing protein TSR1 homolog OS=Homo sapiens GN=TSR1 PE=1 SV=2	TSR1	Pre-rRNA-processing protein TSR1 homolog	14.8	91.809	804	0.00328352	0.000694197	0.00110468	0.00196169	0.00317114	0.00217911	0.0020173	0.0033671	1.52392	0.00268366	0.00176102	0.607789	0.0868881	1.06104
sp|Q9NPF4|OSGEP_HUMAN;tr|G3V445|G3V445_HUMAN	sp|Q9NPF4|OSGEP_HUMAN Probable tRNA N6-adenosine threonylcarbamoyltransferase OS=Homo sapiens GN=OSGEP PE=1 SV=1;tr|G3V445|G3V445_HUMAN Probable tRNA N6-adenosine threonylcarbamoyltransferase (Fragment) OS=Homo sapiens GN=OSGEP PE=1 SV=8	OSGEP	Probable tRNA N6-adenosine threonylcarbamoyltransferase	21.8	36.426	335	0.00611407	0.00634918	0.00517908	0.00499311	0.00458992	0.00496054	0.00499363	0.00171871	0.718466	0.0040657	0.00565886	-0.477009	0.0873398	1.05879
sp|P98179|RBM3_HUMAN	sp|P98179|RBM3_HUMAN RNA-binding protein 3 OS=Homo sapiens GN=RBM3 PE=1 SV=1	RBM3	RNA-binding protein 3	49	17.17	157	0.00507184	0.00894136	0.00583025	0.0083487	0.00459031	0.00364575	0.00442866	0.00407183	0.59366	0.00418414	0.00704804	-0.752291	0.0875596	1.0577
sp|Q9H223|EHD4_HUMAN	sp|Q9H223|EHD4_HUMAN EH domain-containing protein 4 OS=Homo sapiens GN=EHD4 PE=1 SV=1	EHD4	EH domain-containing protein 4	22	61.174	541	0.00205893	0.0023865	0.00214611	0.00316974	0.00308392	0.00418302	0.00205994	0.00435396	1.40154	0.00342021	0.00244032	0.487015	0.0878958	1.05603
tr|I3L2B0|I3L2B0_HUMAN	tr|I3L2B0|I3L2B0_HUMAN Clustered mitochondria protein homolog (Fragment) OS=Homo sapiens GN=CLUH PE=1 SV=2	CLUH(fragment)	Clustered mitochondria protein homolog (Fragment)	34.5	138.23	1236	0.000763613	0.000777468	0.000899051	0.000930336	0.000732898	0.000606702	0.000670008	0.000472375	0.736391	0.000620496	0.000842617	-0.441456	0.0879245	1.05589
tr|J9JIC7|J9JIC7_HUMAN;tr|J3QSH4|J3QSH4_HUMAN;sp|Q14119|VEZF1_HUMAN	tr|J9JIC7|J9JIC7_HUMAN Vascular endothelial zinc finger 1 (Fragment) OS=Homo sapiens GN=VEZF1 PE=1 SV=1;tr|J3QSH4|J3QSH4_HUMAN Vascular endothelial zinc finger 1 OS=Homo sapiens GN=VEZF1 PE=1 SV=1;sp|Q14119|VEZF1_HUMAN Vascular endothelial zinc finger 1 OS	VEZF1	Vascular endothelial zinc finger 1 (Fragment)	5	37.32	340	0.000449588	0.000301009	0.000259368	0	0.000326286	0	0	0	0.323067	8.15715e-05	0.000252491	-1.6301	0.0879432	1.0558
sp|Q9Y2U8|MAN1_HUMAN	sp|Q9Y2U8|MAN1_HUMAN Inner nuclear membrane protein Man1 OS=Homo sapiens GN=LEMD3 PE=1 SV=2	LEMD3	Inner nuclear membrane protein Man1	3.2	99.996	911	0.00555251	0.0122818	0.0130767	0	0.014095	0.0154976	0.0162327	0.0165025	2.01636	0.0155819	0.00772777	1.01175	0.0880447	1.0553
tr|A0A087WUD1|A0A087WUD1_HUMAN	tr|A0A087WUD1|A0A087WUD1_HUMAN Zinc finger protein 787 OS=Homo sapiens GN=ZNF787 PE=1 SV=1	ZNF787	Zinc finger protein 787	5.5	40.428	382	0.00109835	0.000792389	0.00127	0.000917559	0.00062245	0.000657175	0.000630405	0.000832845	0.672554	0.000685719	0.00101957	-0.572277	0.0882395	1.05434
sp|Q15397|PUM3_HUMAN	sp|Q15397|PUM3_HUMAN Pumilio homolog 3 OS=Homo sapiens GN=PUM3 PE=1 SV=3	PUM3	Pumilio homolog 3	13	73.584	648	0	0	0.000393386	0.000303967	0	0.000425669	0.000846898	0.000491085	2.52907	0.000440913	0.000174338	1.33861	0.088551	1.05281
sp|O75381|PEX14_HUMAN;sp|O75381-2|PEX14_HUMAN;tr|K7EK59|K7EK59_HUMAN	sp|O75381|PEX14_HUMAN Peroxisomal membrane protein PEX14 OS=Homo sapiens GN=PEX14 PE=1 SV=1;sp|O75381-2|PEX14_HUMAN Isoform 2 of Peroxisomal membrane protein PEX14 OS=Homo sapiens GN=PEX14;tr|K7EK59|K7EK59_HUMAN Peroxisomal membrane protein PEX14 (Fragment	PEX14	Peroxisomal membrane protein PEX14	11.1	41.236	377	0	0.0004509	0.000450442	0.000562796	0	0	0.00022296	0	0.152281	5.57399e-05	0.000366035	-2.7152	0.0886496	1.05232
tr|K4DIB4|K4DIB4_HUMAN;tr|K4DIB6|K4DIB6_HUMAN;tr|A0A0D9SFE1|A0A0D9SFE1_HUMAN;tr|A0A0D9SEI9|A0A0D9SEI9_HUMAN;tr|E9PS95|E9PS95_HUMAN;tr|K4DIA8|K4DIA8_HUMAN;tr|K4DIB8|K4DIB8_HUMAN;tr|K4DIB3|K4DIB3_HUMAN;tr|E9PQ36|E9PQ36_HUMAN;tr|E9PJY0|E9PJY0_HUMAN;tr|E9PI74|E9PI74_HUMAN;tr|A0A0D9SG84|A0A0D9SG84_HUMAN;tr|K4DIA2|K4DIA2_HUMAN;tr|K4DIB0|K4DIB0_HUMAN;tr|A0A0D9SFA8|A0A0D9SFA8_HUMAN;tr|A0A0A6YYN8|A0A0A6YY…	tr|K4DIB4|K4DIB4_HUMAN Mitochondrial glutamate carrier 1 (Fragment) OS=Homo sapiens GN=SLC25A22 PE=1 SV=2;tr|K4DIB6|K4DIB6_HUMAN Mitochondrial glutamate carrier 1 (Fragment) OS=Homo sapiens GN=SLC25A22 PE=1 SV=5;tr|A0A0D9SFE1|A0A0D9SFE1_HUMAN Mitochondrial	SLC25A22	Mitochondrial glutamate carrier 1 (Fragment)	16.9	7.0622	65	0	0	0.00475732	0.00342768	0.00523678	0.00535477	0.00549316	0.0045877	2.52565	0.0051681	0.00204625	1.33665	0.0891948	1.04966
sp|O15160-2|RPAC1_HUMAN;sp|O15160|RPAC1_HUMAN;tr|D6RDJ3|D6RDJ3_HUMAN;tr|E7EQB9|E7EQB9_HUMAN	sp|O15160-2|RPAC1_HUMAN Isoform 2 of DNA-directed RNA polymerases I and III subunit RPAC1 OS=Homo sapiens GN=POLR1C;sp|O15160|RPAC1_HUMAN DNA-directed RNA polymerases I and III subunit RPAC1 OS=Homo sapiens GN=POLR1C PE=1 SV=1;tr|D6RDJ3|D6RDJ3_HUMAN DNA-di	POLR1C	Isoform 2 of DNA-directed RNA polymerases I and III subunit RPAC1	31	38.646	342	0.00942457	0.00490481	0.0055654	0.00466378	0.00569557	0.00240376	0.00312786	0.00494107	0.658355	0.00404207	0.00613964	-0.603062	0.0892176	1.04955
sp|Q08752|PPID_HUMAN	sp|Q08752|PPID_HUMAN Peptidyl-prolyl cis-trans isomerase D OS=Homo sapiens GN=PPID PE=1 SV=3	PPID	Peptidyl-prolyl cis-trans isomerase D	20	40.763	370	0	0.000194289	0.000652165	0.0003048	0.00145729	0.000883321	0.000616462	0.00130028	3.69802	0.00106434	0.000287814	1.88675	0.0894584	1.04838
sp|Q8IY17-2|PLPL6_HUMAN;sp|Q8IY17-3|PLPL6_HUMAN;sp|Q8IY17|PLPL6_HUMAN;sp|Q8IY17-4|PLPL6_HUMAN;sp|Q8IY17-5|PLPL6_HUMAN	sp|Q8IY17-2|PLPL6_HUMAN Isoform 2 of Neuropathy target esterase OS=Homo sapiens GN=PNPLA6;sp|Q8IY17-3|PLPL6_HUMAN Isoform 3 of Neuropathy target esterase OS=Homo sapiens GN=PNPLA6;sp|Q8IY17|PLPL6_HUMAN Neuropathy target esterase OS=Homo sapiens GN=PNPLA6 P	PNPLA6	Isoform 2 of Neuropathy target esterase	10	146.21	1327	0.000884226	0.000800979	0.000505044	0.0011523	0.000218224	0.000617314	0.000443208	0.000471932	0.523756	0.00043767	0.000835636	-0.933033	0.0897424	1.047
tr|F5GWZ1|F5GWZ1_HUMAN;sp|Q9BTZ2-3|DHRS4_HUMAN;sp|Q9BTZ2-7|DHRS4_HUMAN;sp|Q9BTZ2-2|DHRS4_HUMAN;sp|Q9BTZ2-5|DHRS4_HUMAN;sp|Q9BTZ2-8|DHRS4_HUMAN;sp|Q9BTZ2-4|DHRS4_HUMAN;sp|Q9BTZ2|DHRS4_HUMAN	tr|F5GWZ1|F5GWZ1_HUMAN Dehydrogenase/reductase SDR family member 4 OS=Homo sapiens GN=DHRS4 PE=1 SV=1;sp|Q9BTZ2-3|DHRS4_HUMAN Isoform 3 of Dehydrogenase/reductase SDR family member 4 OS=Homo sapiens GN=DHRS4;sp|Q9BTZ2-7|DHRS4_HUMAN Isoform 7 of Dehydrogena	DHRS4	Dehydrogenase/reductase SDR family member 4	9	16.828	155	0	0.000689272	0.000744762	0.000566288	0.000939533	0.000938681	0.000822349	0.00124819	1.97406	0.000987187	0.000500081	0.981163	0.0900946	1.0453
sp|Q15435|PP1R7_HUMAN;sp|Q15435-3|PP1R7_HUMAN;tr|C9J177|C9J177_HUMAN;sp|Q15435-2|PP1R7_HUMAN;tr|B5MBZ8|B5MBZ8_HUMAN;tr|C9JD73|C9JD73_HUMAN;tr|H7C003|H7C003_HUMAN	sp|Q15435|PP1R7_HUMAN Protein phosphatase 1 regulatory subunit 7 OS=Homo sapiens GN=PPP1R7 PE=1 SV=1;sp|Q15435-3|PP1R7_HUMAN Isoform 3 of Protein phosphatase 1 regulatory subunit 7 OS=Homo sapiens GN=PPP1R7;tr|C9J177|C9J177_HUMAN Protein phosphatase 1 regu	PPP1R7	Protein phosphatase 1 regulatory subunit 7	23.3	41.564	360	0.00273318	0.00279378	0.00306344	0.00267785	0.00355561	0.00603638	0.0050287	0.00302362	1.56584	0.00441108	0.00281706	0.646939	0.0902892	1.04436
sp|Q9BTE7|DCNL5_HUMAN;tr|E9PM04|E9PM04_HUMAN;tr|H0YCN4|H0YCN4_HUMAN	sp|Q9BTE7|DCNL5_HUMAN DCN1-like protein 5 OS=Homo sapiens GN=DCUN1D5 PE=1 SV=1;tr|E9PM04|E9PM04_HUMAN DCN1-like protein OS=Homo sapiens GN=DCUN1D5 PE=1 SV=1;tr|H0YCN4|H0YCN4_HUMAN DCN1-like protein (Fragment) OS=Homo sapiens GN=DCUN1D5 PE=1 SV=1	DCUN1D5	DCN1-like protein 5	23.2	27.508	237	0.0013134	0.00107156	0.00236492	0.00249175	0.00127491	0.00286006	0.00591144	0.00442973	1.99901	0.00361903	0.00181041	0.999289	0.0902972	1.04433
sp|Q9HCM4-2|E41L5_HUMAN;sp|Q9HCM4-4|E41L5_HUMAN;sp|Q9HCM4-3|E41L5_HUMAN;sp|Q9HCM4|E41L5_HUMAN	sp|Q9HCM4-2|E41L5_HUMAN Isoform 2 of Band 4.1-like protein 5 OS=Homo sapiens GN=EPB41L5;sp|Q9HCM4-4|E41L5_HUMAN Isoform 4 of Band 4.1-like protein 5 OS=Homo sapiens GN=EPB41L5;sp|Q9HCM4-3|E41L5_HUMAN Isoform 3 of Band 4.1-like protein 5 OS=Homo sapiens GN=	EPB41L5	Isoform 2 of Band 4.1-like protein 5	12.3	57.885	505	0.00160367	0.00139002	0.00102419	0.00211902	0.000998381	0.00100312	0.000968018	0.00102942	0.651623	0.000999736	0.00153422	-0.61789	0.0903839	1.04391
sp|P48163-2|MAOX_HUMAN;sp|P48163|MAOX_HUMAN	sp|P48163-2|MAOX_HUMAN Isoform 2 of NADP-dependent malic enzyme OS=Homo sapiens GN=ME1;sp|P48163|MAOX_HUMAN NADP-dependent malic enzyme OS=Homo sapiens GN=ME1 PE=1 SV=1	ME1	Isoform 2 of NADP-dependent malic enzyme	14.1	55.165	497	0.000790547	0.00197081	0.00196012	0	0	0	0.000598029	0	0.126662	0.000149507	0.00118037	-2.98095	0.0911697	1.04015
sp|Q96IF1|AJUBA_HUMAN	sp|Q96IF1|AJUBA_HUMAN LIM domain-containing protein ajuba OS=Homo sapiens GN=AJUBA PE=1 SV=1	AJUBA	LIM domain-containing protein ajuba	19.9	56.933	538	0.00124509	0.00111366	0.00208462	0.00131879	0.000607719	0.000572968	0.000940133	0.00132576	0.59814	0.000861644	0.00144054	-0.741444	0.0913886	1.03911
sp|Q9UNI6|DUS12_HUMAN;tr|V9GYV5|V9GYV5_HUMAN;tr|V9GY92|V9GY92_HUMAN	sp|Q9UNI6|DUS12_HUMAN Dual specificity protein phosphatase 12 OS=Homo sapiens GN=DUSP12 PE=1 SV=1;tr|V9GYV5|V9GYV5_HUMAN Dual-specificity protein phosphatase 12 OS=Homo sapiens GN=DUSP12 PE=1 SV=1;tr|V9GY92|V9GY92_HUMAN Dual-specificity protein phosphatase	DUSP12	Dual specificity protein phosphatase 12	8.5	37.687	340	0.00165461	0.00153005	0.00135356	0.00138517	0.00126128	0.0014254	0.000486532	0	0.535708	0.000793302	0.00148085	-0.900481	0.0916968	1.03765
tr|J3QL56|J3QL56_HUMAN;sp|O75880|SCO1_HUMAN	tr|J3QL56|J3QL56_HUMAN Protein SCO1 homolog, mitochondrial OS=Homo sapiens GN=SCO1 PE=1 SV=1;sp|O75880|SCO1_HUMAN Protein SCO1 homolog, mitochondrial OS=Homo sapiens GN=SCO1 PE=1 SV=1	SCO1	Protein SCO1 homolog, mitochondrial	12.2	30.178	270	0.000403515	0.00502699	0.000372982	0.00353783	0.00606661	0.00490365	0.00496626	0.00594059	2.34197	0.00546927	0.00233533	1.22772	0.0918616	1.03687
sp|Q96EA4-2|SPDLY_HUMAN;sp|Q96EA4-3|SPDLY_HUMAN;sp|Q96EA4|SPDLY_HUMAN	sp|Q96EA4-2|SPDLY_HUMAN Isoform 2 of Protein Spindly OS=Homo sapiens GN=SPDL1;sp|Q96EA4-3|SPDLY_HUMAN Isoform 3 of Protein Spindly OS=Homo sapiens GN=SPDL1;sp|Q96EA4|SPDLY_HUMAN Protein Spindly OS=Homo sapiens GN=SPDL1 PE=1 SV=2	SPDL1	Isoform 2 of Protein Spindly	6.9	58.537	506	0	0.00110507	0.000468961	0.00121995	0	0	0	0	0	0	0.000698495	#NUM!	0.0919269	1.03656
tr|E9PPN3|E9PPN3_HUMAN;sp|Q96KG9-3|SCYL1_HUMAN;tr|E9PS17|E9PS17_HUMAN;tr|E9PK59|E9PK59_HUMAN;sp|Q96KG9-4|SCYL1_HUMAN;sp|Q96KG9-2|SCYL1_HUMAN;sp|Q96KG9|SCYL1_HUMAN;sp|Q96KG9-5|SCYL1_HUMAN;sp|Q96KG9-6|SCYL1_HUMAN	tr|E9PPN3|E9PPN3_HUMAN N-terminal kinase-like protein OS=Homo sapiens GN=SCYL1 PE=1 SV=1;sp|Q96KG9-3|SCYL1_HUMAN Isoform 3 of N-terminal kinase-like protein OS=Homo sapiens GN=SCYL1;tr|E9PS17|E9PS17_HUMAN N-terminal kinase-like protein OS=Homo sapiens GN=S	SCYL1	N-terminal kinase-like protein	8.7	73.684	665	0.000742353	0.00127969	0.00130716	0.000745832	0.000641923	0.000475413	0.00102071	0.000457874	0.637031	0.00064898	0.00101876	-0.650565	0.0922702	1.03494
sp|Q7Z3B4-2|NUP54_HUMAN;sp|Q7Z3B4-3|NUP54_HUMAN;sp|Q7Z3B4|NUP54_HUMAN	sp|Q7Z3B4-2|NUP54_HUMAN Isoform 2 of Nucleoporin p54 OS=Homo sapiens GN=NUP54;sp|Q7Z3B4-3|NUP54_HUMAN Isoform 3 of Nucleoporin p54 OS=Homo sapiens GN=NUP54;sp|Q7Z3B4|NUP54_HUMAN Nucleoporin p54 OS=Homo sapiens GN=NUP54 PE=1 SV=2	NUP54	Isoform 2 of Nucleoporin p54	4.5	33.179	291	0.00105672	0.0010268	0.000781642	0.00109691	0.00128706	0.00129991	0.00125405	0.00108707	1.24382	0.00123202	0.000990516	0.314777	0.092543	1.03366
tr|E9PD53|E9PD53_HUMAN;sp|Q9NTJ3|SMC4_HUMAN;sp|Q9NTJ3-2|SMC4_HUMAN	tr|E9PD53|E9PD53_HUMAN Structural maintenance of chromosomes protein OS=Homo sapiens GN=SMC4 PE=1 SV=1;sp|Q9NTJ3|SMC4_HUMAN Structural maintenance of chromosomes protein 4 OS=Homo sapiens GN=SMC4 PE=1 SV=2;sp|Q9NTJ3-2|SMC4_HUMAN Isoform 2 of Structural mai	SMC4	Structural maintenance of chromosomes protein	15.1	144.45	1263	0.000583329	0.000480225	0.00053376	0.000239534	0.00197568	0.000940067	0.000698406	0.00211871	3.12104	0.00143322	0.000459212	1.64203	0.0925854	1.03346
sp|Q02241-2|KIF23_HUMAN;tr|H7BYN4|H7BYN4_HUMAN;sp|Q02241|KIF23_HUMAN;sp|Q02241-3|KIF23_HUMAN	sp|Q02241-2|KIF23_HUMAN Isoform 2 of Kinesin-like protein KIF23 OS=Homo sapiens GN=KIF23;tr|H7BYN4|H7BYN4_HUMAN Kinesin-like protein OS=Homo sapiens GN=KIF23 PE=1 SV=1;sp|Q02241|KIF23_HUMAN Kinesin-like protein KIF23 OS=Homo sapiens GN=KIF23 PE=1 SV=3;sp|Q	KIF23	Isoform 2 of Kinesin-like protein KIF23	15	98.104	856	0.000613609	0.000564014	0.00110643	0.00125963	0.0035513	0.00402328	0.00230196	0.00131896	3.15929	0.00279888	0.00088592	1.6596	0.0927174	1.03284
sp|O60313-13|OPA1_HUMAN;sp|O60313|OPA1_HUMAN;sp|O60313-9|OPA1_HUMAN;sp|O60313-11|OPA1_HUMAN;tr|E5KLJ9|E5KLJ9_HUMAN;sp|O60313-2|OPA1_HUMAN;sp|O60313-10|OPA1_HUMAN	sp|O60313-13|OPA1_HUMAN Isoform 7 of Dynamin-like 120 kDa protein, mitochondrial OS=Homo sapiens GN=OPA1;sp|O60313|OPA1_HUMAN Dynamin-like 120 kDa protein, mitochondrial OS=Homo sapiens GN=OPA1 PE=1 SV=3;sp|O60313-9|OPA1_HUMAN Isoform 3 of Dynamin-like 120	OPA1	Isoform 7 of Dynamin-like 120 kDa protein, mitochondrial	3.1	107.57	924	0	0.000211851	6.31654e-05	8.13087e-05	5.26185e-05	0.000344127	8.85304e-05	0.000112053	1.67636	0.000149332	8.90811e-05	0.745334	0.0927287	1.03279
sp|O75717|WDHD1_HUMAN;sp|O75717-2|WDHD1_HUMAN	sp|O75717|WDHD1_HUMAN WD repeat and HMG-box DNA-binding protein 1 OS=Homo sapiens GN=WDHD1 PE=1 SV=1;sp|O75717-2|WDHD1_HUMAN Isoform 2 of WD repeat and HMG-box DNA-binding protein 1 OS=Homo sapiens GN=WDHD1	WDHD1	WD repeat and HMG-box DNA-binding protein 1	8.8	125.97	1129	0.000187691	0.00062444	0.0004279	0.000591206	0.000171572	0.000214869	0	0.000452871	0.458331	0.000209828	0.000457809	-1.12554	0.0927576	1.03265
sp|Q9NP61|ARFG3_HUMAN;sp|Q9NP61-2|ARFG3_HUMAN;tr|H0Y6A0|H0Y6A0_HUMAN	sp|Q9NP61|ARFG3_HUMAN ADP-ribosylation factor GTPase-activating protein 3 OS=Homo sapiens GN=ARFGAP3 PE=1 SV=1;sp|Q9NP61-2|ARFG3_HUMAN Isoform 2 of ADP-ribosylation factor GTPase-activating protein 3 OS=Homo sapiens GN=ARFGAP3;tr|H0Y6A0|H0Y6A0_HUMAN ADP-ri	ARFGAP3	ADP-ribosylation factor GTPase-activating protein 3	15.3	56.928	516	0.000473558	0.000168275	0.000584937	0.000741944	0.00235279	0.000715635	0.000691948	0.00204732	2.94999	0.00145192	0.000492178	1.56071	0.0928014	1.03245
tr|C9J975|C9J975_HUMAN;sp|Q96P47-3|AGAP3_HUMAN;sp|Q96P47-6|AGAP3_HUMAN;sp|Q96P47|AGAP3_HUMAN;sp|Q96P47-2|AGAP3_HUMAN;sp|Q96P47-4|AGAP3_HUMAN;tr|C9J8Z2|C9J8Z2_HUMAN;tr|H7C4F1|H7C4F1_HUMAN;tr|A0A087X044|A0A087X044_HUMAN;sp|Q9UPQ3-3|AGAP1_HUMAN;tr|E7ESL9|E7ESL9_HUMAN;tr|A0A087X1U1|A0A087X1U1_HUMAN;tr|F5GXM9|F5GXM9_HUMAN;sp|Q9UPQ3-2|AGAP1_HUMAN;sp|Q9UPQ3|AGAP1_HUMAN;tr|E7EUN2|E7EUN2_HUMAN	tr|C9J975|C9J975_HUMAN Arf-GAP with GTPase, ANK repeat and PH domain-containing protein 3 OS=Homo sapiens GN=AGAP3 PE=1 SV=1;sp|Q96P47-3|AGAP3_HUMAN Isoform 3 of Arf-GAP with GTPase, ANK repeat and PH domain-containing protein 3 OS=Homo sapiens GN=AGAP3;sp	AGAP3	Arf-GAP with GTPase, ANK repeat and PH domain-containing protein 3	7.9	36.89	343	0.00166601	0.00150617	0.00133846	0.00225067	0.000965117	0	0.00123322	0	0.325135	0.000549585	0.00169033	-1.62089	0.0928207	1.03236
sp|Q9UER7-3|DAXX_HUMAN;sp|Q9UER7-4|DAXX_HUMAN;sp|Q9UER7-2|DAXX_HUMAN;sp|Q9UER7|DAXX_HUMAN;sp|Q9UER7-5|DAXX_HUMAN	sp|Q9UER7-3|DAXX_HUMAN Isoform 3 of Death domain-associated protein 6 OS=Homo sapiens GN=DAXX;sp|Q9UER7-4|DAXX_HUMAN Isoform beta of Death domain-associated protein 6 OS=Homo sapiens GN=DAXX;sp|Q9UER7-2|DAXX_HUMAN Isoform 2 of Death domain-associated prote	DAXX	Isoform 3 of Death domain-associated protein 6	10.2	73.588	665	0.000892315	0.000955895	0.00101547	0.000937795	0.001204	0.00157748	0.00107207	0.00112547	1.30976	0.00124475	0.000950368	0.389304	0.0928471	1.03223
sp|Q9Y294|ASF1A_HUMAN	sp|Q9Y294|ASF1A_HUMAN Histone chaperone ASF1A OS=Homo sapiens GN=ASF1A PE=1 SV=1	ASF1A	Histone chaperone ASF1A	12.7	22.968	204	0.00831034	0.00715487	0.0051755	0.00470862	0.00548204	0.00380702	0.00555774	0	0.585688	0.0037117	0.00633733	-0.771795	0.0928876	1.03204
tr|E9PQD0|E9PQD0_HUMAN;tr|E9PS30|E9PS30_HUMAN;tr|E9PLI6|E9PLI6_HUMAN;tr|E9PS76|E9PS76_HUMAN;sp|Q8N9N8|EIF1A_HUMAN	tr|E9PQD0|E9PQD0_HUMAN Probable RNA-binding protein EIF1AD OS=Homo sapiens GN=EIF1AD PE=1 SV=1;tr|E9PS30|E9PS30_HUMAN Probable RNA-binding protein EIF1AD (Fragment) OS=Homo sapiens GN=EIF1AD PE=1 SV=1;tr|E9PLI6|E9PLI6_HUMAN Probable RNA-binding protein EIF	EIF1AD	Probable RNA-binding protein EIF1AD	25	7.3314	64	0.000594636	0.0105668	0.0107186	0.0086447	0.0139762	0.0113073	0.0155925	0.0152707	1.83938	0.0140367	0.00763118	0.879223	0.0930511	1.03128
tr|J3QR53|J3QR53_HUMAN;sp|Q96HE9|PRR11_HUMAN	tr|J3QR53|J3QR53_HUMAN Proline-rich protein 11 (Fragment) OS=Homo sapiens GN=PRR11 PE=1 SV=1;sp|Q96HE9|PRR11_HUMAN Proline-rich protein 11 OS=Homo sapiens GN=PRR11 PE=1 SV=1	PRR11	Proline-rich protein 11 (Fragment)	18.1	22.389	199	0.00168163	0.00150773	0.00115944	0.00152261	0.00120729	0.00121118	0.00120714	0.00113283	0.810441	0.00118961	0.00146785	-0.30322	0.0934166	1.02958
sp|Q9NP97|DLRB1_HUMAN;sp|Q8TF09|DLRB2_HUMAN;tr|B1AKR6|B1AKR6_HUMAN	sp|Q9NP97|DLRB1_HUMAN Dynein light chain roadblock-type 1 OS=Homo sapiens GN=DYNLRB1 PE=1 SV=3;sp|Q8TF09|DLRB2_HUMAN Dynein light chain roadblock-type 2 OS=Homo sapiens GN=DYNLRB2 PE=1 SV=1;tr|B1AKR6|B1AKR6_HUMAN Dynein light chain roadblock-type 1 OS=Homo	DYNLRB1	Dynein light chain roadblock-type 1	38.5	10.921	96	0.0185688	0.00325098	0.0161801	0.0188876	0.00332461	0	0.00384136	0.0172756	0.429648	0.0061104	0.0142219	-1.21877	0.0940128	1.02681
sp|Q86Y56|DAAF5_HUMAN;sp|Q86Y56-2|DAAF5_HUMAN;tr|H0Y650|H0Y650_HUMAN;tr|E9PGY2|E9PGY2_HUMAN	sp|Q86Y56|DAAF5_HUMAN Dynein assembly factor 5, axonemal OS=Homo sapiens GN=DNAAF5 PE=1 SV=4;sp|Q86Y56-2|DAAF5_HUMAN Isoform 2 of Dynein assembly factor 5, axonemal OS=Homo sapiens GN=DNAAF5;tr|H0Y650|H0Y650_HUMAN Dynein assembly factor 5, axonemal (Fragme	DNAAF5	Dynein assembly factor 5, axonemal	23.7	93.52	855	0.00327692	0.00314971	0.00484295	0.0034205	0.00282314	0.00259004	0.00223909	0.00225342	0.674312	0.00247642	0.00367252	-0.568512	0.0944217	1.02493
sp|Q00653-4|NFKB2_HUMAN;sp|Q00653|NFKB2_HUMAN;sp|Q00653-3|NFKB2_HUMAN	sp|Q00653-4|NFKB2_HUMAN Isoform 4 of Nuclear factor NF-kappa-B p100 subunit OS=Homo sapiens GN=NFKB2;sp|Q00653|NFKB2_HUMAN Nuclear factor NF-kappa-B p100 subunit OS=Homo sapiens GN=NFKB2 PE=1 SV=4;sp|Q00653-3|NFKB2_HUMAN Isoform 3 of Nuclear factor NF-kapp	NFKB2	Isoform 4 of Nuclear factor NF-kappa-B p100 subunit	20.5	96.677	899	0.000662227	0.000953933	0.00157547	0.00131966	0.00205561	0.00249052	0.0019324	0.0014617	1.76008	0.00198506	0.00112782	0.815641	0.0945104	1.02452
sp|Q9UHD8|SEPT9_HUMAN;sp|Q9UHD8-5|SEPT9_HUMAN;sp|Q9UHD8-2|SEPT9_HUMAN;sp|Q9UHD8-7|SEPT9_HUMAN;sp|Q9UHD8-3|SEPT9_HUMAN;sp|Q9UHD8-8|SEPT9_HUMAN;sp|Q9UHD8-9|SEPT9_HUMAN;sp|Q9UHD8-4|SEPT9_HUMAN	sp|Q9UHD8|SEPT9_HUMAN Septin-9 OS=Homo sapiens GN=SEPT9 PE=1 SV=2;sp|Q9UHD8-5|SEPT9_HUMAN Isoform 5 of Septin-9 OS=Homo sapiens GN=SEPT9;sp|Q9UHD8-2|SEPT9_HUMAN Isoform 2 of Septin-9 OS=Homo sapiens GN=SEPT9;sp|Q9UHD8-7|SEPT9_HUMAN Isoform 7 of Septin-9 OS	SEPTIN9	Septin-9	41.6	65.401	586	0.0104545	0.00852149	0.00820991	0.00897601	0.00822894	0.00810054	0.00729798	0.00512977	0.795235	0.00718931	0.00904048	-0.330547	0.0945536	1.02432
sp|Q16629-3|SRSF7_HUMAN;sp|Q16629-2|SRSF7_HUMAN;tr|A0A0B4J1Z1|A0A0B4J1Z1_HUMAN;sp|Q16629-4|SRSF7_HUMAN;tr|C9JAB2|C9JAB2_HUMAN;sp|Q16629|SRSF7_HUMAN	sp|Q16629-3|SRSF7_HUMAN Isoform 3 of Serine/arginine-rich splicing factor 7 OS=Homo sapiens GN=SRSF7;sp|Q16629-2|SRSF7_HUMAN Isoform 2 of Serine/arginine-rich splicing factor 7 OS=Homo sapiens GN=SRSF7;tr|A0A0B4J1Z1|A0A0B4J1Z1_HUMAN Serine/arginine-rich-sp	SRSF7	Isoform 3 of Serine/arginine-rich splicing factor 7	62.1	15.257	132	0.0417647	0.0353222	0.0301322	0.0414519	0.0456563	0.0595068	0.0365626	0.0508314	1.29519	0.0481393	0.0371678	0.373162	0.0946716	1.02378
tr|E5RFF9|E5RFF9_HUMAN;sp|Q9BRT9|SLD5_HUMAN	tr|E5RFF9|E5RFF9_HUMAN DNA replication complex GINS protein SLD5 OS=Homo sapiens GN=GINS4 PE=1 SV=1;sp|Q9BRT9|SLD5_HUMAN DNA replication complex GINS protein SLD5 OS=Homo sapiens GN=GINS4 PE=1 SV=1	GINS4	DNA replication complex GINS protein SLD5	22.9	22.653	192	0.00305238	0.00559571	0.00284921	0.00265947	0	0.00269653	0.00333225	0	0.425859	0.0015072	0.00353919	-1.23155	0.0947932	1.02322
sp|P33993|MCM7_HUMAN;sp|P33993-3|MCM7_HUMAN	sp|P33993|MCM7_HUMAN DNA replication licensing factor MCM7 OS=Homo sapiens GN=MCM7 PE=1 SV=4;sp|P33993-3|MCM7_HUMAN Isoform 3 of DNA replication licensing factor MCM7 OS=Homo sapiens GN=MCM7	MCM7	DNA replication licensing factor MCM7	43.1	81.307	719	0.0185743	0.0183618	0.0195614	0.0176794	0.0193262	0.0121782	0.0136576	0.0135448	0.791443	0.0146767	0.0185442	-0.337442	0.0950762	1.02193
sp|P18754|RCC1_HUMAN;sp|P18754-2|RCC1_HUMAN;tr|C9JW69|C9JW69_HUMAN;tr|C9JRH2|C9JRH2_HUMAN;tr|C9JMJ4|C9JMJ4_HUMAN;tr|C9J3R0|C9J3R0_HUMAN;tr|C9JQZ4|C9JQZ4_HUMAN	sp|P18754|RCC1_HUMAN Regulator of chromosome condensation OS=Homo sapiens GN=RCC1 PE=1 SV=1;sp|P18754-2|RCC1_HUMAN Isoform 2 of Regulator of chromosome condensation OS=Homo sapiens GN=RCC1;tr|C9JW69|C9JW69_HUMAN Regulator of chromosome condensation (Fragme	RCC1	Regulator of chromosome condensation	53.4	44.969	421	0.0302942	0.0376404	0.0282707	0.0384585	0.040939	0.0413342	0.0410127	0.0390037	1.20515	0.0405724	0.033666	0.269208	0.0952945	1.02093
sp|P13674-3|P4HA1_HUMAN;sp|P13674-2|P4HA1_HUMAN;sp|P13674|P4HA1_HUMAN	sp|P13674-3|P4HA1_HUMAN Isoform 3 of Prolyl 4-hydroxylase subunit alpha-1 OS=Homo sapiens GN=P4HA1;sp|P13674-2|P4HA1_HUMAN Isoform 2 of Prolyl 4-hydroxylase subunit alpha-1 OS=Homo sapiens GN=P4HA1;sp|P13674|P4HA1_HUMAN Prolyl 4-hydroxylase subunit alpha-1	P4HA1	Isoform 3 of Prolyl 4-hydroxylase subunit alpha-1	28.5	58.957	516	0.0057236	0.00782837	0.00636393	0.00773805	0.006029	0.00582596	0.0047614	0.00575425	0.808948	0.00559265	0.00691349	-0.305882	0.0956873	1.01915
sp|Q8N163|CCAR2_HUMAN;sp|Q8N163-2|CCAR2_HUMAN;tr|H0YB24|H0YB24_HUMAN;tr|G3V119|G3V119_HUMAN	sp|Q8N163|CCAR2_HUMAN Cell cycle and apoptosis regulator protein 2 OS=Homo sapiens GN=CCAR2 PE=1 SV=2;sp|Q8N163-2|CCAR2_HUMAN Isoform 2 of Cell cycle and apoptosis regulator protein 2 OS=Homo sapiens GN=CCAR2;tr|H0YB24|H0YB24_HUMAN Cell cycle and apoptosis	CCAR2	Cell cycle and apoptosis regulator protein 2	32.1	102.9	923	0.0109928	0.00811346	0.00850144	0.0104703	0.00688507	0.00862205	0.00562189	0.00578668	0.706857	0.00672892	0.0095195	-0.50051	0.0957935	1.01866
sp|P60983|GMFB_HUMAN;tr|G3V4P8|G3V4P8_HUMAN	sp|P60983|GMFB_HUMAN Glia maturation factor beta OS=Homo sapiens GN=GMFB PE=1 SV=2;tr|G3V4P8|G3V4P8_HUMAN Glia maturation factor beta (Fragment) OS=Homo sapiens GN=GMFB PE=1 SV=1	GMFB	Glia maturation factor beta	61.3	16.713	142	0.00452764	0.00586452	0.00486605	0.00568867	0.0130559	0.00685512	0.0133925	0.00747244	1.94664	0.010194	0.00523672	0.960983	0.0960757	1.01739
tr|C9J1Z8|C9J1Z8_HUMAN;sp|P84085|ARF5_HUMAN	tr|C9J1Z8|C9J1Z8_HUMAN ADP-ribosylation factor 5 (Fragment) OS=Homo sapiens GN=ARF5 PE=1 SV=1;sp|P84085|ARF5_HUMAN ADP-ribosylation factor 5 OS=Homo sapiens GN=ARF5 PE=1 SV=2	ARF5	ADP-ribosylation factor 5 (Fragment)	56	17.107	150	0.00280509	0.00260606	0.0019651	0	0.00340861	0.00286991	0.00228353	0	1.16076	0.00214051	0.00184406	0.215067	0.0962307	1.01669
sp|P48047|ATPO_HUMAN;tr|H7C0C1|H7C0C1_HUMAN	sp|P48047|ATPO_HUMAN ATP synthase subunit O, mitochondrial OS=Homo sapiens GN=ATP5O PE=1 SV=1;tr|H7C0C1|H7C0C1_HUMAN Uncharacterized protein (Fragment) OS=Homo sapiens PE=4 SV=2	ATP5O	ATP synthase subunit O, mitochondrial	54.5	23.277	213	0.0322584	0.0423057	0.0550527	0.0481456	0.0261812	0.0367208	0.0369617	0.014269	0.642052	0.0285332	0.0444406	-0.639238	0.0965935	1.01505
sp|P47914|RL29_HUMAN	sp|P47914|RL29_HUMAN 60S ribosomal protein L29 OS=Homo sapiens GN=RPL29 PE=1 SV=2	RPL29	60S ribosomal protein L29	20.8	17.752	159	0.23586	0.227601	0.264996	0.186769	0.20227	0.188852	0.20347	0.190793	0.858132	0.196346	0.228807	-0.220729	0.0968868	1.01374
tr|F5GX19|F5GX19_HUMAN;tr|F5H3Y3|F5H3Y3_HUMAN;sp|Q6IAA8|LTOR1_HUMAN;tr|H0YFI1|H0YFI1_HUMAN;tr|F5H479|F5H479_HUMAN	tr|F5GX19|F5GX19_HUMAN Ragulator complex protein LAMTOR1 OS=Homo sapiens GN=LAMTOR1 PE=1 SV=1;tr|F5H3Y3|F5H3Y3_HUMAN Ragulator complex protein LAMTOR1 OS=Homo sapiens GN=LAMTOR1 PE=1 SV=1;sp|Q6IAA8|LTOR1_HUMAN Ragulator complex protein LAMTOR1 OS=Homo sapi	LAMTOR1	Ragulator complex protein LAMTOR1	43	15.687	142	0.00485585	0.0072789	0.00551283	0.00147746	0.0052407	0.0113423	0.00640883	0.00528429	1.47849	0.00706903	0.00478126	0.56412	0.096961	1.0134
sp|P62140|PP1B_HUMAN;tr|E7ETD8|E7ETD8_HUMAN	sp|P62140|PP1B_HUMAN Serine/threonine-protein phosphatase PP1-beta catalytic subunit OS=Homo sapiens GN=PPP1CB PE=1 SV=3;tr|E7ETD8|E7ETD8_HUMAN Serine/threonine-protein phosphatase (Fragment) OS=Homo sapiens GN=PPP1CB PE=1 SV=1	PPP1CB	Serine/threonine-protein phosphatase PP1-beta catalytic subunit	53.2	37.186	327	0.0105426	0.0109141	0.0108986	0.0112575	0.00458796	0.00927412	0.00954204	0.00965905	0.758106	0.00826579	0.0109032	-0.399528	0.0974946	1.01102
sp|Q13885|TBB2A_HUMAN	sp|Q13885|TBB2A_HUMAN Tubulin beta-2A chain OS=Homo sapiens GN=TUBB2A PE=1 SV=1	TUBB2A	Tubulin beta-2A chain	77.8	49.906	445	0.00830611	0.00687384	0	0.00836536	0.00665391	0.00578365	0	0.00555762	0.764279	0.0044988	0.00588633	-0.387829	0.0981855	1.00795
sp|O60701-2|UGDH_HUMAN;sp|O60701|UGDH_HUMAN;sp|O60701-3|UGDH_HUMAN	sp|O60701-2|UGDH_HUMAN Isoform 2 of UDP-glucose 6-dehydrogenase OS=Homo sapiens GN=UGDH;sp|O60701|UGDH_HUMAN UDP-glucose 6-dehydrogenase OS=Homo sapiens GN=UGDH PE=1 SV=1;sp|O60701-3|UGDH_HUMAN Isoform 3 of UDP-glucose 6-dehydrogenase OS=Homo sapiens GN=UG	UGDH	Isoform 2 of UDP-glucose 6-dehydrogenase	36.8	47.602	427	0.0127774	0.01088	0.0113033	0.0138759	0.014292	0.0106337	0.0133899	0.0152769	1.09738	0.0133981	0.0122091	0.134069	0.0983903	1.00705
sp|P49757-8|NUMB_HUMAN;sp|P49757-7|NUMB_HUMAN;sp|P49757-6|NUMB_HUMAN;sp|P49757-5|NUMB_HUMAN;sp|P49757-4|NUMB_HUMAN;sp|P49757-2|NUMB_HUMAN;sp|P49757-3|NUMB_HUMAN;sp|P49757|NUMB_HUMAN;tr|G3V3R1|G3V3R1_HUMAN;tr|G3V3M5|G3V3M5_HUMAN;tr|G3V3Z8|G3V3Z8_HUMAN	sp|P49757-8|NUMB_HUMAN Isoform 8 of Protein numb homolog OS=Homo sapiens GN=NUMB;sp|P49757-7|NUMB_HUMAN Isoform 7 of Protein numb homolog OS=Homo sapiens GN=NUMB;sp|P49757-6|NUMB_HUMAN Isoform 6 of Protein numb homolog OS=Homo sapiens GN=NUMB;sp|P49757-5|N	NUMB	Isoform 8 of Protein numb homolog	13.7	48.824	445	0.00263493	0.000936272	0.00124168	0.000915853	0.00250281	0.000833066	0.00076551	0.000785181	0.852991	0.00122164	0.00143218	-0.229397	0.0983981	1.00701
sp|Q9Y446|PKP3_HUMAN;sp|Q9Y446-2|PKP3_HUMAN	sp|Q9Y446|PKP3_HUMAN Plakophilin-3 OS=Homo sapiens GN=PKP3 PE=1 SV=1;sp|Q9Y446-2|PKP3_HUMAN Isoform PKP3b of Plakophilin-3 OS=Homo sapiens GN=PKP3	PKP3	Plakophilin-3	7.5	87.081	797	0.00112867	0	0.000466572	0.00137799	0	0	0	0	0	0	0.000743307	#NUM!	0.0985069	1.00653
sp|Q8WVM8|SCFD1_HUMAN;sp|Q8WVM8-2|SCFD1_HUMAN;sp|Q8WVM8-3|SCFD1_HUMAN	sp|Q8WVM8|SCFD1_HUMAN Sec1 family domain-containing protein 1 OS=Homo sapiens GN=SCFD1 PE=1 SV=4;sp|Q8WVM8-2|SCFD1_HUMAN Isoform 2 of Sec1 family domain-containing protein 1 OS=Homo sapiens GN=SCFD1;sp|Q8WVM8-3|SCFD1_HUMAN Isoform 3 of Sec1 family domain-c	SCFD1	Sec1 family domain-containing protein 1	36.8	72.379	642	0.00614626	0.00713672	0.00572631	0.00554742	0.010278	0.00677853	0.00830945	0.00805719	1.36106	0.00835581	0.00613918	0.444734	0.0987121	1.00563
sp|Q9BZX2|UCK2_HUMAN;sp|Q9BZX2-2|UCK2_HUMAN	sp|Q9BZX2|UCK2_HUMAN Uridine-cytidine kinase 2 OS=Homo sapiens GN=UCK2 PE=1 SV=1;sp|Q9BZX2-2|UCK2_HUMAN Isoform 2 of Uridine-cytidine kinase 2 OS=Homo sapiens GN=UCK2	UCK2	Uridine-cytidine kinase 2	8.8	29.299	261	0.00552117	0.00348539	0.00520338	0.00543909	0.00191354	0.00266294	0.00484094	0.00154483	0.557904	0.00274057	0.00491226	-0.841912	0.0989986	1.00437
sp|Q96J02-3|ITCH_HUMAN;sp|Q96J02-2|ITCH_HUMAN;sp|Q96J02|ITCH_HUMAN	sp|Q96J02-3|ITCH_HUMAN Isoform 3 of E3 ubiquitin-protein ligase Itchy homolog OS=Homo sapiens GN=ITCH;sp|Q96J02-2|ITCH_HUMAN Isoform 2 of E3 ubiquitin-protein ligase Itchy homolog OS=Homo sapiens GN=ITCH;sp|Q96J02|ITCH_HUMAN E3 ubiquitin-protein ligase Itc	ITCH	Isoform 3 of E3 ubiquitin-protein ligase Itchy homolog	6.2	86.497	752	0.000232798	0.000526063	0.000109396	0.000137124	8.86013e-05	0.000396785	9.94962e-05	0.000103004	0.684205	0.000171972	0.000251345	-0.5475	0.0993438	1.00286
sp|Q92974-3|ARHG2_HUMAN;sp|Q92974-2|ARHG2_HUMAN;sp|Q92974|ARHG2_HUMAN;tr|V9GYM8|V9GYM8_HUMAN	sp|Q92974-3|ARHG2_HUMAN Isoform 3 of Rho guanine nucleotide exchange factor 2 OS=Homo sapiens GN=ARHGEF2;sp|Q92974-2|ARHG2_HUMAN Isoform 2 of Rho guanine nucleotide exchange factor 2 OS=Homo sapiens GN=ARHGEF2;sp|Q92974|ARHG2_HUMAN Rho guanine nucleotide e	ARHGEF2	Isoform 3 of Rho guanine nucleotide exchange factor 2	19.8	108.24	958	0.00060785	0.00123166	0.000505005	0.000758212	0.0018793	0.00247681	0.00103837	0.000704779	1.96577	0.00152481	0.000775682	0.975096	0.099433	1.00247
tr|H3BNT2|H3BNT2_HUMAN;sp|O75208|COQ9_HUMAN;tr|H3BRC0|H3BRC0_HUMAN;tr|H3BSJ5|H3BSJ5_HUMAN;tr|H3BPW3|H3BPW3_HUMAN;sp|O75208-2|COQ9_HUMAN;tr|H3BVA5|H3BVA5_HUMAN;tr|H3BPC6|H3BPC6_HUMAN	tr|H3BNT2|H3BNT2_HUMAN Ubiquinone biosynthesis protein COQ9, mitochondrial (Fragment) OS=Homo sapiens GN=COQ9 PE=1 SV=8;sp|O75208|COQ9_HUMAN Ubiquinone biosynthesis protein COQ9, mitochondrial OS=Homo sapiens GN=COQ9 PE=1 SV=1;tr|H3BRC0|H3BRC0_HUMAN Ubiqui	COQ9	Ubiquinone biosynthesis protein COQ9, mitochondrial (Fragment)	29.7	33.886	303	0.00255612	0.00118342	0.000709515	0.000956285	0.00237328	0.00303566	0.00292433	0.0020696	1.92455	0.00260072	0.00135133	0.944525	0.0994661	1.00232
sp|P49756|RBM25_HUMAN;sp|P49756-2|RBM25_HUMAN;sp|P49756-3|RBM25_HUMAN	sp|P49756|RBM25_HUMAN RNA-binding protein 25 OS=Homo sapiens GN=RBM25 PE=1 SV=3;sp|P49756-2|RBM25_HUMAN Isoform 2 of RNA-binding protein 25 OS=Homo sapiens GN=RBM25;sp|P49756-3|RBM25_HUMAN Isoform 3 of RNA-binding protein 25 OS=Homo sapiens GN=RBM25	RBM25	RNA-binding protein 25	15.2	100.18	843	0.000430954	0.000759288	0.000722977	0.000744483	0.00210592	0.0016627	0.000865716	0.00117746	2.18678	0.00145295	0.000664425	1.12881	0.099621	1.00165
sp|Q9UBG0|MRC2_HUMAN	sp|Q9UBG0|MRC2_HUMAN C-type mannose receptor 2 OS=Homo sapiens GN=MRC2 PE=1 SV=2	MRC2	C-type mannose receptor 2	5.9	166.67	1479	0.00104867	0.000596893	0.00192005	0.00182734	0.00097452	0.000206273	0.000517411	0.000344298	0.378735	0.000510626	0.00134824	-1.40074	0.0998842	1.0005
tr|F8WEY7|F8WEY7_HUMAN;sp|Q9UL63|MKLN1_HUMAN	tr|F8WEY7|F8WEY7_HUMAN Muskelin OS=Homo sapiens GN=MKLN1 PE=1 SV=1;sp|Q9UL63|MKLN1_HUMAN Muskelin OS=Homo sapiens GN=MKLN1 PE=1 SV=2	MKLN1	Muskelin	7.6	19.507	170	0	0	0	0	0	0.00361942	0.00380972	0.00128576	#DIV/0!	0.00217873	0	#DIV/0!	0.0999468	1.00023
tr|A0A087X2D0|A0A087X2D0_HUMAN;sp|P84103-2|SRSF3_HUMAN;sp|P84103|SRSF3_HUMAN	tr|A0A087X2D0|A0A087X2D0_HUMAN Serine/arginine-rich-splicing factor 3 OS=Homo sapiens GN=SRSF3 PE=1 SV=1;sp|P84103-2|SRSF3_HUMAN Isoform 2 of Serine/arginine-rich splicing factor 3 OS=Homo sapiens GN=SRSF3;sp|P84103|SRSF3_HUMAN Serine/arginine-rich splicin	SRSF3	Serine/arginine-rich-splicing factor 3	54.7	10.32	95	0.0711014	0.0816308	0.0569604	0.0664373	0.0634008	0.062056	0.0567621	0.0563071	0.863819	0.0596315	0.0690325	-0.2112	0.100072	0.999687
tr|C9J6N9|C9J6N9_HUMAN;tr|C9IZG3|C9IZG3_HUMAN;sp|Q92890-3|UFD1_HUMAN;sp|Q92890|UFD1_HUMAN;sp|Q92890-1|UFD1_HUMAN;tr|C9JNP9|C9JNP9_HUMAN	tr|C9J6N9|C9J6N9_HUMAN Ubiquitin recognition factor in ER-associated degradation protein 1 (Fragment) OS=Homo sapiens GN=UFD1 PE=1 SV=8;tr|C9IZG3|C9IZG3_HUMAN Ubiquitin recognition factor in ER-associated degradation protein 1 (Fragment) OS=Homo sapiens GN	UFD1	Ubiquitin recognition factor in ER-associated degradation protein 1 (Fragment)	18.5	15.372	135	0.0136998	0.0132241	0.0132858	0.00738134	0.00724592	0.0118933	0.00718636	0.00677137	0.695445	0.00827425	0.0118978	-0.523993	0.100114	0.999506
sp|P40222|TXLNA_HUMAN	sp|P40222|TXLNA_HUMAN Alpha-taxilin OS=Homo sapiens GN=TXLNA PE=1 SV=3	TXLNA	Alpha-taxilin	31.5	61.89	546	0.000459159	0.000645767	0.000199752	0.000715637	0.00143351	0.000915377	0.00325651	0.00197196	3.75058	0.00189434	0.000505079	1.90711	0.101074	0.99536
sp|Q969S3|ZN622_HUMAN	sp|Q969S3|ZN622_HUMAN Zinc finger protein 622 OS=Homo sapiens GN=ZNF622 PE=1 SV=1	ZNF622	Zinc finger protein 622	11.1	54.271	477	0	0.000685496	0	0	0.000980319	0.00221343	0	0.000528635	5.4302	0.000930595	0.000171374	2.44101	0.101745	0.992485
sp|P20338|RAB4A_HUMAN;tr|A0A087WYT5|A0A087WYT5_HUMAN	sp|P20338|RAB4A_HUMAN Ras-related protein Rab-4A OS=Homo sapiens GN=RAB4A PE=1 SV=3;tr|A0A087WYT5|A0A087WYT5_HUMAN Ras-related protein Rab-4A OS=Homo sapiens GN=RAB4A PE=1 SV=1	RAB4A	Ras-related protein Rab-4A	22.5	24.389	218	0.00454034	0.00348968	0.00442636	0.00228697	0.00255731	0.00285966	0.00268641	0.00228461	0.704587	0.002597	0.00368584	-0.505149	0.101894	0.99185
tr|A0A087WYP2|A0A087WYP2_HUMAN;sp|Q8IZQ5|SELH_HUMAN	tr|A0A087WYP2|A0A087WYP2_HUMAN Selenoprotein H OS=Homo sapiens GN=SELENOH PE=1 SV=1;sp|Q8IZQ5|SELH_HUMAN Selenoprotein H OS=Homo sapiens GN=SELENOH PE=1 SV=2	SELENOH	Selenoprotein H	10.7	13.303	121	0	0.00140828	0.00111543	0.00116531	0.00172525	0.00140505	0.00175016	0.00217538	1.91266	0.00176396	0.000922254	0.935582	0.10213	0.990846
sp|Q9UJ98-3|STAG3_HUMAN;sp|Q9UJ98|STAG3_HUMAN;tr|D6W5U7|D6W5U7_HUMAN;sp|Q9UJ98-2|STAG3_HUMAN	sp|Q9UJ98-3|STAG3_HUMAN Isoform 3 of Cohesin subunit SA-3 OS=Homo sapiens GN=STAG3;sp|Q9UJ98|STAG3_HUMAN Cohesin subunit SA-3 OS=Homo sapiens GN=STAG3 PE=1 SV=2;tr|D6W5U7|D6W5U7_HUMAN Cohesin subunit SA-3 OS=Homo sapiens GN=STAG3 PE=1 SV=1;sp|Q9UJ98-2|STAG	STAG3	Isoform 3 of Cohesin subunit SA-3	6.8	132.32	1167	0.000578882	0.000734481	0.00153441	0.000749522	0.000274631	0.00051706	0	0	0.22008	0.000197923	0.000899324	-2.1839	0.102223	0.990452
sp|Q01081-2|U2AF1_HUMAN;sp|Q01081|U2AF1_HUMAN;sp|P0DN76|U2AF5_HUMAN;tr|A0A1B0GW87|A0A1B0GW87_HUMAN;tr|M0QYK5|M0QYK5_HUMAN;sp|Q01081-3|U2AF1_HUMAN;tr|M0R2N4|M0R2N4_HUMAN;sp|Q01081-4|U2AF1_HUMAN;sp|Q8WU68-3|U2AF4_HUMAN;sp|Q8WU68-2|U2AF4_HUMAN;sp|Q8WU68|U2AF4_HUMAN	sp|Q01081-2|U2AF1_HUMAN Isoform 2 of Splicing factor U2AF 35 kDa subunit OS=Homo sapiens GN=U2AF1;sp|Q01081|U2AF1_HUMAN Splicing factor U2AF 35 kDa subunit OS=Homo sapiens GN=U2AF1 PE=1 SV=3;sp|P0DN76|U2AF5_HUMAN Splicing factor U2AF 35 kDa subunit-like pr	U2AF1	Isoform 2 of Splicing factor U2AF 35 kDa subunit	22.5	27.882	240	0.0143376	0.0135933	0.0153644	0.0145322	0.0122269	0.0120596	0.0156955	0.0121252	0.901081	0.0130268	0.0144569	-0.150272	0.102384	0.989767
sp|O43776|SYNC_HUMAN	sp|O43776|SYNC_HUMAN Asparagine--tRNA ligase, cytoplasmic OS=Homo sapiens GN=NARS PE=1 SV=1	NARS	Asparagine--tRNA ligase, cytoplasmic	27.9	62.942	548	0.0132886	0.00918721	0.0148901	0.0142421	0.0205079	0.0187579	0.0173904	0.014601	1.38074	0.0178143	0.012902	0.465445	0.102625	0.988748
sp|Q9Y394-2|DHRS7_HUMAN;sp|Q9Y394|DHRS7_HUMAN;tr|A0A087X0Z7|A0A087X0Z7_HUMAN;tr|H0YJ66|H0YJ66_HUMAN;tr|H0YJE4|H0YJE4_HUMAN	sp|Q9Y394-2|DHRS7_HUMAN Isoform 2 of Dehydrogenase/reductase SDR family member 7 OS=Homo sapiens GN=DHRS7;sp|Q9Y394|DHRS7_HUMAN Dehydrogenase/reductase SDR family member 7 OS=Homo sapiens GN=DHRS7 PE=1 SV=1;tr|A0A087X0Z7|A0A087X0Z7_HUMAN Dehydrogenase/redu	DHRS7	Isoform 2 of Dehydrogenase/reductase SDR family member 7	26.6	32.267	289	0.00354813	0.00294344	0.00273937	0.00171807	0.00345421	0.0066983	0.00708671	0.00324264	1.87066	0.00512047	0.00273725	0.903547	0.102651	0.988638
tr|B1AP46|B1AP46_HUMAN;tr|E7EW84|E7EW84_HUMAN;sp|Q8TAG9|EXOC6_HUMAN	tr|B1AP46|B1AP46_HUMAN Exocyst complex component 6 OS=Homo sapiens GN=EXOC6 PE=1 SV=1;tr|E7EW84|E7EW84_HUMAN Exocyst complex component OS=Homo sapiens GN=EXOC6 PE=1 SV=1;sp|Q8TAG9|EXOC6_HUMAN Exocyst complex component 6 OS=Homo sapiens GN=EXOC6 PE=1 SV=3	EXOC6	Exocyst complex component 6	9.8	17.709	153	0.00178929	0.00125677	0.00150553	0.00126784	0	0	0.0017485	0	0.300459	0.000437124	0.00145486	-1.73476	0.102851	0.98779
tr|J3KPX7|J3KPX7_HUMAN;sp|Q99623|PHB2_HUMAN;tr|F5GY37|F5GY37_HUMAN;sp|Q99623-2|PHB2_HUMAN;tr|F5GWA7|F5GWA7_HUMAN;tr|F5H3X6|F5H3X6_HUMAN	tr|J3KPX7|J3KPX7_HUMAN Prohibitin-2 OS=Homo sapiens GN=PHB2 PE=1 SV=2;sp|Q99623|PHB2_HUMAN Prohibitin-2 OS=Homo sapiens GN=PHB2 PE=1 SV=2;tr|F5GY37|F5GY37_HUMAN Prohibitin-2 OS=Homo sapiens GN=PHB2 PE=1 SV=1;sp|Q99623-2|PHB2_HUMAN Isoform 2 of Prohibitin-2	PHB2	Prohibitin-2	59.4	33.239	298	0.0742014	0.0600373	0.0571316	0.0586524	0.0642667	0.0571947	0.0541789	0.040271	0.863566	0.0539778	0.0625057	-0.211621	0.10331	0.985858
tr|G3V2V8|G3V2V8_HUMAN;sp|P61916-2|NPC2_HUMAN;tr|J3KMY5|J3KMY5_HUMAN;sp|P61916|NPC2_HUMAN;tr|G3V3E8|G3V3E8_HUMAN;tr|E7EMS2|E7EMS2_HUMAN;tr|G3V3D1|G3V3D1_HUMAN;tr|H0YIZ1|H0YIZ1_HUMAN	tr|G3V2V8|G3V2V8_HUMAN Epididymal secretory protein E1 (Fragment) OS=Homo sapiens GN=NPC2 PE=1 SV=1;sp|P61916-2|NPC2_HUMAN Isoform 2 of Epididymal secretory protein E1 OS=Homo sapiens GN=NPC2;tr|J3KMY5|J3KMY5_HUMAN Epididymal secretory protein E1 OS=Homo s	NPC2	Epididymal secretory protein E1 (Fragment)	40.2	13.078	122	0.0117856	0.0111677	0.00863645	0.0130339	0.00910501	0.00915961	0.00898605	0.00920608	0.816982	0.00911418	0.0111559	-0.291623	0.103364	0.98563
tr|K7ELC8|K7ELC8_HUMAN;tr|E9PMD0|E9PMD0_HUMAN;sp|Q96R06|SPAG5_HUMAN	tr|K7ELC8|K7ELC8_HUMAN Sperm-associated antigen 5 (Fragment) OS=Homo sapiens GN=SPAG5 PE=1 SV=1;tr|E9PMD0|E9PMD0_HUMAN Uncharacterized protein (Fragment) OS=Homo sapiens PE=4 SV=1;sp|Q96R06|SPAG5_HUMAN Sperm-associated antigen 5 OS=Homo sapiens GN=SPAG5 PE	SPAG5	Sperm-associated antigen 5 (Fragment)	8.1	21.307	186	0	0.000781985	0	0.000703257	0.00153949	0.00112121	0.00136747	0.000797328	3.24897	0.00120638	0.000371311	1.69998	0.104481	0.980963
sp|P46109|CRKL_HUMAN	sp|P46109|CRKL_HUMAN Crk-like protein OS=Homo sapiens GN=CRKL PE=1 SV=1	CRKL	Crk-like protein	36.3	33.777	303	0.00640036	0.0074918	0.00236579	0.00237161	0.0134622	0.0098879	0.00220406	0.00860229	1.83345	0.00853911	0.00465739	0.874564	0.105012	0.978763
sp|Q2TAL8|QRIC1_HUMAN	sp|Q2TAL8|QRIC1_HUMAN Glutamine-rich protein 1 OS=Homo sapiens GN=QRICH1 PE=1 SV=1	QRICH1	Glutamine-rich protein 1	6.2	86.435	776	0.000934919	0.00227009	0.00170407	0.000972395	0.000682356	0.000669866	0.000745409	0.000757127	0.485382	0.00071369	0.00147037	-1.04281	0.105057	0.978575
sp|O00442-2|RTCA_HUMAN;sp|O00442|RTCA_HUMAN	sp|O00442-2|RTCA_HUMAN Isoform 2 of RNA 3-terminal phosphate cyclase OS=Homo sapiens GN=RTCA;sp|O00442|RTCA_HUMAN RNA 3-terminal phosphate cyclase OS=Homo sapiens GN=RTCA PE=1 SV=1	RTCA	Isoform 2 of RNA 3-terminal phosphate cyclase	29.3	40.709	379	0.00512986	0.00453307	0.00387324	0.00364131	0.00641139	0.00478403	0.00506762	0.0070519	1.3573	0.00582874	0.00429437	0.440737	0.10512	0.978315
sp|P04114|APOB_HUMAN	sp|P04114|APOB_HUMAN Apolipoprotein B-100 OS=Homo sapiens GN=APOB PE=1 SV=2	APOB	Apolipoprotein B-100	0.8	515.6	4563	0	0.000104339	0	0.000101937	0.000105276	0.000114225	0.000322952	0.000267761	3.92782	0.000202554	5.1569e-05	1.97373	0.105157	0.97816
sp|P09110-2|THIK_HUMAN;sp|P09110|THIK_HUMAN;tr|B4DVF4|B4DVF4_HUMAN;tr|H7C131|H7C131_HUMAN;tr|C9JDE9|C9JDE9_HUMAN	sp|P09110-2|THIK_HUMAN Isoform 2 of 3-ketoacyl-CoA thiolase, peroxisomal OS=Homo sapiens GN=ACAA1;sp|P09110|THIK_HUMAN 3-ketoacyl-CoA thiolase, peroxisomal OS=Homo sapiens GN=ACAA1 PE=1 SV=2;tr|B4DVF4|B4DVF4_HUMAN 3-ketoacyl-CoA thiolase, peroxisomal OS=Ho	ACAA1	Isoform 2 of 3-ketoacyl-CoA thiolase, peroxisomal	20.5	34.664	331	0.00189114	0.0022625	0.00167257	0.0018721	0.00132479	0.00119531	0.0017266	0.00134372	0.726189	0.00139761	0.00192458	-0.461583	0.105165	0.978127
sp|Q5T447|HECD3_HUMAN	sp|Q5T447|HECD3_HUMAN E3 ubiquitin-protein ligase HECTD3 OS=Homo sapiens GN=HECTD3 PE=1 SV=1	HECTD3	E3 ubiquitin-protein ligase HECTD3	3.8	97.112	861	0.000308482	0.000246821	0.000285921	0.000258071	0.000222926	0.00018576	0.000239413	0	0.589557	0.000162024	0.000274824	-0.762296	0.105198	0.977994
sp|Q9NRY6|PLS3_HUMAN;tr|I3L161|I3L161_HUMAN;tr|I3NI29|I3NI29_HUMAN;tr|I3L3X5|I3L3X5_HUMAN	sp|Q9NRY6|PLS3_HUMAN Phospholipid scramblase 3 OS=Homo sapiens GN=PLSCR3 PE=1 SV=2;tr|I3L161|I3L161_HUMAN Phospholipid scramblase (Fragment) OS=Homo sapiens GN=PLSCR3 PE=1 SV=1;tr|I3NI29|I3NI29_HUMAN Phospholipid scramblase (Fragment) OS=Homo sapiens GN=PL	PLSCR3	Phospholipid scramblase 3	15.9	31.648	295	0.00237334	0.000885509	0.0036665	0.00232241	0.000778229	0.00106228	0.00100313	0.00102361	0.418182	0.00096681	0.00231194	-1.2578	0.105369	0.977286
sp|P27144|KAD4_HUMAN;tr|D3DQ64|D3DQ64_HUMAN	sp|P27144|KAD4_HUMAN Adenylate kinase 4, mitochondrial OS=Homo sapiens GN=AK4 PE=1 SV=1;tr|D3DQ64|D3DQ64_HUMAN Adenylate kinase 4, mitochondrial OS=Homo sapiens GN=AK4 PE=1 SV=1	AK4	Adenylate kinase 4, mitochondrial	28.7	25.268	223	0.00417855	0.00214402	0.00143158	0.00524983	0.00214106	0.00154137	0	0	0.283178	0.000920608	0.00325099	-1.82022	0.105731	0.975796
sp|Q8WUD1|RAB2B_HUMAN;sp|Q8WUD1-2|RAB2B_HUMAN	sp|Q8WUD1|RAB2B_HUMAN Ras-related protein Rab-2B OS=Homo sapiens GN=RAB2B PE=1 SV=1;sp|Q8WUD1-2|RAB2B_HUMAN Isoform 2 of Ras-related protein Rab-2B OS=Homo sapiens GN=RAB2B	RAB2B	Ras-related protein Rab-2B	44	24.214	216	0	0.000875401	0.00143225	0.000782217	0	0	0.00117296	0	0.379616	0.000293241	0.000772468	-1.39739	0.106224	0.973776
sp|Q9Y547|IFT25_HUMAN;tr|A6NIR2|A6NIR2_HUMAN;tr|X6R7Y7|X6R7Y7_HUMAN	sp|Q9Y547|IFT25_HUMAN Intraflagellar transport protein 25 homolog OS=Homo sapiens GN=HSPB11 PE=1 SV=1;tr|A6NIR2|A6NIR2_HUMAN Chromosome 1 open reading frame 41, isoform CRA_b OS=Homo sapiens GN=HSPB11 PE=1 SV=1;tr|X6R7Y7|X6R7Y7_HUMAN Intraflagellar transpo	HSPB11	Intraflagellar transport protein 25 homolog	27.8	16.297	144	0.00876433	0	0	0.0132875	0.0128185	0.00569503	0.00856906	0.0126275	1.80077	0.00992753	0.00551295	0.848611	0.106417	0.972989
sp|P19404|NDUV2_HUMAN;tr|E7EPT4|E7EPT4_HUMAN	sp|P19404|NDUV2_HUMAN NADH dehydrogenase [ubiquinone] flavoprotein 2, mitochondrial OS=Homo sapiens GN=NDUFV2 PE=1 SV=2;tr|E7EPT4|E7EPT4_HUMAN NADH dehydrogenase [ubiquinone] flavoprotein 2, mitochondrial OS=Homo sapiens GN=NDUFV2 PE=1 SV=1	NDUFV2	NADH dehydrogenase [ubiquinone] flavoprotein 2, mitochondrial	17.7	27.391	249	0.00245922	0.00270944	0.00352488	0.00290473	0.0022072	0.00258884	0.00213482	0.00165643	0.740394	0.00214682	0.00289957	-0.433635	0.106426	0.972951
tr|C9JAW5|C9JAW5_HUMAN;sp|Q9Y241|HIG1A_HUMAN;tr|C9JNU6|C9JNU6_HUMAN	tr|C9JAW5|C9JAW5_HUMAN Uncharacterized protein OS=Homo sapiens PE=4 SV=1;sp|Q9Y241|HIG1A_HUMAN HIG1 domain family member 1A, mitochondrial OS=Homo sapiens GN=HIGD1A PE=1 SV=1;tr|C9JNU6|C9JNU6_HUMAN HIG1 domain family member 1A, mitochondrial OS=Homo sapien	C9JAW5	Uncharacterized protein	21.7	8.8131	83	0.0235085	0.0193745	0.0260946	0.0257298	0.0208014	0.0194403	0.0241786	0.0207156	0.898937	0.021284	0.0236768	-0.153708	0.107147	0.970019
tr|H7C4M9|H7C4M9_HUMAN;tr|C9JZG9|C9JZG9_HUMAN;tr|C9JZY6|C9JZY6_HUMAN;sp|P62256-2|UBE2H_HUMAN;sp|P62256|UBE2H_HUMAN	tr|H7C4M9|H7C4M9_HUMAN Ubiquitin-conjugating enzyme E2 H (Fragment) OS=Homo sapiens GN=UBE2H PE=1 SV=1;tr|C9JZG9|C9JZG9_HUMAN Ubiquitin-conjugating enzyme E2 H (Fragment) OS=Homo sapiens GN=UBE2H PE=1 SV=1;tr|C9JZY6|C9JZY6_HUMAN Ubiquitin-conjugating enzym	UBE2H	Ubiquitin-conjugating enzyme E2 H (Fragment)	64.5	7.0801	62	0.0384508	0.0161159	0.0347338	0.0318104	0.00991799	0.00760492	0.00682368	0.0318	0.463596	0.0140366	0.0302777	-1.10906	0.10722	0.969723
sp|Q9BSC4-2|NOL10_HUMAN;sp|Q9BSC4-4|NOL10_HUMAN;sp|Q9BSC4|NOL10_HUMAN	sp|Q9BSC4-2|NOL10_HUMAN Isoform 2 of Nucleolar protein 10 OS=Homo sapiens GN=NOL10;sp|Q9BSC4-4|NOL10_HUMAN Isoform 4 of Nucleolar protein 10 OS=Homo sapiens GN=NOL10;sp|Q9BSC4|NOL10_HUMAN Nucleolar protein 10 OS=Homo sapiens GN=NOL10 PE=1 SV=1	NOL10	Isoform 2 of Nucleolar protein 10	9.7	74.508	638	0	0	0	0	0.000400183	0.000432233	0.000126222	0	#DIV/0!	0.00023966	0	#DIV/0!	0.107417	0.968925
tr|J3QT77|J3QT77_HUMAN;sp|Q15165-3|PON2_HUMAN;tr|A0A0J9YYG4|A0A0J9YYG4_HUMAN;sp|Q15165-1|PON2_HUMAN;sp|Q15165|PON2_HUMAN;tr|A0A0J9YXF2|A0A0J9YXF2_HUMAN	tr|J3QT77|J3QT77_HUMAN Serum paraoxonase/arylesterase 2 OS=Homo sapiens GN=PON2 PE=1 SV=1;sp|Q15165-3|PON2_HUMAN Isoform 3 of Serum paraoxonase/arylesterase 2 OS=Homo sapiens GN=PON2;tr|A0A0J9YYG4|A0A0J9YYG4_HUMAN Serum paraoxonase/arylesterase 2 OS=Homo s	PON2	Serum paraoxonase/arylesterase 2	4.7	37.98	342	0.00147458	0.00129613	0	0.000686315	0.00100814	0	0	0	0.29162	0.000252034	0.000864256	-1.77784	0.107461	0.96875
sp|Q01995|TAGL_HUMAN;tr|H0YCU9|H0YCU9_HUMAN	sp|Q01995|TAGL_HUMAN Transgelin OS=Homo sapiens GN=TAGLN PE=1 SV=4;tr|H0YCU9|H0YCU9_HUMAN Transgelin (Fragment) OS=Homo sapiens GN=TAGLN PE=1 SV=1	TAGLN	Transgelin	52.2	22.611	201	0.0164441	0.0119527	0.0186485	0.0198844	0.0270549	0.0155268	0.0223683	0.0207697	1.28074	0.0214299	0.0167324	0.356979	0.10865	0.963969
sp|Q9BW27|NUP85_HUMAN;tr|J3QL54|J3QL54_HUMAN;sp|Q9BW27-3|NUP85_HUMAN;tr|J3KT10|J3KT10_HUMAN;tr|F5H0W7|F5H0W7_HUMAN;tr|J3QLD4|J3QLD4_HUMAN;sp|Q9BW27-2|NUP85_HUMAN	sp|Q9BW27|NUP85_HUMAN Nuclear pore complex protein Nup85 OS=Homo sapiens GN=NUP85 PE=1 SV=1;tr|J3QL54|J3QL54_HUMAN Nuclear pore complex protein Nup85 OS=Homo sapiens GN=NUP85 PE=1 SV=1;sp|Q9BW27-3|NUP85_HUMAN Isoform 3 of Nuclear pore complex protein Nup85	NUP85	Nuclear pore complex protein Nup85	13.3	75.019	656	0.00254041	0.00174828	0.000958154	0.00137791	0.000968291	0.0009986	0.00106673	0.000460119	0.527376	0.000873434	0.00165619	-0.923096	0.108718	0.963697
sp|Q15404-2|RSU1_HUMAN;sp|Q15404|RSU1_HUMAN	sp|Q15404-2|RSU1_HUMAN Isoform 2 of Ras suppressor protein 1 OS=Homo sapiens GN=RSU1;sp|Q15404|RSU1_HUMAN Ras suppressor protein 1 OS=Homo sapiens GN=RSU1 PE=1 SV=3	RSU1	Isoform 2 of Ras suppressor protein 1	11.2	25.545	224	0.00321377	0.00342055	0.00886864	0.0108909	0.00354883	0.0114025	0.0116492	0.0142351	1.54716	0.0102089	0.00659846	0.629625	0.108822	0.963285
sp|Q6IQ49-3|SDE2_HUMAN;sp|Q6IQ49-2|SDE2_HUMAN;sp|Q6IQ49|SDE2_HUMAN	sp|Q6IQ49-3|SDE2_HUMAN Isoform 3 of Replication stress response regulator SDE2 OS=Homo sapiens GN=SDE2;sp|Q6IQ49-2|SDE2_HUMAN Isoform 2 of Replication stress response regulator SDE2 OS=Homo sapiens GN=SDE2;sp|Q6IQ49|SDE2_HUMAN Replication stress response r	SDE2	Isoform 3 of Replication stress response regulator SDE2	10.4	39.367	356	0.00196737	0.000935605	0.000939038	0.00100727	0	0	0	0.00108239	0.223206	0.000270597	0.00121232	-2.16355	0.109056	0.962352
sp|P62280|RS11_HUMAN;tr|M0QZC5|M0QZC5_HUMAN	sp|P62280|RS11_HUMAN 40S ribosomal protein S11 OS=Homo sapiens GN=RPS11 PE=1 SV=3;tr|M0QZC5|M0QZC5_HUMAN 40S ribosomal protein S11 OS=Homo sapiens GN=RPS11 PE=1 SV=1	RPS11	40S ribosomal protein S11	51.9	18.431	158	0.0688526	0.0857221	0.0775787	0.049947	0.0799582	0.0881023	0.0862851	0.0786828	1.18053	0.0832571	0.0705251	0.239436	0.109309	0.961346
sp|Q9Y4F1|FARP1_HUMAN;tr|C9JME2|C9JME2_HUMAN;sp|Q9Y4F1-2|FARP1_HUMAN;tr|M0QYB0|M0QYB0_HUMAN;tr|A0A1B0GV68|A0A1B0GV68_HUMAN	sp|Q9Y4F1|FARP1_HUMAN FERM, ARHGEF and pleckstrin domain-containing protein 1 OS=Homo sapiens GN=FARP1 PE=1 SV=1;tr|C9JME2|C9JME2_HUMAN FERM, ARHGEF and pleckstrin domain-containing protein 1 OS=Homo sapiens GN=FARP1 PE=1 SV=2;sp|Q9Y4F1-2|FARP1_HUMAN Isofo	FARP1	FERM, ARHGEF and pleckstrin domain-containing protein 1	3.9	118.63	1045	0.00039092	0	0.000810715	0.000305784	0	0	0	0	0	0	0.000376855	#NUM!	0.109552	0.960381
sp|P08238|HS90B_HUMAN	sp|P08238|HS90B_HUMAN Heat shock protein HSP 90-beta OS=Homo sapiens GN=HSP90AB1 PE=1 SV=4	HSP90AB1	Heat shock protein HSP 90-beta	61.3	83.263	724	0.67273	0.696418	0.63707	0.607474	0.771882	0.710274	0.648282	0.68038	1.07542	0.702705	0.653423	0.104901	0.109792	0.959427
sp|Q14692|BMS1_HUMAN	sp|Q14692|BMS1_HUMAN Ribosome biogenesis protein BMS1 homolog OS=Homo sapiens GN=BMS1 PE=1 SV=1	BMS1	Ribosome biogenesis protein BMS1 homolog	11	145.81	1282	0.000346982	0.000642805	0.000370768	0.000246188	0.000951208	0.00125746	0.000248608	0.00072228	1.97888	0.000794889	0.000401686	0.984685	0.109801	0.959393
tr|H0Y8R1|H0Y8R1_HUMAN;tr|F5H5I6|F5H5I6_HUMAN;tr|H0YAK1|H0YAK1_HUMAN;sp|Q12849|GRSF1_HUMAN;sp|Q12849-5|GRSF1_HUMAN	tr|H0Y8R1|H0Y8R1_HUMAN G-rich sequence factor 1 (Fragment) OS=Homo sapiens GN=GRSF1 PE=1 SV=1;tr|F5H5I6|F5H5I6_HUMAN G-rich sequence factor 1 OS=Homo sapiens GN=GRSF1 PE=1 SV=2;tr|H0YAK1|H0YAK1_HUMAN G-rich sequence factor 1 (Fragment) OS=Homo sapiens GN=G	GRSF1	G-rich sequence factor 1 (Fragment)	30.5	47.27	417	0.00535092	0.00252523	0.00343331	0.00541291	0.00293437	0.00217014	0.00298151	0.00218377	0.614135	0.00256745	0.00418059	-0.703373	0.110309	0.957389
tr|D6RAZ3|D6RAZ3_HUMAN;tr|E7EMP6|E7EMP6_HUMAN;sp|Q96FZ2|HMCES_HUMAN;tr|D6RAI0|D6RAI0_HUMAN;tr|D6RGK7|D6RGK7_HUMAN;tr|D6R9T3|D6R9T3_HUMAN	tr|D6RAZ3|D6RAZ3_HUMAN Embryonic stem cell-specific 5-hydroxymethylcytosine-binding protein (Fragment) OS=Homo sapiens GN=HMCES PE=1 SV=1;tr|E7EMP6|E7EMP6_HUMAN Embryonic stem cell-specific 5-hydroxymethylcytosine-binding protein OS=Homo sapiens GN=HMCES P	HMCES	Embryonic stem cell-specific 5-hydroxymethylcytosine-binding protein (Fragment)	10.3	26.87	233	0.000799737	0.0010248	0.000513169	0.000981957	0	0	0.00071932	0	0.216685	0.00017983	0.000829916	-2.20633	0.110434	0.956897
sp|Q9H2P0|ADNP_HUMAN	sp|Q9H2P0|ADNP_HUMAN Activity-dependent neuroprotector homeobox protein OS=Homo sapiens GN=ADNP PE=1 SV=1	ADNP	Activity-dependent neuroprotector homeobox protein	11.1	123.56	1102	0.00108081	0.00166342	0.000891245	0.00121828	0.000961434	0.000853051	0.000761832	0.000823889	0.70053	0.000850052	0.00121344	-0.513481	0.110679	0.955935
sp|Q12841-2|FSTL1_HUMAN;sp|Q12841|FSTL1_HUMAN	sp|Q12841-2|FSTL1_HUMAN Isoform 2 of Follistatin-related protein 1 OS=Homo sapiens GN=FSTL1;sp|Q12841|FSTL1_HUMAN Follistatin-related protein 1 OS=Homo sapiens GN=FSTL1 PE=1 SV=1	FSTL1	Isoform 2 of Follistatin-related protein 1	13.2	31.228	273	0.00102529	0.00144849	0.000855282	0.00220484	0	0.000876574	0.000695584	0	0.284096	0.000393039	0.00138348	-1.81555	0.110727	0.955747
sp|O95340|PAPS2_HUMAN;sp|O95340-2|PAPS2_HUMAN	sp|O95340|PAPS2_HUMAN Bifunctional 3-phosphoadenosine 5-phosphosulfate synthase 2 OS=Homo sapiens GN=PAPSS2 PE=1 SV=2;sp|O95340-2|PAPS2_HUMAN Isoform B of Bifunctional 3-phosphoadenosine 5-phosphosulfate synthase 2 OS=Homo sapiens GN=PAPSS2	PAPSS2	Bifunctional 3-phosphoadenosine 5-phosphosulfate synthase 2	14.8	69.5	614	0.00211979	0.0014199	0.0017756	0.0016349	0.00288454	0.00272097	0.00161467	0.00247723	1.39527	0.00242435	0.00173755	0.480546	0.110769	0.955581
sp|Q96E39|RMXL1_HUMAN;tr|A0A1B0GUK8|A0A1B0GUK8_HUMAN	sp|Q96E39|RMXL1_HUMAN RNA binding motif protein, X-linked-like-1 OS=Homo sapiens GN=RBMXL1 PE=1 SV=1;tr|A0A1B0GUK8|A0A1B0GUK8_HUMAN RNA-binding motif protein, X-linked-like-1 (Fragment) OS=Homo sapiens GN=RBMXL1 PE=1 SV=1	RBMXL1	RNA binding motif protein, X-linked-like-1	40.3	42.141	390	0.00068679	0.000581268	0.000697089	0.000445706	0.000561016	0.000361928	0.000452831	0.000476714	0.768395	0.000463122	0.000602713	-0.380079	0.110983	0.954744
sp|P42224|STAT1_HUMAN;sp|P42224-2|STAT1_HUMAN;tr|J3KPM9|J3KPM9_HUMAN	sp|P42224|STAT1_HUMAN Signal transducer and activator of transcription 1-alpha/beta OS=Homo sapiens GN=STAT1 PE=1 SV=2;sp|P42224-2|STAT1_HUMAN Isoform Beta of Signal transducer and activator of transcription 1-alpha/beta OS=Homo sapiens GN=STAT1;tr|J3KPM9|	STAT1	Signal transducer and activator of transcription 1-alpha/beta	24.3	87.334	750	0.00341108	0.00397842	0.00472944	0.00369091	0.00219681	0.00389126	0.000423958	0.00119193	0.487289	0.00192599	0.00395246	-1.03715	0.111155	0.954069
sp|O60502-2|OGA_HUMAN;sp|O60502-4|OGA_HUMAN;sp|O60502|OGA_HUMAN;sp|O60502-3|OGA_HUMAN	sp|O60502-2|OGA_HUMAN Isoform 2 of Protein O-GlcNAcase OS=Homo sapiens GN=MGEA5;sp|O60502-4|OGA_HUMAN Isoform 4 of Protein O-GlcNAcase OS=Homo sapiens GN=MGEA5;sp|O60502|OGA_HUMAN Protein O-GlcNAcase OS=Homo sapiens GN=MGEA5 PE=1 SV=2;sp|O60502-3|OGA_HUMAN	MGEA5	Isoform 2 of Protein O-GlcNAcase	10.2	95.33	849	0.00179039	0.000820825	0.00214703	0.00211691	0.0036152	0.000977557	0.00263324	0.00464406	1.72652	0.00296752	0.00171879	0.787865	0.111297	0.953515
sp|P13798|ACPH_HUMAN;tr|C9JIF9|C9JIF9_HUMAN	sp|P13798|ACPH_HUMAN Acylamino-acid-releasing enzyme OS=Homo sapiens GN=APEH PE=1 SV=4;tr|C9JIF9|C9JIF9_HUMAN Acylamino-acid-releasing enzyme OS=Homo sapiens GN=APEH PE=1 SV=1	APEH	Acylamino-acid-releasing enzyme	28.8	81.224	732	0.0172085	0.0175436	0.0177496	0.0165764	0.0156457	0.00822855	0.0167592	0.0111559	0.749722	0.0129473	0.0172695	-0.415573	0.111404	0.953101
sp|Q15800-2|MSMO1_HUMAN;sp|Q15800|MSMO1_HUMAN	sp|Q15800-2|MSMO1_HUMAN Isoform 2 of Methylsterol monooxygenase 1 OS=Homo sapiens GN=MSMO1;sp|Q15800|MSMO1_HUMAN Methylsterol monooxygenase 1 OS=Homo sapiens GN=MSMO1 PE=1 SV=1	MSMO1	Isoform 2 of Methylsterol monooxygenase 1	8.6	19.47	162	0.00488338	0.00737295	0.00612736	0.00584818	0.0053218	0.00399666	0.00422277	0.0034544	0.701375	0.00424891	0.00605797	-0.511741	0.111425	0.953017
sp|Q8N5N7|RM50_HUMAN;sp|Q8N5N7-2|RM50_HUMAN	sp|Q8N5N7|RM50_HUMAN 39S ribosomal protein L50, mitochondrial OS=Homo sapiens GN=MRPL50 PE=1 SV=2;sp|Q8N5N7-2|RM50_HUMAN Isoform 2 of 39S ribosomal protein L50, mitochondrial OS=Homo sapiens GN=MRPL50	MRPL50	39S ribosomal protein L50, mitochondrial	16.5	18.325	158	0.00334108	0	0.00191432	0.00193098	0.00172105	0	0	0.00142212	0.437379	0.000785792	0.00179659	-1.19304	0.111792	0.951588
sp|P62995-3|TRA2B_HUMAN;sp|P62995|TRA2B_HUMAN;tr|H7C2L4|H7C2L4_HUMAN;tr|H7BXF3|H7BXF3_HUMAN	sp|P62995-3|TRA2B_HUMAN Isoform 3 of Transformer-2 protein homolog beta OS=Homo sapiens GN=TRA2B;sp|P62995|TRA2B_HUMAN Transformer-2 protein homolog beta OS=Homo sapiens GN=TRA2B PE=1 SV=1;tr|H7C2L4|H7C2L4_HUMAN Transformer-2 protein homolog beta (Fragment	TRA2B	Isoform 3 of Transformer-2 protein homolog beta	34	21.935	188	0.0094161	0.0136155	0.00971815	0.0108207	0.0147359	0.0135009	0.0131932	0.0125416	1.23872	0.0134929	0.0108926	0.308851	0.111917	0.951102
sp|O60832|DKC1_HUMAN;sp|O60832-2|DKC1_HUMAN;tr|C9IYT0|C9IYT0_HUMAN;tr|H7C0M1|H7C0M1_HUMAN	sp|O60832|DKC1_HUMAN H/ACA ribonucleoprotein complex subunit 4 OS=Homo sapiens GN=DKC1 PE=1 SV=3;sp|O60832-2|DKC1_HUMAN Isoform 3 of H/ACA ribonucleoprotein complex subunit 4 OS=Homo sapiens GN=DKC1;tr|C9IYT0|C9IYT0_HUMAN H/ACA ribonucleoprotein complex su	DKC1	H/ACA ribonucleoprotein complex subunit 4	32.1	57.673	514	0.00371206	0.00457491	0.00328552	0.00252687	0.00467886	0.00488797	0.00346783	0.00428606	1.22848	0.00433018	0.00352484	0.296869	0.112097	0.950404
sp|O75781-2|PALM_HUMAN;sp|O75781|PALM_HUMAN	sp|O75781-2|PALM_HUMAN Isoform 2 of Paralemmin-1 OS=Homo sapiens GN=PALM;sp|O75781|PALM_HUMAN Paralemmin-1 OS=Homo sapiens GN=PALM PE=1 SV=2	PALM	Isoform 2 of Paralemmin-1	9	37.157	343	0.00109327	0.00127036	0.000911438	0.00173017	0	0.000848274	0.000984184	0.000925241	0.550964	0.000689425	0.00125131	-0.859971	0.112286	0.949675
sp|P37837|TALDO_HUMAN;tr|F2Z393|F2Z393_HUMAN	sp|P37837|TALDO_HUMAN Transaldolase OS=Homo sapiens GN=TALDO1 PE=1 SV=2;tr|F2Z393|F2Z393_HUMAN Transaldolase OS=Homo sapiens GN=TALDO1 PE=1 SV=1	TALDO1	Transaldolase	40.4	37.54	337	0.090989	0.0643731	0.0661325	0.0940255	0.0672405	0.0646052	0.055663	0.0579852	0.778061	0.0613734	0.07888	-0.362045	0.113107	0.946511
tr|E7ETU9|E7ETU9_HUMAN;sp|O00469|PLOD2_HUMAN;sp|O00469-2|PLOD2_HUMAN;sp|O00469-3|PLOD2_HUMAN	tr|E7ETU9|E7ETU9_HUMAN Procollagen-lysine,2-oxoglutarate 5-dioxygenase 2 OS=Homo sapiens GN=PLOD2 PE=1 SV=1;sp|O00469|PLOD2_HUMAN Procollagen-lysine,2-oxoglutarate 5-dioxygenase 2 OS=Homo sapiens GN=PLOD2 PE=1 SV=2;sp|O00469-2|PLOD2_HUMAN Isoform 2 of Proc	PLOD2	Procollagen-lysine,2-oxoglutarate 5-dioxygenase 2	17.9	81.169	703	0.00271675	0.00304093	0.00472028	0.00305868	0.00239122	0.00218724	0.00145656	0.00180374	0.579078	0.00195969	0.00338416	-0.788171	0.113148	0.946353
sp|Q7Z6Z7-2|HUWE1_HUMAN;sp|Q7Z6Z7-3|HUWE1_HUMAN;sp|Q7Z6Z7|HUWE1_HUMAN	sp|Q7Z6Z7-2|HUWE1_HUMAN Isoform 2 of E3 ubiquitin-protein ligase HUWE1 OS=Homo sapiens GN=HUWE1;sp|Q7Z6Z7-3|HUWE1_HUMAN Isoform 3 of E3 ubiquitin-protein ligase HUWE1 OS=Homo sapiens GN=HUWE1;sp|Q7Z6Z7|HUWE1_HUMAN E3 ubiquitin-protein ligase HUWE1 OS=Homo	HUWE1-2	Isoform 2 of E3 ubiquitin-protein ligase HUWE1	12.9	480.19	4358	0.00151804	0.000946528	0.0014489	0.000996638	0.00110683	0.000879345	0.000586653	0.000794291	0.685754	0.00084178	0.00122753	-0.544238	0.113209	0.94612
tr|J3KPG5|J3KPG5_HUMAN;sp|Q9UIF9-2|BAZ2A_HUMAN;sp|Q9UIF9-3|BAZ2A_HUMAN;tr|F8VU39|F8VU39_HUMAN;sp|Q9UIF9|BAZ2A_HUMAN;tr|A0A0C4DGI9|A0A0C4DGI9_HUMAN	tr|J3KPG5|J3KPG5_HUMAN Bromodomain adjacent to zinc finger domain protein 2A OS=Homo sapiens GN=BAZ2A PE=1 SV=1;sp|Q9UIF9-2|BAZ2A_HUMAN Isoform 1 of Bromodomain adjacent to zinc finger domain protein 2A OS=Homo sapiens GN=BAZ2A;sp|Q9UIF9-3|BAZ2A_HUMAN Isof	BAZ2A	Bromodomain adjacent to zinc finger domain protein 2A	2.1	208.07	1875	0.000287222	0.000408765	0.000247484	0.000242863	0.000228646	0.000180457	0.000201571	0.000187385	0.672711	0.000199515	0.000296583	-0.571942	0.113603	0.944609
sp|Q9NQA3|WASH6_HUMAN;sp|C4AMC7|WASH3_HUMAN;sp|Q6VEQ5|WASH2_HUMAN	sp|Q9NQA3|WASH6_HUMAN WAS protein family homolog 6 OS=Homo sapiens GN=WASH6P PE=1 SV=3;sp|C4AMC7|WASH3_HUMAN Putative WAS protein family homolog 3 OS=Homo sapiens GN=WASH3P PE=1 SV=2;sp|Q6VEQ5|WASH2_HUMAN WAS protein family homolog 2 OS=Homo sapiens GN=WAS	WASH6P	WAS protein family homolog 6	6.9	47.989	447	0	0.0010388	0.0013115	0.00191233	0.00173426	0.00179407	0.00203697	0.00188883	1.74872	0.00186353	0.00106566	0.806295	0.113683	0.944306
sp|Q10469|MGAT2_HUMAN	sp|Q10469|MGAT2_HUMAN Alpha-1,6-mannosyl-glycoprotein 2-beta-N-acetylglucosaminyltransferase OS=Homo sapiens GN=MGAT2 PE=1 SV=1	MGAT2	Alpha-1,6-mannosyl-glycoprotein 2-beta-N-acetylglucosaminyltransferase	4.3	51.55	447	0	0.000738961	0.000430807	0.000384034	0	0.000501379	0.000320035	0	0.528648	0.000205353	0.00038845	-0.919621	0.113718	0.94417
sp|P24928|RPB1_HUMAN	sp|P24928|RPB1_HUMAN DNA-directed RNA polymerase II subunit RPB1 OS=Homo sapiens GN=POLR2A PE=1 SV=2	POLR2A	DNA-directed RNA polymerase II subunit RPB1	7.5	217.17	1970	0.000549745	0.00068594	0.000592265	0.000733611	0.000481912	0.000692951	0.000452189	0.000526834	0.840849	0.000538472	0.00064039	-0.250081	0.113905	0.943456
sp|P09429|HMGB1_HUMAN;tr|Q5T7C4|Q5T7C4_HUMAN	sp|P09429|HMGB1_HUMAN High mobility group protein B1 OS=Homo sapiens GN=HMGB1 PE=1 SV=3;tr|Q5T7C4|Q5T7C4_HUMAN High mobility group protein B1 OS=Homo sapiens GN=HMGB1 PE=1 SV=1	HMGB1	High mobility group protein B1	48.8	24.893	215	0.0462462	0.055535	0.0410894	0.0356204	0.0639494	0.0649225	0.0405093	0.0424586	1.18684	0.0529599	0.0446227	0.247123	0.11397	0.943211
sp|Q15067-2|ACOX1_HUMAN;sp|Q15067|ACOX1_HUMAN;sp|Q15067-3|ACOX1_HUMAN	sp|Q15067-2|ACOX1_HUMAN Isoform 2 of Peroxisomal acyl-coenzyme A oxidase 1 OS=Homo sapiens GN=ACOX1;sp|Q15067|ACOX1_HUMAN Peroxisomal acyl-coenzyme A oxidase 1 OS=Homo sapiens GN=ACOX1 PE=1 SV=3;sp|Q15067-3|ACOX1_HUMAN Isoform 3 of Peroxisomal acyl-coenzym	ACOX1	Isoform 2 of Peroxisomal acyl-coenzyme A oxidase 1	18.8	74.667	660	0.00269994	0.00193075	0.00073608	0.00266856	0.00114856	0.000598678	0.00108499	0.000667769	0.435576	0.000874998	0.00200883	-1.199	0.114295	0.941975
sp|P61326|MGN_HUMAN;sp|P61326-2|MGN_HUMAN;tr|F5H6P7|F5H6P7_HUMAN	sp|P61326|MGN_HUMAN Protein mago nashi homolog OS=Homo sapiens GN=MAGOH PE=1 SV=1;sp|P61326-2|MGN_HUMAN Isoform 2 of Protein mago nashi homolog OS=Homo sapiens GN=MAGOH;tr|F5H6P7|F5H6P7_HUMAN Protein mago nashi homolog 2 OS=Homo sapiens GN=MAGOHB PE=4 SV=1	MAGOH	Protein mago nashi homolog	57.5	17.163	146	0.0323855	0.0154675	0.019236	0.00747538	0.0387712	0.0210369	0.0369193	0.00875363	1.41463	0.0263703	0.0186411	0.500426	0.114415	0.941518
sp|Q8IV08|PLD3_HUMAN	sp|Q8IV08|PLD3_HUMAN Phospholipase D3 OS=Homo sapiens GN=PLD3 PE=1 SV=1	PLD3	Phospholipase D3	6.5	54.705	490	0.00300986	0.00331988	0.0019653	0.00181405	0.00208907	0.00157095	0.00148158	0.0017673	0.683434	0.00172722	0.00252727	-0.549125	0.114838	0.939915
sp|Q14669-4|TRIPC_HUMAN;sp|Q14669|TRIPC_HUMAN;sp|Q14669-2|TRIPC_HUMAN;sp|Q14669-3|TRIPC_HUMAN	sp|Q14669-4|TRIPC_HUMAN Isoform 4 of E3 ubiquitin-protein ligase TRIP12 OS=Homo sapiens GN=TRIP12;sp|Q14669|TRIPC_HUMAN E3 ubiquitin-protein ligase TRIP12 OS=Homo sapiens GN=TRIP12 PE=1 SV=1;sp|Q14669-2|TRIPC_HUMAN Isoform 2 of E3 ubiquitin-protein ligase	TRIP12	Isoform 4 of E3 ubiquitin-protein ligase TRIP12	2.6	192.07	1722	0	6.99751e-05	0.000174912	8.68557e-05	0.000162256	0.000162886	0.000166399	0.000151492	1.93835	0.000160758	8.29356e-05	0.954829	0.114924	0.939591
sp|P04156-2|PRIO_HUMAN;tr|A2A2V1|A2A2V1_HUMAN;sp|P04156|PRIO_HUMAN;tr|X6RKS3|X6RKS3_HUMAN	sp|P04156-2|PRIO_HUMAN Isoform 2 of Major prion protein OS=Homo sapiens GN=PRNP;tr|A2A2V1|A2A2V1_HUMAN Major prion protein (Fragment) OS=Homo sapiens GN=PRNP PE=1 SV=1;sp|P04156|PRIO_HUMAN Major prion protein OS=Homo sapiens GN=PRNP PE=1 SV=1;tr|X6RKS3|X6R	PRNP	Isoform 2 of Major prion protein	9.8	26.885	246	0.00271032	0.00216357	0.00288585	0.00229388	0.00273068	0.00386355	0.00330625	0.00404764	1.38737	0.00348703	0.0025134	0.472356	0.115207	0.93852
sp|P55769|NH2L1_HUMAN;tr|B1AHD1|B1AHD1_HUMAN	sp|P55769|NH2L1_HUMAN NHP2-like protein 1 OS=Homo sapiens GN=SNU13 PE=1 SV=3;tr|B1AHD1|B1AHD1_HUMAN NHP2-like protein 1 OS=Homo sapiens GN=SNU13 PE=1 SV=1	SNU13	NHP2-like protein 1	53.9	14.173	128	0.0973754	0.0882547	0.0981732	0.0860026	0.0955792	0.101742	0.107254	0.0934969	1.07644	0.0995181	0.0924515	0.106262	0.115364	0.937929
sp|Q8WUH6|TM263_HUMAN	sp|Q8WUH6|TM263_HUMAN Transmembrane protein 263 OS=Homo sapiens GN=TMEM263 PE=1 SV=1	TMEM263	Transmembrane protein 263	62.9	11.748	116	0.0161112	0.017274	0.0105246	0.0132466	0.00846089	0.0146905	0.0100972	0.0105207	0.765781	0.0109423	0.0142891	-0.384997	0.116194	0.934818
sp|P38159|RBMX_HUMAN;tr|H0Y6E7|H0Y6E7_HUMAN;tr|H3BT71|H3BT71_HUMAN;sp|P38159-2|RBMX_HUMAN	sp|P38159|RBMX_HUMAN RNA-binding motif protein, X chromosome OS=Homo sapiens GN=RBMX PE=1 SV=3;tr|H0Y6E7|H0Y6E7_HUMAN RNA-binding motif protein, X chromosome (Fragment) OS=Homo sapiens GN=RBMX PE=1 SV=2;tr|H3BT71|H3BT71_HUMAN RNA-binding motif protein, X c	RBMX	RNA-binding motif protein, X chromosome	48.6	42.331	391	0.0329458	0.0423094	0.0341611	0.0375043	0.0445632	0.0409002	0.042483	0.0432055	1.16493	0.042788	0.0367301	0.220242	0.116384	0.934108
sp|P63167|DYL1_HUMAN	sp|P63167|DYL1_HUMAN Dynein light chain 1, cytoplasmic OS=Homo sapiens GN=DYNLL1 PE=1 SV=1	DYNLL1	Dynein light chain 1, cytoplasmic	49.4	10.366	89	0.0205012	0.025209	0.0319292	0.0180655	0.0182178	0.0217422	0.0174208	0.0136858	0.742561	0.0177667	0.0239262	-0.429419	0.116529	0.933564
sp|Q8IYB5-3|SMAP1_HUMAN;sp|Q8IYB5-2|SMAP1_HUMAN;sp|Q8IYB5|SMAP1_HUMAN;tr|A0A087X1X9|A0A087X1X9_HUMAN	sp|Q8IYB5-3|SMAP1_HUMAN Isoform 3 of Stromal membrane-associated protein 1 OS=Homo sapiens GN=SMAP1;sp|Q8IYB5-2|SMAP1_HUMAN Isoform 2 of Stromal membrane-associated protein 1 OS=Homo sapiens GN=SMAP1;sp|Q8IYB5|SMAP1_HUMAN Stromal membrane-associated protei	SMAP1	Isoform 3 of Stromal membrane-associated protein 1	14	47.861	436	0.00277321	0.00175906	0.00673831	0.00539703	0.00160649	0.00165038	0.0019182	0	0.310487	0.00129377	0.0041669	-1.6874	0.116605	0.933282
sp|Q9Y4W6|AFG32_HUMAN	sp|Q9Y4W6|AFG32_HUMAN AFG3-like protein 2 OS=Homo sapiens GN=AFG3L2 PE=1 SV=2	AFG3L2	AFG3-like protein 2	6.6	88.583	797	0.00126271	0.000912649	0.000895786	0.00106064	0.00105151	0.000260478	0.000199052	0.00108821	0.629086	0.000649811	0.00103295	-0.668671	0.116801	0.932554
sp|P18124|RL7_HUMAN;tr|A8MUD9|A8MUD9_HUMAN	sp|P18124|RL7_HUMAN 60S ribosomal protein L7 OS=Homo sapiens GN=RPL7 PE=1 SV=1;tr|A8MUD9|A8MUD9_HUMAN 60S ribosomal protein L7 OS=Homo sapiens GN=RPL7 PE=1 SV=1	RPL7	60S ribosomal protein L7	48	29.225	248	0.204771	0.165853	0.128382	0.192463	0.216163	0.215398	0.197342	0.197016	1.19444	0.20648	0.172867	0.256334	0.116874	0.932281
sp|O76080|ZFAN5_HUMAN;tr|Q5QPB1|Q5QPB1_HUMAN	sp|O76080|ZFAN5_HUMAN AN1-type zinc finger protein 5 OS=Homo sapiens GN=ZFAND5 PE=1 SV=1;tr|Q5QPB1|Q5QPB1_HUMAN AN1-type zinc finger protein 5 (Fragment) OS=Homo sapiens GN=ZFAND5 PE=1 SV=1	ZFAND5	AN1-type zinc finger protein 5	32.9	23.132	213	0.00121756	0.00289131	0.00265466	0.00270062	0.00162788	0.00132164	0.00109175	0.00100883	0.533604	0.00126253	0.00236604	-0.906159	0.117008	0.931783
sp|Q00688|FKBP3_HUMAN	sp|Q00688|FKBP3_HUMAN Peptidyl-prolyl cis-trans isomerase FKBP3 OS=Homo sapiens GN=FKBP3 PE=1 SV=1	FKBP3	Peptidyl-prolyl cis-trans isomerase FKBP3	38.8	25.177	224	0.0529248	0.0556165	0.0195749	0.0535101	0.0561643	0.0249938	0.00210159	0.00783997	0.501578	0.0227749	0.0454066	-0.995455	0.117094	0.931466
sp|Q99829|CPNE1_HUMAN;tr|B0QZ18|B0QZ18_HUMAN;tr|A6PVH9|A6PVH9_HUMAN;tr|F2Z2V0|F2Z2V0_HUMAN;tr|E7ENH5|E7ENH5_HUMAN;tr|Q5JX56|Q5JX56_HUMAN;tr|Q5JX58|Q5JX58_HUMAN;tr|Q5JX59|Q5JX59_HUMAN;tr|Q5JX60|Q5JX60_HUMAN;tr|Q5JX44|Q5JX44_HUMAN	sp|Q99829|CPNE1_HUMAN Copine-1 OS=Homo sapiens GN=CPNE1 PE=1 SV=1;tr|B0QZ18|B0QZ18_HUMAN Copine-1 OS=Homo sapiens GN=CPNE1 PE=1 SV=1;tr|A6PVH9|A6PVH9_HUMAN Copine-1 OS=Homo sapiens GN=CPNE1 PE=1 SV=1;tr|F2Z2V0|F2Z2V0_HUMAN Copine-1 (Fragment) OS=Homo sapie	CPNE1	Copine-1	15.1	59.058	537	0.00650792	0.00535208	0.00451437	0.00439635	0.00347733	0.00395326	0.00459203	0.00318586	0.732208	0.00380212	0.00519268	-0.449675	0.117234	0.930946
sp|Q86SX6|GLRX5_HUMAN	sp|Q86SX6|GLRX5_HUMAN Glutaredoxin-related protein 5, mitochondrial OS=Homo sapiens GN=GLRX5 PE=1 SV=2	GLRX5	Glutaredoxin-related protein 5, mitochondrial	8.9	16.628	157	0.00326006	0.00436867	0.00496163	0	0	0	0.00389277	0	0.309187	0.000973193	0.00314759	-1.69345	0.117403	0.930322
sp|Q15424-2|SAFB1_HUMAN;sp|Q15424|SAFB1_HUMAN;sp|Q15424-4|SAFB1_HUMAN;sp|Q15424-3|SAFB1_HUMAN	sp|Q15424-2|SAFB1_HUMAN Isoform 2 of Scaffold attachment factor B1 OS=Homo sapiens GN=SAFB;sp|Q15424|SAFB1_HUMAN Scaffold attachment factor B1 OS=Homo sapiens GN=SAFB PE=1 SV=4;sp|Q15424-4|SAFB1_HUMAN Isoform 4 of Scaffold attachment factor B1 OS=Homo sapi	SAFB	Isoform 2 of Scaffold attachment factor B1	24.4	95.18	848	0.00246041	0.00124884	0.00314146	0.00359064	0.00266192	0.000513997	0.00155771	0.00221085	0.665093	0.00173612	0.00261034	-0.588372	0.117714	0.929172
sp|P21796|VDAC1_HUMAN;tr|C9JI87|C9JI87_HUMAN	sp|P21796|VDAC1_HUMAN Voltage-dependent anion-selective channel protein 1 OS=Homo sapiens GN=VDAC1 PE=1 SV=2;tr|C9JI87|C9JI87_HUMAN Voltage-dependent anion-selective channel protein 1 (Fragment) OS=Homo sapiens GN=VDAC1 PE=1 SV=6	VDAC1	Voltage-dependent anion-selective channel protein 1	80.6	30.772	283	0.208553	0.187288	0.169153	0.149103	0.166271	0.174316	0.156925	0.144404	0.898923	0.160479	0.178524	-0.153731	0.117775	0.928947
sp|P27695|APEX1_HUMAN;tr|G3V3M6|G3V3M6_HUMAN;tr|G3V5Q1|G3V5Q1_HUMAN;tr|G3V3C7|G3V3C7_HUMAN;tr|A0A0C4DGK8|A0A0C4DGK8_HUMAN;tr|G3V5M0|G3V5M0_HUMAN;tr|G3V359|G3V359_HUMAN	sp|P27695|APEX1_HUMAN DNA-(apurinic or apyrimidinic site) lyase OS=Homo sapiens GN=APEX1 PE=1 SV=2;tr|G3V3M6|G3V3M6_HUMAN DNA-(apurinic or apyrimidinic site) lyase (Fragment) OS=Homo sapiens GN=APEX1 PE=1 SV=1;tr|G3V5Q1|G3V5Q1_HUMAN DNA-(apurinic or apyrim	APEX1	DNA-(apurinic or apyrimidinic site) lyase	60.7	35.554	318	0.0521117	0.0436793	0.0457212	0.0436223	0.0521562	0.0498133	0.0472119	0.050067	1.07624	0.0498121	0.0462836	0.105994	0.117906	0.928462
sp|P49789|FHIT_HUMAN	sp|P49789|FHIT_HUMAN Bis(5-adenosyl)-triphosphatase OS=Homo sapiens GN=FHIT PE=1 SV=3	FHIT	Bis(5-adenosyl)-triphosphatase	8.8	16.858	147	0	0.00134059	0	0	0.00117438	0.00165468	0.00132702	0	3.10017	0.00103902	0.000335148	1.63235	0.11793	0.928375
sp|O60271|JIP4_HUMAN;sp|O60271-4|JIP4_HUMAN;sp|O60271-2|JIP4_HUMAN;tr|A0A087X2D8|A0A087X2D8_HUMAN;sp|O60271-9|JIP4_HUMAN;sp|O60271-3|JIP4_HUMAN;sp|O60271-5|JIP4_HUMAN	sp|O60271|JIP4_HUMAN C-Jun-amino-terminal kinase-interacting protein 4 OS=Homo sapiens GN=SPAG9 PE=1 SV=4;sp|O60271-4|JIP4_HUMAN Isoform 4 of C-Jun-amino-terminal kinase-interacting protein 4 OS=Homo sapiens GN=SPAG9;sp|O60271-2|JIP4_HUMAN Isoform 2 of C-J	SPAG9	C-Jun-amino-terminal kinase-interacting protein 4	21.1	146.2	1321	0.00295717	0.00218012	0.00265605	0.00266047	0.00184612	0.00169844	0.00278366	0.00170229	0.76819	0.00200763	0.00261345	-0.380465	0.118125	0.927657
sp|Q96N67-4|DOCK7_HUMAN;sp|Q96N67-3|DOCK7_HUMAN;sp|Q96N67-5|DOCK7_HUMAN;sp|Q96N67-2|DOCK7_HUMAN;sp|Q96N67-6|DOCK7_HUMAN;sp|Q96N67|DOCK7_HUMAN;tr|A0A1B0GWE0|A0A1B0GWE0_HUMAN	sp|Q96N67-4|DOCK7_HUMAN Isoform 4 of Dedicator of cytokinesis protein 7 OS=Homo sapiens GN=DOCK7;sp|Q96N67-3|DOCK7_HUMAN Isoform 3 of Dedicator of cytokinesis protein 7 OS=Homo sapiens GN=DOCK7;sp|Q96N67-5|DOCK7_HUMAN Isoform 5 of Dedicator of cytokinesis	DOCK7	Isoform 4 of Dedicator of cytokinesis protein 7	4.3	238.27	2098	0.000141419	0.000151036	0.000203213	0.000142008	0.000234456	0.000248516	0.000187321	0.000195379	1.35754	0.000216418	0.000159419	0.440996	0.118227	0.927282
sp|O60256-4|KPRB_HUMAN;sp|O60256-2|KPRB_HUMAN;sp|O60256|KPRB_HUMAN;tr|I3L0S1|I3L0S1_HUMAN;tr|E7EPA1|E7EPA1_HUMAN;sp|O60256-3|KPRB_HUMAN;tr|I3L4G9|I3L4G9_HUMAN	sp|O60256-4|KPRB_HUMAN Isoform 4 of Phosphoribosyl pyrophosphate synthase-associated protein 2 OS=Homo sapiens GN=PRPSAP2;sp|O60256-2|KPRB_HUMAN Isoform 2 of Phosphoribosyl pyrophosphate synthase-associated protein 2 OS=Homo sapiens GN=PRPSAP2;sp|O60256|KP	PRPSAP2	Isoform 4 of Phosphoribosyl pyrophosphate synthase-associated protein 2	33.9	31.321	283	0.00128892	0.00129446	0.00151354	0.00214985	0.00130375	0.00149177	0.00230055	0.00260493	1.2328	0.00192525	0.00156169	0.301936	0.118495	0.926299
sp|Q9H3U1-2|UN45A_HUMAN;sp|Q9H3U1|UN45A_HUMAN;tr|A0A1W2PNX8|A0A1W2PNX8_HUMAN	sp|Q9H3U1-2|UN45A_HUMAN Isoform 2 of Protein unc-45 homolog A OS=Homo sapiens GN=UNC45A;sp|Q9H3U1|UN45A_HUMAN Protein unc-45 homolog A OS=Homo sapiens GN=UNC45A PE=1 SV=1;tr|A0A1W2PNX8|A0A1W2PNX8_HUMAN Protein unc-45 homolog A OS=Homo sapiens GN=UNC45A PE=	UNC45A	Isoform 2 of Protein unc-45 homolog A	10	101.67	929	0.000995521	0.000987589	0.000880731	0.000781384	0.00111067	0.00417682	0.00151233	0.00298151	2.68333	0.00244533	0.000911306	1.42402	0.118739	0.925405
sp|Q14498-3|RBM39_HUMAN;sp|Q14498-2|RBM39_HUMAN;sp|Q14498|RBM39_HUMAN;tr|G3XAC6|G3XAC6_HUMAN;tr|A0A0U1RQH7|A0A0U1RQH7_HUMAN;tr|H0Y4X3|H0Y4X3_HUMAN	sp|Q14498-3|RBM39_HUMAN Isoform 3 of RNA-binding protein 39 OS=Homo sapiens GN=RBM39;sp|Q14498-2|RBM39_HUMAN Isoform 2 of RNA-binding protein 39 OS=Homo sapiens GN=RBM39;sp|Q14498|RBM39_HUMAN RNA-binding protein 39 OS=Homo sapiens GN=RBM39 PE=1 SV=2;tr|G3X	RBM39	Isoform 3 of RNA-binding protein 39	28	57.089	508	0.00744979	0.0117161	0.011676	0.0110909	0.0117567	0.0122325	0.0126449	0.0175582	1.29236	0.0135481	0.0104832	0.37001	0.118806	0.925162
tr|H0YKE7|H0YKE7_HUMAN;tr|F5GX29|F5GX29_HUMAN;tr|H0YNG9|H0YNG9_HUMAN;sp|Q99653|CHP1_HUMAN;tr|H0YLY7|H0YLY7_HUMAN	tr|H0YKE7|H0YKE7_HUMAN Calcineurin B homologous protein 1 OS=Homo sapiens GN=CHP1 PE=1 SV=1;tr|F5GX29|F5GX29_HUMAN Calcineurin B homologous protein 1 OS=Homo sapiens GN=CHP1 PE=1 SV=1;tr|H0YNG9|H0YNG9_HUMAN Calcineurin B homologous protein 1 OS=Homo sapien	CHP1	Calcineurin B homologous protein 1	34.1	14.27	123	0	0.00696122	0.00543676	0.0040936	0	0	0.00353724	0	0.214487	0.00088431	0.0041229	-2.22104	0.119098	0.924095
tr|A0A0B4J2A0|A0A0B4J2A0_HUMAN;sp|Q9UHJ6|SHPK_HUMAN	tr|A0A0B4J2A0|A0A0B4J2A0_HUMAN Uncharacterized protein OS=Homo sapiens PE=1 SV=1;sp|Q9UHJ6|SHPK_HUMAN Sedoheptulokinase OS=Homo sapiens GN=SHPK PE=1 SV=3	A0A0B4J2A0	Uncharacterized protein	10.9	51.504	478	0.00152816	0	0.0015458	0.00122836	0	0	0.00119649	0	0.278103	0.000299122	0.00107558	-1.84631	0.119887	0.921228
sp|Q16222-3|UAP1_HUMAN;sp|Q16222|UAP1_HUMAN;sp|Q16222-2|UAP1_HUMAN	sp|Q16222-3|UAP1_HUMAN Isoform 3 of UDP-N-acetylhexosamine pyrophosphorylase OS=Homo sapiens GN=UAP1;sp|Q16222|UAP1_HUMAN UDP-N-acetylhexosamine pyrophosphorylase OS=Homo sapiens GN=UAP1 PE=1 SV=3;sp|Q16222-2|UAP1_HUMAN Isoform AGX1 of UDP-N-acetylhexosami	UAP1	Isoform 3 of UDP-N-acetylhexosamine pyrophosphorylase	39.2	58.681	521	0.0461911	0.0416577	0.0394533	0.0389605	0.0499582	0.0414947	0.0420087	0.0463948	1.08176	0.0449641	0.0415657	0.113382	0.120042	0.920667
sp|O00165-5|HAX1_HUMAN;sp|O00165|HAX1_HUMAN;sp|O00165-2|HAX1_HUMAN;tr|E9PIQ7|E9PIQ7_HUMAN;sp|O00165-3|HAX1_HUMAN;tr|Q5VYD6|Q5VYD6_HUMAN	sp|O00165-5|HAX1_HUMAN Isoform 5 of HCLS1-associated protein X-1 OS=Homo sapiens GN=HAX1;sp|O00165|HAX1_HUMAN HCLS1-associated protein X-1 OS=Homo sapiens GN=HAX1 PE=1 SV=2;sp|O00165-2|HAX1_HUMAN Isoform 2 of HCLS1-associated protein X-1 OS=Homo sapiens GN	HAX1	Isoform 5 of HCLS1-associated protein X-1	19.9	26.099	231	0.000218827	0.000602706	0.000673711	0	0.000804989	0.00090553	0.000846898	0	1.71037	0.000639354	0.000373811	0.774307	0.120826	0.917838
sp|O00268|TAF4_HUMAN;tr|A0A0G2JRY5|A0A0G2JRY5_HUMAN;tr|V9GY14|V9GY14_HUMAN	sp|O00268|TAF4_HUMAN Transcription initiation factor TFIID subunit 4 OS=Homo sapiens GN=TAF4 PE=1 SV=2;tr|A0A0G2JRY5|A0A0G2JRY5_HUMAN Transcription initiation factor TFIID subunit 4 (Fragment) OS=Homo sapiens GN=TAF4 PE=1 SV=1;tr|V9GY14|V9GY14_HUMAN Transc	TAF4	Transcription initiation factor TFIID subunit 4	4.1	110.11	1085	0.000289928	0.000196959	0.000358848	0.000307157	0.00024232	0	0.000309497	0.000271792	0.714385	0.000205902	0.000288223	-0.485227	0.121029	0.917109
tr|U3KQU4|U3KQU4_HUMAN;sp|O14569|C56D2_HUMAN	tr|U3KQU4|U3KQU4_HUMAN Uncharacterized protein OS=Homo sapiens PE=4 SV=1;sp|O14569|C56D2_HUMAN Cytochrome b561 domain-containing protein 2 OS=Homo sapiens GN=CYB561D2 PE=1 SV=1	U3KQU4	Uncharacterized protein	24	5.212	50	0	0.00664539	0.00511695	0.00593785	0	0.00532925	0	0	0.301084	0.00133231	0.00442505	-1.73176	0.121115	0.916802
sp|Q9NZM1-6|MYOF_HUMAN;sp|Q9NZM1|MYOF_HUMAN;sp|Q9NZM1-3|MYOF_HUMAN;sp|Q9NZM1-2|MYOF_HUMAN;sp|Q9NZM1-5|MYOF_HUMAN;tr|H0YD14|H0YD14_HUMAN	sp|Q9NZM1-6|MYOF_HUMAN Isoform 6 of Myoferlin OS=Homo sapiens GN=MYOF;sp|Q9NZM1|MYOF_HUMAN Myoferlin OS=Homo sapiens GN=MYOF PE=1 SV=1;sp|Q9NZM1-3|MYOF_HUMAN Isoform 3 of Myoferlin OS=Homo sapiens GN=MYOF;sp|Q9NZM1-2|MYOF_HUMAN Isoform 2 of Myoferlin OS=Ho	MYOF	Isoform 6 of Myoferlin	35.4	233.47	2048	0.00778774	0.00669278	0.00898374	0.00790986	0.00658652	0.00686387	0.00470836	0.00392523	0.703892	0.005521	0.00784353	-0.506574	0.121131	0.916745
sp|Q9BYG3|MK67I_HUMAN;tr|C9J808|C9J808_HUMAN;tr|C9J6C5|C9J6C5_HUMAN	sp|Q9BYG3|MK67I_HUMAN MKI67 FHA domain-interacting nucleolar phosphoprotein OS=Homo sapiens GN=NIFK PE=1 SV=1;tr|C9J808|C9J808_HUMAN MKI67 FHA domain-interacting nucleolar phosphoprotein (Fragment) OS=Homo sapiens GN=NIFK PE=1 SV=8;tr|C9J6C5|C9J6C5_HUMAN M	NIFK	MKI67 FHA domain-interacting nucleolar phosphoprotein	37.2	34.222	293	0.00832855	0.00781578	0.00978267	0.00715161	0.0114817	0.0115852	0.00938807	0.00862597	1.24192	0.0102702	0.00826965	0.312568	0.12166	0.914851
sp|Q9UKL0|RCOR1_HUMAN	sp|Q9UKL0|RCOR1_HUMAN REST corepressor 1 OS=Homo sapiens GN=RCOR1 PE=1 SV=2	RCOR1	REST corepressor 1	5.8	53.327	485	0.00120494	0.00156241	0.00240084	0.00151674	0.00108164	0	0.00121158	0.00131696	0.540046	0.000902544	0.00167124	-0.888845	0.121753	0.914519
sp|Q96RS6|NUDC1_HUMAN;sp|Q96RS6-2|NUDC1_HUMAN;sp|Q96RS6-3|NUDC1_HUMAN	sp|Q96RS6|NUDC1_HUMAN NudC domain-containing protein 1 OS=Homo sapiens GN=NUDCD1 PE=1 SV=2;sp|Q96RS6-2|NUDC1_HUMAN Isoform 2 of NudC domain-containing protein 1 OS=Homo sapiens GN=NUDCD1;sp|Q96RS6-3|NUDC1_HUMAN Isoform 3 of NudC domain-containing protein 1	NUDCD1	NudC domain-containing protein 1	24.9	66.755	583	0.0110788	0.0123359	0.00944574	0.0090633	0.0110961	0.0125957	0.00988803	0.00915358	1.01932	0.0106834	0.0104809	0.0276008	0.122163	0.91306
sp|Q8IY37|DHX37_HUMAN;tr|F5H3Y4|F5H3Y4_HUMAN	sp|Q8IY37|DHX37_HUMAN Probable ATP-dependent RNA helicase DHX37 OS=Homo sapiens GN=DHX37 PE=1 SV=1;tr|F5H3Y4|F5H3Y4_HUMAN Probable ATP-dependent RNA helicase DHX37 OS=Homo sapiens GN=DHX37 PE=1 SV=1	DHX37	Probable ATP-dependent RNA helicase DHX37	2.2	129.54	1157	0.000214825	0.00019884	0.000213277	0	0	0	0.000166407	0	0.265427	4.16018e-05	0.000156735	-1.91361	0.122302	0.912567
sp|Q13112|CAF1B_HUMAN	sp|Q13112|CAF1B_HUMAN Chromatin assembly factor 1 subunit B OS=Homo sapiens GN=CHAF1B PE=1 SV=1	CHAF1B	Chromatin assembly factor 1 subunit B	4.7	61.492	559	0.000626357	0.000268559	0.000297507	0.000876731	0.00023647	0.000170399	0.000234101	0.000194385	0.403718	0.000208839	0.000517288	-1.30858	0.122544	0.91171
sp|P07711|CATL1_HUMAN	sp|P07711|CATL1_HUMAN Cathepsin L1 OS=Homo sapiens GN=CTSL PE=1 SV=2	CTSL	Cathepsin L1	4.2	37.564	333	0	0	0.00240706	0	0.00259853	0	0.00297762	0.00253076	3.36797	0.00202672	0.000601764	1.75188	0.122778	0.91088
sp|Q9H773|DCTP1_HUMAN;tr|H3BSA6|H3BSA6_HUMAN	sp|Q9H773|DCTP1_HUMAN dCTP pyrophosphatase 1 OS=Homo sapiens GN=DCTPP1 PE=1 SV=1;tr|H3BSA6|H3BSA6_HUMAN dCTP pyrophosphatase 1 OS=Homo sapiens GN=DCTPP1 PE=1 SV=1	DCTPP1	dCTP pyrophosphatase 1	48.2	18.681	170	0.00141563	0.00170134	0.00193877	0.00232086	0.00106749	0.00179764	0.00108572	0.00165612	0.760102	0.00140174	0.00184415	-0.395736	0.122885	0.910502
sp|P42785|PCP_HUMAN;sp|P42785-2|PCP_HUMAN;tr|E9PL49|E9PL49_HUMAN;tr|E9PLY4|E9PLY4_HUMAN;tr|E9PNF7|E9PNF7_HUMAN;tr|E9PQB5|E9PQB5_HUMAN;tr|E9PL85|E9PL85_HUMAN;tr|E9PNJ1|E9PNJ1_HUMAN;tr|E9PQN3|E9PQN3_HUMAN;tr|E9PKN6|E9PKN6_HUMAN;tr|E9PIG4|E9PIG4_HUMAN	sp|P42785|PCP_HUMAN Lysosomal Pro-X carboxypeptidase OS=Homo sapiens GN=PRCP PE=1 SV=1;sp|P42785-2|PCP_HUMAN Isoform 2 of Lysosomal Pro-X carboxypeptidase OS=Homo sapiens GN=PRCP;tr|E9PL49|E9PL49_HUMAN Lysosomal Pro-X carboxypeptidase (Fragment) OS=Homo sa	PRCP	Lysosomal Pro-X carboxypeptidase	7.1	55.799	496	0.000984172	0	0	0	0.000883584	0.0017146	0.000667143	0.000894048	4.22627	0.00103984	0.000246043	2.07938	0.12355	0.908158
sp|Q13131|AAPK1_HUMAN;sp|Q13131-2|AAPK1_HUMAN;tr|Q96E92|Q96E92_HUMAN	sp|Q13131|AAPK1_HUMAN 5-AMP-activated protein kinase catalytic subunit alpha-1 OS=Homo sapiens GN=PRKAA1 PE=1 SV=4;sp|Q13131-2|AAPK1_HUMAN Isoform 2 of 5-AMP-activated protein kinase catalytic subunit alpha-1 OS=Homo sapiens GN=PRKAA1;tr|Q96E92|Q96E92_HU	PRKAA1	5-AMP-activated protein kinase catalytic subunit alpha-1	18.4	64.009	559	0.00220546	0.003777	0.00179404	0.00258734	0.00174503	0.00210672	0.0017458	0.00184189	0.717826	0.00185986	0.00259096	-0.478294	0.123719	0.907565
sp|O75915|PRAF3_HUMAN;tr|F8WF90|F8WF90_HUMAN;tr|C9JQU6|C9JQU6_HUMAN;tr|F8WF33|F8WF33_HUMAN	sp|O75915|PRAF3_HUMAN PRA1 family protein 3 OS=Homo sapiens GN=ARL6IP5 PE=1 SV=1;tr|F8WF90|F8WF90_HUMAN PRA1 family protein OS=Homo sapiens GN=ARL6IP5 PE=1 SV=1;tr|C9JQU6|C9JQU6_HUMAN PRA1 family protein OS=Homo sapiens GN=ARL6IP5 PE=1 SV=1;tr|F8WF33|F8WF3	ARL6IP5	PRA1 family protein 3	21.3	21.614	188	0.0167122	0.0223451	0.014857	0.0213076	0.0237884	0.0242196	0.0242154	0.0214007	1.24464	0.023406	0.0188055	0.315729	0.124191	0.90591
sp|P51608|MECP2_HUMAN;sp|P51608-2|MECP2_HUMAN	sp|P51608|MECP2_HUMAN Methyl-CpG-binding protein 2 OS=Homo sapiens GN=MECP2 PE=1 SV=1;sp|P51608-2|MECP2_HUMAN Isoform B of Methyl-CpG-binding protein 2 OS=Homo sapiens GN=MECP2	MECP2	Methyl-CpG-binding protein 2	2.9	52.44	486	0	0.000420724	0	0.000441817	0.000451861	0.000453166	0.000425241	0.000498451	2.12015	0.00045718	0.000215635	1.08417	0.124275	0.905615
sp|Q9UI30|TR112_HUMAN;tr|F5GYQ2|F5GYQ2_HUMAN;tr|F5GX77|F5GX77_HUMAN;sp|Q9UI30-2|TR112_HUMAN	sp|Q9UI30|TR112_HUMAN Multifunctional methyltransferase subunit TRM112-like protein OS=Homo sapiens GN=TRMT112 PE=1 SV=1;tr|F5GYQ2|F5GYQ2_HUMAN Multifunctional methyltransferase subunit TRM112-like protein OS=Homo sapiens GN=TRMT112 PE=1 SV=1;tr|F5GX77|F5G	TRMT112	Multifunctional methyltransferase subunit TRM112-like protein	43.2	14.199	125	0.0288073	0.0188084	0.0159343	0.0163756	0.0142047	0.0147697	0.0140015	0.0125858	0.695167	0.0138904	0.0199814	-0.524569	0.124421	0.905107
tr|K7EK07|K7EK07_HUMAN;sp|P84243|H33_HUMAN	tr|K7EK07|K7EK07_HUMAN Histone H3 (Fragment) OS=Homo sapiens GN=H3F3B PE=1 SV=1;sp|P84243|H33_HUMAN Histone H3.3 OS=Homo sapiens GN=H3F3A PE=1 SV=2	H3F3B	Histone H3 (Fragment)	44.7	14.914	132	0.51252	0.496738	0.500066	0.295091	0.369055	0.312242	0.298339	0.341467	0.73215	0.330276	0.451104	-0.449789	0.124462	0.904963
tr|A0A087X0S5|A0A087X0S5_HUMAN;sp|P12109|CO6A1_HUMAN	tr|A0A087X0S5|A0A087X0S5_HUMAN Collagen alpha-1(VI) chain OS=Homo sapiens GN=COL6A1 PE=1 SV=1;sp|P12109|CO6A1_HUMAN Collagen alpha-1(VI) chain OS=Homo sapiens GN=COL6A1 PE=1 SV=3	COL6A1	Collagen alpha-1(VI) chain	3.4	108.34	1026	0.000319522	0.000342244	0.000311725	0.000301408	0.000328876	0.000383	0.000477209	0.000371254	1.22389	0.000390085	0.000318725	0.291476	0.124613	0.904436
sp|P61106|RAB14_HUMAN;tr|X6RFL8|X6RFL8_HUMAN	sp|P61106|RAB14_HUMAN Ras-related protein Rab-14 OS=Homo sapiens GN=RAB14 PE=1 SV=4;tr|X6RFL8|X6RFL8_HUMAN Ras-related protein Rab-14 (Fragment) OS=Homo sapiens GN=RAB14 PE=1 SV=1	RAB14	Ras-related protein Rab-14	64.2	23.897	215	0.0184371	0.0166827	0.0105521	0.0136005	0.0213111	0.0231911	0.0201161	0.0131104	1.31138	0.0194322	0.0148181	0.391086	0.124902	0.903431
sp|Q96AB3|ISOC2_HUMAN;sp|Q96AB3-2|ISOC2_HUMAN;sp|Q96AB3-3|ISOC2_HUMAN;tr|K7ENV7|K7ENV7_HUMAN;tr|K7EKW4|K7EKW4_HUMAN	sp|Q96AB3|ISOC2_HUMAN Isochorismatase domain-containing protein 2 OS=Homo sapiens GN=ISOC2 PE=1 SV=1;sp|Q96AB3-2|ISOC2_HUMAN Isoform 2 of Isochorismatase domain-containing protein 2 OS=Homo sapiens GN=ISOC2;sp|Q96AB3-3|ISOC2_HUMAN Isoform 3 of Isochorismat	ISOC2	Isochorismatase domain-containing protein 2	34.6	22.337	205	0.00750866	0.00409913	0.00539534	0.00535775	0.00588991	0.00463195	0.00201216	0.00221234	0.659472	0.00368659	0.00559022	-0.600618	0.125124	0.902659
sp|P0DJ93|SIM13_HUMAN	sp|P0DJ93|SIM13_HUMAN Small integral membrane protein 13 OS=Homo sapiens GN=SMIM13 PE=3 SV=1	SMIM13	Small integral membrane protein 13	33	10.351	91	0.00585023	0.00600003	0.00709356	0.00644573	0.0116866	0.00941088	0.00718892	0.00774474	1.41913	0.00900778	0.00634739	0.505008	0.125405	0.901687
sp|P49589-3|SYCC_HUMAN;sp|P49589-2|SYCC_HUMAN;tr|B4DKY1|B4DKY1_HUMAN;sp|P49589|SYCC_HUMAN	sp|P49589-3|SYCC_HUMAN Isoform 3 of Cysteine--tRNA ligase, cytoplasmic OS=Homo sapiens GN=CARS;sp|P49589-2|SYCC_HUMAN Isoform 2 of Cysteine--tRNA ligase, cytoplasmic OS=Homo sapiens GN=CARS;tr|B4DKY1|B4DKY1_HUMAN Cysteine--tRNA ligase, cytoplasmic OS=Homo	CARS	Isoform 3 of Cysteine--tRNA ligase, cytoplasmic	20	94.637	831	0.00184553	0.00350945	0.00403127	0.00278704	0.00408293	0.00514179	0.00349019	0.0053579	1.48463	0.00451821	0.00304332	0.570102	0.125546	0.901195
sp|Q12874|SF3A3_HUMAN	sp|Q12874|SF3A3_HUMAN Splicing factor 3A subunit 3 OS=Homo sapiens GN=SF3A3 PE=1 SV=1	SF3A3	Splicing factor 3A subunit 3	22.4	58.848	501	0.0104109	0.0109919	0.0112841	0.0123614	0.0135523	0.0149943	0.0109662	0.0136642	1.18045	0.0132943	0.0112621	0.239333	0.125772	0.900416
sp|P51572|BAP31_HUMAN;sp|P51572-2|BAP31_HUMAN;tr|C9JM14|C9JM14_HUMAN;tr|C9JMD7|C9JMD7_HUMAN;tr|C9JSP1|C9JSP1_HUMAN;tr|C9JQ75|C9JQ75_HUMAN;tr|C9J0M4|C9J0M4_HUMAN	sp|P51572|BAP31_HUMAN B-cell receptor-associated protein 31 OS=Homo sapiens GN=BCAP31 PE=1 SV=3;sp|P51572-2|BAP31_HUMAN Isoform 2 of B-cell receptor-associated protein 31 OS=Homo sapiens GN=BCAP31;tr|C9JM14|C9JM14_HUMAN B-cell receptor-associated protein 3	BCAP31	B-cell receptor-associated protein 31	12.2	27.991	246	0.00712454	0.0028481	0.0136379	0.0152103	0.00364659	0.00230212	0.00872559	0.00273907	0.448558	0.00435334	0.0097052	-1.15663	0.12583	0.900216
sp|Q9P2R3|ANFY1_HUMAN;sp|Q9P2R3-2|ANFY1_HUMAN;sp|Q9P2R3-4|ANFY1_HUMAN	sp|Q9P2R3|ANFY1_HUMAN Rabankyrin-5 OS=Homo sapiens GN=ANKFY1 PE=1 SV=2;sp|Q9P2R3-2|ANFY1_HUMAN Isoform 2 of Rabankyrin-5 OS=Homo sapiens GN=ANKFY1;sp|Q9P2R3-4|ANFY1_HUMAN Isoform 4 of Rabankyrin-5 OS=Homo sapiens GN=ANKFY1	ANKFY1	Rabankyrin-5	15.1	128.4	1169	0.00360352	0.00161103	0.00408743	0.00250679	0.00203994	0.00163335	0.00102635	0.0016295	0.53597	0.00158229	0.00295219	-0.899777	0.125871	0.900074
tr|E9PCB6|E9PCB6_HUMAN;sp|Q9BYT8|NEUL_HUMAN;tr|H0YAK4|H0YAK4_HUMAN	tr|E9PCB6|E9PCB6_HUMAN Neurolysin, mitochondrial OS=Homo sapiens GN=NLN PE=1 SV=1;sp|Q9BYT8|NEUL_HUMAN Neurolysin, mitochondrial OS=Homo sapiens GN=NLN PE=1 SV=1;tr|H0YAK4|H0YAK4_HUMAN Neurolysin, mitochondrial (Fragment) OS=Homo sapiens GN=NLN PE=1 SV=1	NLN	Neurolysin, mitochondrial	21.8	68.867	600	0.00276346	0.00264546	0.00184056	0.00208561	0.00367115	0.0031187	0.00283053	0.00192522	1.2368	0.0028864	0.00233377	0.306609	0.126719	0.897158
sp|Q96SB4-4|SRPK1_HUMAN;sp|Q96SB4|SRPK1_HUMAN;tr|H3BLV9|H3BLV9_HUMAN;sp|Q96SB4-3|SRPK1_HUMAN	sp|Q96SB4-4|SRPK1_HUMAN Isoform 3 of SRSF protein kinase 1 OS=Homo sapiens GN=SRPK1;sp|Q96SB4|SRPK1_HUMAN SRSF protein kinase 1 OS=Homo sapiens GN=SRPK1 PE=1 SV=2;tr|H3BLV9|H3BLV9_HUMAN SRSF protein kinase 1 (Fragment) OS=Homo sapiens GN=SRPK1 PE=1 SV=1;sp	SRPK1	Isoform 3 of SRSF protein kinase 1	6.9	72.383	639	0.000939704	0.000528803	0.000506438	0.000981124	0.00021326	0.000392007	0.000473702	0.000576043	0.559869	0.000413753	0.000739017	-0.836838	0.126797	0.896892
sp|O43324|MCA3_HUMAN;sp|O43324-2|MCA3_HUMAN;tr|D6RBD7|D6RBD7_HUMAN;tr|C9J1V9|C9J1V9_HUMAN;tr|H0YAL7|H0YAL7_HUMAN;tr|D6RCQ0|D6RCQ0_HUMAN	sp|O43324|MCA3_HUMAN Eukaryotic translation elongation factor 1 epsilon-1 OS=Homo sapiens GN=EEF1E1 PE=1 SV=1;sp|O43324-2|MCA3_HUMAN Isoform 2 of Eukaryotic translation elongation factor 1 epsilon-1 OS=Homo sapiens GN=EEF1E1;tr|D6RBD7|D6RBD7_HUMAN Eukaryot	EEF1E1	Eukaryotic translation elongation factor 1 epsilon-1	31.6	19.81	174	0.0207841	0.0177083	0.0275526	0.0225122	0.0283925	0.0293242	0.0271515	0.0256365	1.24783	0.0276261	0.0221393	0.319423	0.127177	0.89559
sp|Q99985|SEM3C_HUMAN	sp|Q99985|SEM3C_HUMAN Semaphorin-3C OS=Homo sapiens GN=SEMA3C PE=2 SV=2	SEMA3C	Semaphorin-3C	11.2	85.206	751	0.00198482	0.000824231	0.000909128	0.000737777	0.00137126	0.000918805	0.000609919	0	0.65081	0.000724995	0.00111399	-0.619692	0.127252	0.895337
sp|P18669|PGAM1_HUMAN	sp|P18669|PGAM1_HUMAN Phosphoglycerate mutase 1 OS=Homo sapiens GN=PGAM1 PE=1 SV=2	PGAM1	Phosphoglycerate mutase 1	74.4	28.804	254	0.19636	0.196029	0.193841	0.282902	0.171416	0.158152	0.169931	0.149542	0.746769	0.16226	0.217283	-0.421267	0.127567	0.894261
sp|Q16401-2|PSMD5_HUMAN;sp|Q16401|PSMD5_HUMAN	sp|Q16401-2|PSMD5_HUMAN Isoform 2 of 26S proteasome non-ATPase regulatory subunit 5 OS=Homo sapiens GN=PSMD5;sp|Q16401|PSMD5_HUMAN 26S proteasome non-ATPase regulatory subunit 5 OS=Homo sapiens GN=PSMD5 PE=1 SV=3	PSMD5	Isoform 2 of 26S proteasome non-ATPase regulatory subunit 5	28.6	51.311	461	0.0107018	0.0124521	0.0107071	0.0102917	0.0142658	0.011575	0.0144488	0.0128355	1.20321	0.0132813	0.0110382	0.266888	0.127732	0.8937
tr|H0YN26|H0YN26_HUMAN;sp|P39687|AN32A_HUMAN	tr|H0YN26|H0YN26_HUMAN Acidic leucine-rich nuclear phosphoprotein 32 family member A OS=Homo sapiens GN=ANP32A PE=1 SV=1;sp|P39687|AN32A_HUMAN Acidic leucine-rich nuclear phosphoprotein 32 family member A OS=Homo sapiens GN=ANP32A PE=1 SV=1	ANP32A	Acidic leucine-rich nuclear phosphoprotein 32 family member A	41.8	19.997	177	0.0271078	0.0323576	0.0179508	0.0331659	0.0280089	0.0332526	0.0187436	0.0371954	1.05985	0.0293001	0.0276455	0.0838631	0.127887	0.893174
tr|D6RCD0|D6RCD0_HUMAN;sp|Q8NBQ5|DHB11_HUMAN	tr|D6RCD0|D6RCD0_HUMAN Estradiol 17-beta-dehydrogenase 11 OS=Homo sapiens GN=HSD17B11 PE=1 SV=2;sp|Q8NBQ5|DHB11_HUMAN Estradiol 17-beta-dehydrogenase 11 OS=Homo sapiens GN=HSD17B11 PE=1 SV=3	HSD17B11	Estradiol 17-beta-dehydrogenase 11	32	28.102	256	0.011213	0.0108741	0.00490109	0.00726033	0.0111635	0.0127861	0.0117053	0.0106674	1.35253	0.0115806	0.00856213	0.435664	0.128233	0.892001
sp|O14980|XPO1_HUMAN	sp|O14980|XPO1_HUMAN Exportin-1 OS=Homo sapiens GN=XPO1 PE=1 SV=1	XPO1	Exportin-1	36.6	123.38	1071	0.0082358	0.00915093	0.00967195	0.00925178	0.012371	0.0100571	0.00983414	0.0112594	1.1986	0.0108804	0.00907762	0.261348	0.128476	0.891177
sp|Q96G46-2|DUS3L_HUMAN;sp|Q96G46|DUS3L_HUMAN;tr|K7EJX8|K7EJX8_HUMAN	sp|Q96G46-2|DUS3L_HUMAN Isoform 2 of tRNA-dihydrouridine(47) synthase [NAD(P)(+)]-like OS=Homo sapiens GN=DUS3L;sp|Q96G46|DUS3L_HUMAN tRNA-dihydrouridine(47) synthase [NAD(P)(+)]-like OS=Homo sapiens GN=DUS3L PE=1 SV=2;tr|K7EJX8|K7EJX8_HUMAN tRNA-dihydrour	DUS3L	Isoform 2 of tRNA-dihydrouridine(47) synthase [NAD(P)(+)]-like	22.2	52.772	482	0.0022891	0.00200087	0.00201735	0.00116531	0.000462636	0.00210869	0.000766622	0.000628958	0.530857	0.000991725	0.00186816	-0.913605	0.128792	0.890112
sp|O43156|TTI1_HUMAN	sp|O43156|TTI1_HUMAN TELO2-interacting protein 1 homolog OS=Homo sapiens GN=TTI1 PE=1 SV=3	TTI1	TELO2-interacting protein 1 homolog	2.5	122.07	1089	0.000606113	0	0.000569006	0.000683418	0	0	0	0.000569197	0.306261	0.000142299	0.000464634	-1.70717	0.129182	0.888798
sp|P62244|RS15A_HUMAN;tr|I3L3P7|I3L3P7_HUMAN;tr|I3L246|I3L246_HUMAN	sp|P62244|RS15A_HUMAN 40S ribosomal protein S15a OS=Homo sapiens GN=RPS15A PE=1 SV=2;tr|I3L3P7|I3L3P7_HUMAN 40S ribosomal protein S15a OS=Homo sapiens GN=RPS15A PE=1 SV=1;tr|I3L246|I3L246_HUMAN 40S ribosomal protein S15a OS=Homo sapiens GN=RPS15A PE=1 SV=1	RPS15A	40S ribosomal protein S15a	59.2	14.839	130	0.156924	0.0739776	0.152597	0.145706	0.164058	0.19278	0.197273	0.175587	1.37886	0.182424	0.132301	0.463475	0.129662	0.887188
sp|Q9BT09|CNPY3_HUMAN	sp|Q9BT09|CNPY3_HUMAN Protein canopy homolog 3 OS=Homo sapiens GN=CNPY3 PE=1 SV=1	CNPY3	Protein canopy homolog 3	6.8	30.748	278	0.00172174	0.00157541	0.00141744	0.00132835	0.00138332	0.00164195	0.00122835	0.00104857	0.877421	0.00132555	0.00151073	-0.18866	0.129932	0.886284
tr|A0A024RA52|A0A024RA52_HUMAN;sp|P25787|PSA2_HUMAN;tr|C9JCK5|C9JCK5_HUMAN	tr|A0A024RA52|A0A024RA52_HUMAN Proteasome subunit alpha type OS=Homo sapiens GN=PSMA2 PE=1 SV=1;sp|P25787|PSA2_HUMAN Proteasome subunit alpha type-2 OS=Homo sapiens GN=PSMA2 PE=1 SV=2;tr|C9JCK5|C9JCK5_HUMAN Proteasome endopeptidase complex OS=Homo sapiens	PSMA2	Proteasome subunit alpha type	46.2	25.898	234	0.00981504	0.0109482	0.009431	0.0101445	0.0103117	0.00949804	0.00743441	0.00754965	0.862542	0.00869846	0.0100847	-0.213333	0.130276	0.885137
sp|Q13136-2|LIPA1_HUMAN;sp|Q13136|LIPA1_HUMAN	sp|Q13136-2|LIPA1_HUMAN Isoform 2 of Liprin-alpha-1 OS=Homo sapiens GN=PPFIA1;sp|Q13136|LIPA1_HUMAN Liprin-alpha-1 OS=Homo sapiens GN=PPFIA1 PE=1 SV=1	PPFIA1	Isoform 2 of Liprin-alpha-1	13.2	133.97	1185	0.000255934	0.000439052	0.000310124	0.000311593	0.000764947	0.000579897	0.000765724	0.000277186	1.81343	0.000596939	0.000329176	0.858725	0.130313	0.885013
tr|A0A0A0MT60|A0A0A0MT60_HUMAN;sp|Q5T1M5|FKB15_HUMAN;sp|Q5T1M5-2|FKB15_HUMAN	tr|A0A0A0MT60|A0A0A0MT60_HUMAN Peptidylprolyl isomerase (Fragment) OS=Homo sapiens GN=FKBP15 PE=1 SV=1;sp|Q5T1M5|FKB15_HUMAN FK506-binding protein 15 OS=Homo sapiens GN=FKBP15 PE=1 SV=2;sp|Q5T1M5-2|FKB15_HUMAN Isoform 2 of FK506-binding protein 15 OS=Homo	FKBP15	Peptidylprolyl isomerase (Fragment)	9.3	136.27	1244	0.00178882	0.00169334	0.00154699	0.0017216	0.00061293	0.00103029	0.00176261	0.000896621	0.637329	0.00107561	0.00168769	-0.649889	0.130452	0.884549
sp|O43852-2|CALU_HUMAN;sp|O43852-4|CALU_HUMAN;sp|O43852-8|CALU_HUMAN	sp|O43852-2|CALU_HUMAN Isoform 2 of Calumenin OS=Homo sapiens GN=CALU;sp|O43852-4|CALU_HUMAN Isoform 4 of Calumenin OS=Homo sapiens GN=CALU;sp|O43852-8|CALU_HUMAN Isoform 8 of Calumenin OS=Homo sapiens GN=CALU	CALU-2	Isoform 2 of Calumenin	49.2	37.134	315	0.00245575	0.00244889	0.00408424	0.00229265	0.00204045	0	0.00215377	0.00226937	0.572936	0.0016159	0.00282038	-0.803555	0.131216	0.882013
tr|H0Y704|H0Y704_HUMAN;sp|O15231-5|ZN185_HUMAN;sp|O15231-4|ZN185_HUMAN;sp|O15231-7|ZN185_HUMAN;sp|O15231|ZN185_HUMAN;sp|O15231-3|ZN185_HUMAN;sp|O15231-8|ZN185_HUMAN;sp|O15231-6|ZN185_HUMAN;sp|O15231-2|ZN185_HUMAN;tr|H7BZT5|H7BZT5_HUMAN;sp|O15231-9|ZN185_HUMAN	tr|H0Y704|H0Y704_HUMAN Zinc finger protein 185 (Fragment) OS=Homo sapiens GN=ZNF185 PE=1 SV=2;sp|O15231-5|ZN185_HUMAN Isoform 5 of Zinc finger protein 185 OS=Homo sapiens GN=ZNF185;sp|O15231-4|ZN185_HUMAN Isoform 4 of Zinc finger protein 185 OS=Homo sapien	ZNF185	Zinc finger protein 185 (Fragment)	28.8	47.401	448	0.000381955	0.00035106	0.000377909	0.00037315	0.00171525	0.00200398	0.00145746	0	3.48817	0.00129417	0.000371018	1.80247	0.131267	0.881843
sp|O96008-2|TOM40_HUMAN;sp|O96008|TOM40_HUMAN;tr|K7EJ57|K7EJ57_HUMAN	sp|O96008-2|TOM40_HUMAN Isoform 2 of Mitochondrial import receptor subunit TOM40 homolog OS=Homo sapiens GN=TOMM40;sp|O96008|TOM40_HUMAN Mitochondrial import receptor subunit TOM40 homolog OS=Homo sapiens GN=TOMM40 PE=1 SV=1;tr|K7EJ57|K7EJ57_HUMAN Mitochon	TOMM40	Isoform 2 of Mitochondrial import receptor subunit TOM40 homolog	31.3	34.441	329	0.01379	0.0134829	0.0152079	0.0153753	0.0219552	0.026504	0.0125841	0.0243522	1.476	0.0213489	0.014464	0.561691	0.131536	0.880955
sp|P46734-2|MP2K3_HUMAN;sp|P46734|MP2K3_HUMAN;sp|P46734-3|MP2K3_HUMAN	sp|P46734-2|MP2K3_HUMAN Isoform 1 of Dual specificity mitogen-activated protein kinase kinase 3 OS=Homo sapiens GN=MAP2K3;sp|P46734|MP2K3_HUMAN Dual specificity mitogen-activated protein kinase kinase 3 OS=Homo sapiens GN=MAP2K3 PE=1 SV=2;sp|P46734-3|MP2K3	MAP2K3	Isoform 1 of Dual specificity mitogen-activated protein kinase kinase 3	19.2	36.172	318	0	0.000838449	0.000351998	0.000458085	0	0.00148222	0.000663294	0.00171186	2.33988	0.000964344	0.000412133	1.22644	0.131686	0.880462
sp|P62829|RL23_HUMAN;tr|C9JD32|C9JD32_HUMAN;tr|B9ZVP7|B9ZVP7_HUMAN;tr|J3KT29|J3KT29_HUMAN	sp|P62829|RL23_HUMAN 60S ribosomal protein L23 OS=Homo sapiens GN=RPL23 PE=1 SV=1;tr|C9JD32|C9JD32_HUMAN 60S ribosomal protein L23 (Fragment) OS=Homo sapiens GN=RPL23 PE=1 SV=1;tr|B9ZVP7|B9ZVP7_HUMAN 60S ribosomal protein L23 OS=Homo sapiens GN=RPL23 PE=1	RPL23	60S ribosomal protein L23	39.3	14.865	140	0.189779	0.110785	0.147164	0.129403	0.179988	0.16693	0.224072	0.159857	1.26635	0.182712	0.144283	0.340672	0.131717	0.880359
sp|P50895|BCAM_HUMAN;tr|A0A087WXM8|A0A087WXM8_HUMAN	sp|P50895|BCAM_HUMAN Basal cell adhesion molecule OS=Homo sapiens GN=BCAM PE=1 SV=2;tr|A0A087WXM8|A0A087WXM8_HUMAN Basal cell adhesion molecule OS=Homo sapiens GN=BCAM PE=1 SV=1	BCAM	Basal cell adhesion molecule	25.5	67.404	628	0.00331291	0.0038355	0.00275558	0.00478401	0.00216257	0.00156391	0.00266879	0	0.435407	0.00159882	0.003672	-1.19956	0.131829	0.879988
sp|Q8WUK0-2|PTPM1_HUMAN;sp|Q8WUK0-3|PTPM1_HUMAN;tr|E9PQM0|E9PQM0_HUMAN;sp|Q8WUK0|PTPM1_HUMAN	sp|Q8WUK0-2|PTPM1_HUMAN Isoform 2 of Phosphatidylglycerophosphatase and protein-tyrosine phosphatase 1 OS=Homo sapiens GN=PTPMT1;sp|Q8WUK0-3|PTPM1_HUMAN Isoform 3 of Phosphatidylglycerophosphatase and protein-tyrosine phosphatase 1 OS=Homo sapiens GN=PTPMT	PTPMT1	Isoform 2 of Phosphatidylglycerophosphatase and protein-tyrosine phosphatase 1	9.5	15.689	137	0	0.00111751	0.00149932	0.00102041	0	0	0.000902112	0.000755429	0.455714	0.000414385	0.00090931	-1.1338	0.132102	0.87909
tr|Q5QPM7|Q5QPM7_HUMAN;sp|Q92530|PSMF1_HUMAN;tr|Q5QPM9|Q5QPM9_HUMAN	tr|Q5QPM7|Q5QPM7_HUMAN Proteasome inhibitor PI31 subunit OS=Homo sapiens GN=PSMF1 PE=1 SV=2;sp|Q92530|PSMF1_HUMAN Proteasome inhibitor PI31 subunit OS=Homo sapiens GN=PSMF1 PE=1 SV=2;tr|Q5QPM9|Q5QPM9_HUMAN Proteasome inhibitor PI31 subunit (Fragment) OS=Ho	PSMF1	Proteasome inhibitor PI31 subunit	20.9	28.956	263	0	0.00243837	0.0284029	0.00207101	0	0	0.0220727	0	0.670653	0.00551818	0.00822807	-0.576362	0.132533	0.877675
sp|P09972|ALDOC_HUMAN;tr|K7EKH5|K7EKH5_HUMAN;tr|C9J8F3|C9J8F3_HUMAN;tr|J3KSV6|J3KSV6_HUMAN;tr|J3QKP5|J3QKP5_HUMAN;tr|A8MVZ9|A8MVZ9_HUMAN	sp|P09972|ALDOC_HUMAN Fructose-bisphosphate aldolase C OS=Homo sapiens GN=ALDOC PE=1 SV=2;tr|K7EKH5|K7EKH5_HUMAN Fructose-bisphosphate aldolase C (Fragment) OS=Homo sapiens GN=ALDOC PE=1 SV=1;tr|C9J8F3|C9J8F3_HUMAN Fructose-bisphosphate aldolase C (Fragmen	ALDOC	Fructose-bisphosphate aldolase C	14.8	39.455	364	0.0322495	0.034685	0.0310168	0.0352601	0.0304831	0.0294755	0.0312619	0.0277099	0.892794	0.0297326	0.0333028	-0.1636	0.132552	0.877613
sp|Q9Y570|PPME1_HUMAN;sp|Q9Y570-4|PPME1_HUMAN;sp|Q9Y570-2|PPME1_HUMAN	sp|Q9Y570|PPME1_HUMAN Protein phosphatase methylesterase 1 OS=Homo sapiens GN=PPME1 PE=1 SV=3;sp|Q9Y570-4|PPME1_HUMAN Isoform 4 of Protein phosphatase methylesterase 1 OS=Homo sapiens GN=PPME1;sp|Q9Y570-2|PPME1_HUMAN Isoform 2 of Protein phosphatase methyl	PPME1	Protein phosphatase methylesterase 1	41.2	42.315	386	0.0350963	0.0295259	0.0355152	0.0326155	0.0356576	0.0260091	0.0304361	0.022439	0.862819	0.0286354	0.0331882	-0.21287	0.13264	0.877326
tr|C9JIK8|C9JIK8_HUMAN;sp|Q9Y4P1-6|ATG4B_HUMAN;sp|Q9Y4P1|ATG4B_HUMAN;sp|Q9Y4P1-2|ATG4B_HUMAN;tr|F2Z2K8|F2Z2K8_HUMAN;tr|C9JQ72|C9JQ72_HUMAN	tr|C9JIK8|C9JIK8_HUMAN Cysteine protease (Fragment) OS=Homo sapiens GN=ATG4B PE=1 SV=1;sp|Q9Y4P1-6|ATG4B_HUMAN Isoform 6 of Cysteine protease ATG4B OS=Homo sapiens GN=ATG4B;sp|Q9Y4P1|ATG4B_HUMAN Cysteine protease ATG4B OS=Homo sapiens GN=ATG4B PE=1 SV=2;sp	ATG4B	Cysteine protease (Fragment)	21.9	24.833	219	0.00362567	0.000886879	0.00479993	0.00117031	0.00104884	0.00093084	0	0	0.188851	0.000494921	0.0026207	-2.40468	0.13349	0.874552
sp|P11021|GRP78_HUMAN	sp|P11021|GRP78_HUMAN 78 kDa glucose-regulated protein OS=Homo sapiens GN=HSPA5 PE=1 SV=2	HSPA5	78 kDa glucose-regulated protein	51.4	72.332	654	0.2727	0.213609	0.220975	0.230483	0.326443	0.341961	0.213461	0.283317	1.2425	0.291295	0.234442	0.313251	0.133491	0.874547
sp|P28070|PSB4_HUMAN	sp|P28070|PSB4_HUMAN Proteasome subunit beta type-4 OS=Homo sapiens GN=PSMB4 PE=1 SV=4	PSMB4	Proteasome subunit beta type-4	41.7	29.204	264	0.0523319	0.0532727	0.0557895	0.0518714	0.0306245	0.0487083	0.0549102	0.0209838	0.727857	0.0388067	0.0533164	-0.458272	0.133542	0.874381
sp|O96011-2|PX11B_HUMAN;sp|O96011|PX11B_HUMAN	sp|O96011-2|PX11B_HUMAN Isoform 2 of Peroxisomal membrane protein 11B OS=Homo sapiens GN=PEX11B;sp|O96011|PX11B_HUMAN Peroxisomal membrane protein 11B OS=Homo sapiens GN=PEX11B PE=1 SV=1	PEX11B	Isoform 2 of Peroxisomal membrane protein 11B	4.9	26.724	245	0.000516966	0.000705416	0.000732496	0.000599856	0.000495978	0	0.00063836	0	0.444014	0.000283584	0.000638683	-1.17132	0.133599	0.874198
sp|P00966|ASSY_HUMAN;tr|Q5T6L6|Q5T6L6_HUMAN	sp|P00966|ASSY_HUMAN Argininosuccinate synthase OS=Homo sapiens GN=ASS1 PE=1 SV=2;tr|Q5T6L6|Q5T6L6_HUMAN Argininosuccinate synthase (Fragment) OS=Homo sapiens GN=ASS1 PE=1 SV=1	ASS1	Argininosuccinate synthase	7.8	46.53	412	0.00151405	0.00151902	0	0.000863875	0.0017616	0.00246262	0	0.00221409	1.65214	0.00160958	0.000974238	0.724338	0.133612	0.874154
sp|P61586|RHOA_HUMAN;tr|C9JNR4|C9JNR4_HUMAN;tr|C9JX21|C9JX21_HUMAN	sp|P61586|RHOA_HUMAN Transforming protein RhoA OS=Homo sapiens GN=RHOA PE=1 SV=1;tr|C9JNR4|C9JNR4_HUMAN Transforming protein RhoA (Fragment) OS=Homo sapiens GN=RHOA PE=1 SV=1;tr|C9JX21|C9JX21_HUMAN Transforming protein RhoA OS=Homo sapiens GN=RHOA PE=1 SV=	RHOA	Transforming protein RhoA	54.9	21.768	193	0.0368161	0.0978962	0.0932745	0.105778	0.10271	0.114513	0.116274	0.109886	1.32843	0.110846	0.0834413	0.409722	0.133705	0.873853
sp|P15924|DESP_HUMAN;sp|P15924-3|DESP_HUMAN;sp|P15924-2|DESP_HUMAN	sp|P15924|DESP_HUMAN Desmoplakin OS=Homo sapiens GN=DSP PE=1 SV=3;sp|P15924-3|DESP_HUMAN Isoform DSPIa of Desmoplakin OS=Homo sapiens GN=DSP;sp|P15924-2|DESP_HUMAN Isoform DPII of Desmoplakin OS=Homo sapiens GN=DSP	DSP	Desmoplakin	32.5	331.77	2871	0.00575833	0.00713709	0.00735283	0.00786185	0.00622685	0.00456303	0.00502784	0.00240377	0.648219	0.00455537	0.00702753	-0.625448	0.133843	0.873405
sp|O43493-2|TGON2_HUMAN;sp|O43493-5|TGON2_HUMAN;sp|O43493-3|TGON2_HUMAN;tr|J3KQ45|J3KQ45_HUMAN;tr|F8W8W7|F8W8W7_HUMAN;sp|O43493|TGON2_HUMAN;sp|O43493-6|TGON2_HUMAN;sp|O43493-4|TGON2_HUMAN	sp|O43493-2|TGON2_HUMAN Isoform TGN46 of Trans-Golgi network integral membrane protein 2 OS=Homo sapiens GN=TGOLN2;sp|O43493-5|TGON2_HUMAN Isoform 5 of Trans-Golgi network integral membrane protein 2 OS=Homo sapiens GN=TGOLN2;sp|O43493-3|TGON2_HUMAN Isofor	TGOLN2	Isoform TGN46 of Trans-Golgi network integral membrane protein 2	20.4	45.879	437	0.000168214	0.000128191	0.000462469	0.000142826	0	0.000166183	0.000152366	0	0.353276	7.96373e-05	0.000225425	-1.50113	0.134047	0.872744
sp|Q99567|NUP88_HUMAN;tr|J3KMX1|J3KMX1_HUMAN	sp|Q99567|NUP88_HUMAN Nuclear pore complex protein Nup88 OS=Homo sapiens GN=NUP88 PE=1 SV=2;tr|J3KMX1|J3KMX1_HUMAN Nuclear pore complex protein Nup88 (Fragment) OS=Homo sapiens GN=NUP88 PE=1 SV=1	NUP88	Nuclear pore complex protein Nup88	15.2	83.541	741	0.000451112	0.00211373	0.0014804	0.00139834	0.000502756	0.000427346	0.00113186	0	0.378788	0.000515491	0.0013609	-1.40054	0.134282	0.871983
sp|P40939|ECHA_HUMAN	sp|P40939|ECHA_HUMAN Trifunctional enzyme subunit alpha, mitochondrial OS=Homo sapiens GN=HADHA PE=1 SV=2	HADHA	Trifunctional enzyme subunit alpha, mitochondrial	45.3	82.999	763	0.0223701	0.0221662	0.0254685	0.0250977	0.0152703	0.0172175	0.027255	0.0189809	0.827778	0.0196809	0.0237756	-0.272685	0.134293	0.871948
sp|Q93034|CUL5_HUMAN	sp|Q93034|CUL5_HUMAN Cullin-5 OS=Homo sapiens GN=CUL5 PE=1 SV=4	CUL5	Cullin-5	9.9	90.954	780	0.00132471	0.000446901	0.000685858	0	0.00177559	0.000826064	0.00088385	0.00162889	2.08116	0.0012786	0.000614367	1.05739	0.134306	0.871904
sp|Q9NWX6|THG1_HUMAN	sp|Q9NWX6|THG1_HUMAN Probable tRNA(His) guanylyltransferase OS=Homo sapiens GN=THG1L PE=1 SV=2	THG1L	Probable tRNA(His) guanylyltransferase	3.7	34.83	298	0	0.00176795	0	0.00177953	0.00171467	0.00205158	0.00158606	0.00178048	2.01066	0.0017832	0.000886869	1.00767	0.134382	0.871659
sp|Q9ULC3|RAB23_HUMAN	sp|Q9ULC3|RAB23_HUMAN Ras-related protein Rab-23 OS=Homo sapiens GN=RAB23 PE=1 SV=1	RAB23	Ras-related protein Rab-23	29.5	26.659	237	0.00421383	0.00432906	0.00401733	0.00486336	0.00472901	0.0050488	0.00446629	0.00756458	1.25168	0.00545217	0.00435589	0.323861	0.134383	0.871656
tr|A0A087X2I5|A0A087X2I5_HUMAN;sp|Q9UK45|LSM7_HUMAN	tr|A0A087X2I5|A0A087X2I5_HUMAN U6 snRNA-associated Sm-like protein LSm7 OS=Homo sapiens GN=LSM7 PE=1 SV=1;sp|Q9UK45|LSM7_HUMAN U6 snRNA-associated Sm-like protein LSm7 OS=Homo sapiens GN=LSM7 PE=1 SV=1	LSM7	U6 snRNA-associated Sm-like protein LSm7	53.1	5.5062	49	0.00815365	0	0.00823659	0.00733452	0	0	0.00689297	0	0.290539	0.00172324	0.00593119	-1.7832	0.134555	0.8711
sp|P26006|ITA3_HUMAN;sp|P26006-1|ITA3_HUMAN	sp|P26006|ITA3_HUMAN Integrin alpha-3 OS=Homo sapiens GN=ITGA3 PE=1 SV=5;sp|P26006-1|ITA3_HUMAN Isoform 2 of Integrin alpha-3 OS=Homo sapiens GN=ITGA3	ITGA3	Integrin alpha-3	11.8	116.61	1051	0.00461319	0.00743182	0.00478002	0.00400393	0.00711859	0.00701558	0.00589561	0.00603581	1.25141	0.0065164	0.00520724	0.323556	0.134732	0.87053
sp|P43121|MUC18_HUMAN;sp|P43121-2|MUC18_HUMAN	sp|P43121|MUC18_HUMAN Cell surface glycoprotein MUC18 OS=Homo sapiens GN=MCAM PE=1 SV=2;sp|P43121-2|MUC18_HUMAN Isoform 2 of Cell surface glycoprotein MUC18 OS=Homo sapiens GN=MCAM	MCAM	Cell surface glycoprotein MUC18	19.7	71.607	646	0.00307364	0.00297706	0.00217252	0.00266154	0.00283419	0.00292129	0.00218101	0.00238689	0.948427	0.00258085	0.00272119	-0.0763917	0.134911	0.869952
sp|Q13263|TIF1B_HUMAN;sp|Q13263-2|TIF1B_HUMAN	sp|Q13263|TIF1B_HUMAN Transcription intermediary factor 1-beta OS=Homo sapiens GN=TRIM28 PE=1 SV=5;sp|Q13263-2|TIF1B_HUMAN Isoform 2 of Transcription intermediary factor 1-beta OS=Homo sapiens GN=TRIM28	TRIM28	Transcription intermediary factor 1-beta	53.2	88.549	835	0.0425152	0.0420428	0.0429254	0.0417217	0.0345762	0.0362325	0.041401	0.0418404	0.910435	0.0385125	0.0423013	-0.135372	0.13505	0.869507
sp|Q9BTC0|DIDO1_HUMAN;sp|Q9BTC0-1|DIDO1_HUMAN	sp|Q9BTC0|DIDO1_HUMAN Death-inducer obliterator 1 OS=Homo sapiens GN=DIDO1 PE=1 SV=5;sp|Q9BTC0-1|DIDO1_HUMAN Isoform 1 of Death-inducer obliterator 1 OS=Homo sapiens GN=DIDO1	DIDO1	Death-inducer obliterator 1	3	243.87	2240	0.00030852	0.000369207	0.000374141	0.00069306	0.000204029	0.000162693	0.000335051	0.000168633	0.498821	0.000217602	0.000436232	-1.00341	0.135087	0.869386
sp|Q969Z0|TBRG4_HUMAN;tr|C9J7P5|C9J7P5_HUMAN;tr|C9IZN7|C9IZN7_HUMAN;sp|Q969Z0-2|TBRG4_HUMAN	sp|Q969Z0|TBRG4_HUMAN Protein TBRG4 OS=Homo sapiens GN=TBRG4 PE=1 SV=1;tr|C9J7P5|C9J7P5_HUMAN Protein TBRG4 (Fragment) OS=Homo sapiens GN=TBRG4 PE=1 SV=1;tr|C9IZN7|C9IZN7_HUMAN Protein TBRG4 (Fragment) OS=Homo sapiens GN=TBRG4 PE=1 SV=1;sp|Q969Z0-2|TBRG4_H	TBRG4	Protein TBRG4	8.1	70.737	631	0.00130904	0.000967966	0.000673273	0.000760315	0.000829516	0.000644703	0.000706276	0.000624994	0.756076	0.000701372	0.000927648	-0.403397	0.135293	0.868723
sp|P05783|K1C18_HUMAN;tr|F8VZY9|F8VZY9_HUMAN	sp|P05783|K1C18_HUMAN Keratin, type I cytoskeletal 18 OS=Homo sapiens GN=KRT18 PE=1 SV=2;tr|F8VZY9|F8VZY9_HUMAN Keratin, type I cytoskeletal 18 OS=Homo sapiens GN=KRT18 PE=1 SV=1	KRT18	Keratin, type I cytoskeletal 18	62.1	48.057	430	0.469238	0.499071	0.469638	0.488757	0.445788	0.416041	0.473274	0.442834	0.922787	0.444484	0.481676	-0.115931	0.135515	0.868013
sp|Q9HBH5|RDH14_HUMAN;tr|C9J2C7|C9J2C7_HUMAN	sp|Q9HBH5|RDH14_HUMAN Retinol dehydrogenase 14 OS=Homo sapiens GN=RDH14 PE=1 SV=1;tr|C9J2C7|C9J2C7_HUMAN NT5C1B-RDH14 readthrough (Fragment) OS=Homo sapiens GN=NT5C1B-RDH14 PE=4 SV=2	RDH14	Retinol dehydrogenase 14	7.4	36.864	336	0	0.000524508	0	0.000403131	0.000565953	0.000933138	0	0.000500546	2.15562	0.000499909	0.00023191	1.1081	0.13555	0.867899
sp|P23229-4|ITA6_HUMAN;sp|P23229-2|ITA6_HUMAN;sp|P23229-5|ITA6_HUMAN;sp|P23229-3|ITA6_HUMAN;sp|P23229-9|ITA6_HUMAN;sp|P23229-6|ITA6_HUMAN;sp|P23229|ITA6_HUMAN;sp|P23229-7|ITA6_HUMAN	sp|P23229-4|ITA6_HUMAN Isoform Alpha-6X2A of Integrin alpha-6 OS=Homo sapiens GN=ITGA6;sp|P23229-2|ITA6_HUMAN Isoform Alpha-6X1A of Integrin alpha-6 OS=Homo sapiens GN=ITGA6;sp|P23229-5|ITA6_HUMAN Isoform Alpha-6X2B of Integrin alpha-6 OS=Homo sapiens GN=I	ITGA6	Isoform Alpha-6X2A of Integrin alpha-6	3.7	119.09	1068	0.000679294	0.000619034	0.0011688	0.000914068	0.000531984	0.000613886	0.000481742	0	0.481372	0.000406903	0.000845299	-1.05478	0.135551	0.867898
sp|Q32MZ4-3|LRRF1_HUMAN;sp|Q32MZ4-2|LRRF1_HUMAN;sp|Q32MZ4|LRRF1_HUMAN	sp|Q32MZ4-3|LRRF1_HUMAN Isoform 3 of Leucine-rich repeat flightless-interacting protein 1 OS=Homo sapiens GN=LRRFIP1;sp|Q32MZ4-2|LRRF1_HUMAN Isoform 2 of Leucine-rich repeat flightless-interacting protein 1 OS=Homo sapiens GN=LRRFIP1;sp|Q32MZ4|LRRF1_HUMAN	LRRFIP1	Isoform 3 of Leucine-rich repeat flightless-interacting protein 1	18.2	82.688	752	0.0012697	0.00221385	0.00210951	0.0027997	0.0032772	0.00272775	0.00268414	0.00298465	1.39093	0.00291844	0.00209819	0.476052	0.135894	0.8668
tr|F6PQP6|F6PQP6_HUMAN;tr|E9PBC1|E9PBC1_HUMAN;tr|I3L2B2|I3L2B2_HUMAN;sp|O95208-2|EPN2_HUMAN;sp|O95208|EPN2_HUMAN;tr|J3KSF8|J3KSF8_HUMAN;tr|J3KTF6|J3KTF6_HUMAN;tr|J3KSA6|J3KSA6_HUMAN;tr|J3KSC7|J3KSC7_HUMAN;tr|J3QLN2|J3QLN2_HUMAN;tr|I3L356|I3L356_HUMAN;tr|I3L2H1|I3L2H1_HUMAN;sp|O95208-5|EPN2_HUMAN;sp|O95208-3|EPN2_HUMAN	tr|F6PQP6|F6PQP6_HUMAN Epsin-2 (Fragment) OS=Homo sapiens GN=EPN2 PE=1 SV=8;tr|E9PBC1|E9PBC1_HUMAN Epsin-2 OS=Homo sapiens GN=EPN2 PE=1 SV=1;tr|I3L2B2|I3L2B2_HUMAN Epsin-2 OS=Homo sapiens GN=EPN2 PE=1 SV=1;sp|O95208-2|EPN2_HUMAN Isoform 2 of Epsin-2 OS=Hom	EPN2	Epsin-2 (Fragment)	7.3	44.888	409	0.000297526	0.000358376	0.00117067	0	0	0	0.000226608	0	0.124062	5.6652e-05	0.000456643	-3.01087	0.136009	0.866433
tr|E1CEI4|E1CEI4_HUMAN;sp|P48506|GSH1_HUMAN;tr|A0A0C4DGB2|A0A0C4DGB2_HUMAN	tr|E1CEI4|E1CEI4_HUMAN Glutamate--cysteine ligase catalytic subunit OS=Homo sapiens GN=GCLC PE=1 SV=1;sp|P48506|GSH1_HUMAN Glutamate--cysteine ligase catalytic subunit OS=Homo sapiens GN=GCLC PE=1 SV=2;tr|A0A0C4DGB2|A0A0C4DGB2_HUMAN Glutamate--cysteine lig	GCLC	Glutamate--cysteine ligase catalytic subunit	8.8	68.629	599	0.000384381	0	0.000405437	0	0.000418284	0.000466879	0.00098072	0.00158879	4.37401	0.000863668	0.000197455	2.12896	0.13601	0.866428
sp|P62699|YPEL5_HUMAN	sp|P62699|YPEL5_HUMAN Protein yippee-like 5 OS=Homo sapiens GN=YPEL5 PE=1 SV=1	YPEL5	Protein yippee-like 5	33.1	13.841	121	0.00403981	0.00446013	0.00382533	0.00474631	0	0	0.00523014	0	0.306365	0.00130753	0.00426789	-1.70668	0.136064	0.866256
tr|A0A0C4DGE7|A0A0C4DGE7_HUMAN;sp|Q86UK5-2|LBN_HUMAN;sp|Q86UK5-3|LBN_HUMAN;sp|Q86UK5|LBN_HUMAN;tr|E9PFT2|E9PFT2_HUMAN	tr|A0A0C4DGE7|A0A0C4DGE7_HUMAN Ellis van Creveld syndrome 2 (Limbin), isoform CRA_c OS=Homo sapiens GN=EVC2 PE=4 SV=1;sp|Q86UK5-2|LBN_HUMAN Isoform 2 of Limbin OS=Homo sapiens GN=EVC2;sp|Q86UK5-3|LBN_HUMAN Isoform 3 of Limbin OS=Homo sapiens GN=EVC2;sp|Q86	EVC2	Ellis van Creveld syndrome 2 (Limbin), isoform CRA_c	1.7	133.07	1166	0.00113125	0.00106616	0.000949831	0.000873437	0.000990662	0	0.000924608	0	0.476355	0.000478818	0.00100517	-1.06989	0.136171	0.865914
sp|O60884|DNJA2_HUMAN	sp|O60884|DNJA2_HUMAN DnaJ homolog subfamily A member 2 OS=Homo sapiens GN=DNAJA2 PE=1 SV=1	DNAJA2	DnaJ homolog subfamily A member 2	27.2	45.745	412	0.00241636	0.00206959	0.00101403	0.00147952	0.00892713	0.00607468	0.00159013	0.0020519	2.67122	0.00466096	0.00174488	1.4175	0.13702	0.863216
sp|Q9NNW5|WDR6_HUMAN;tr|A0A087X295|A0A087X295_HUMAN;tr|E9PDU5|E9PDU5_HUMAN;tr|E9PBK6|E9PBK6_HUMAN	sp|Q9NNW5|WDR6_HUMAN WD repeat-containing protein 6 OS=Homo sapiens GN=WDR6 PE=1 SV=1;tr|A0A087X295|A0A087X295_HUMAN WD repeat-containing protein 6 OS=Homo sapiens GN=WDR6 PE=1 SV=1;tr|E9PDU5|E9PDU5_HUMAN WD repeat-containing protein 6 OS=Homo sapiens GN=W	WDR6	WD repeat-containing protein 6	13.1	121.72	1121	0.000990355	0.000951045	0.000544274	0.00123284	0.000439911	0.000751339	0.000472376	5.08082e-05	0.461053	0.000428609	0.000929629	-1.11699	0.137185	0.862692
tr|G3V459|G3V459_HUMAN;sp|Q8TD19|NEK9_HUMAN	tr|G3V459|G3V459_HUMAN Serine/threonine-protein kinase Nek9 OS=Homo sapiens GN=NEK9 PE=1 SV=1;sp|Q8TD19|NEK9_HUMAN Serine/threonine-protein kinase Nek9 OS=Homo sapiens GN=NEK9 PE=1 SV=2	NEK9	Serine/threonine-protein kinase Nek9	28.8	11.491	104	0	0.00198836	0.00217801	0.00191257	0	0	0.00186773	0	0.307247	0.000466934	0.00151974	-1.70253	0.137251	0.862485
sp|Q9BSJ2|GCP2_HUMAN;sp|Q9BSJ2-4|GCP2_HUMAN;tr|F2Z2B9|F2Z2B9_HUMAN;sp|Q9BSJ2-3|GCP2_HUMAN	sp|Q9BSJ2|GCP2_HUMAN Gamma-tubulin complex component 2 OS=Homo sapiens GN=TUBGCP2 PE=1 SV=2;sp|Q9BSJ2-4|GCP2_HUMAN Isoform 3 of Gamma-tubulin complex component 2 OS=Homo sapiens GN=TUBGCP2;tr|F2Z2B9|F2Z2B9_HUMAN Gamma-tubulin complex component OS=Homo sapi	TUBGCP2	Gamma-tubulin complex component 2	15.1	102.53	902	0.000367674	0.000443051	0.00112845	0.000391327	0.000397715	0	0	0	0.170656	9.94287e-05	0.000582626	-2.55084	0.137273	0.862413
sp|Q16543|CDC37_HUMAN;tr|K7EQA9|K7EQA9_HUMAN;tr|K7EL68|K7EL68_HUMAN;tr|K7EKQ2|K7EKQ2_HUMAN	sp|Q16543|CDC37_HUMAN Hsp90 co-chaperone Cdc37 OS=Homo sapiens GN=CDC37 PE=1 SV=1;tr|K7EQA9|K7EQA9_HUMAN Hsp90 co-chaperone Cdc37 (Fragment) OS=Homo sapiens GN=CDC37 PE=1 SV=1;tr|K7EL68|K7EL68_HUMAN Hsp90 co-chaperone Cdc37 (Fragment) OS=Homo sapiens GN=CD	CDC37	Hsp90 co-chaperone Cdc37	38.9	44.468	378	0.0172314	0.0298795	0.0465456	0.0442333	0.0342122	0.0512903	0.0436194	0.0521275	1.31445	0.0453123	0.0344724	0.394461	0.137456	0.861836
sp|Q9HAU4|SMUF2_HUMAN;tr|J3QQM4|J3QQM4_HUMAN	sp|Q9HAU4|SMUF2_HUMAN E3 ubiquitin-protein ligase SMURF2 OS=Homo sapiens GN=SMURF2 PE=1 SV=1;tr|J3QQM4|J3QQM4_HUMAN E3 ubiquitin-protein ligase SMURF2 (Fragment) OS=Homo sapiens GN=SMURF2 PE=1 SV=1	SMURF2	E3 ubiquitin-protein ligase SMURF2	7.6	86.195	748	0	5.89747e-05	0.000424116	0.000366571	0	0	3.84346e-05	0	0.0452351	9.60865e-06	0.000212416	-4.46641	0.137888	0.860474
sp|P15407|FOSL1_HUMAN	sp|P15407|FOSL1_HUMAN Fos-related antigen 1 OS=Homo sapiens GN=FOSL1 PE=1 SV=1	FOSL1	Fos-related antigen 1	13.3	29.413	271	0	0.000841967	0.00105191	0.000482805	0.00208355	0.0020383	0.00178066	0.00687432	5.37592	0.00319421	0.00059417	2.42651	0.138216	0.85944
sp|Q13418|ILK_HUMAN;tr|A0A0A0MTH3|A0A0A0MTH3_HUMAN;sp|Q13418-2|ILK_HUMAN;sp|Q13418-3|ILK_HUMAN	sp|Q13418|ILK_HUMAN Integrin-linked protein kinase OS=Homo sapiens GN=ILK PE=1 SV=2;tr|A0A0A0MTH3|A0A0A0MTH3_HUMAN Integrin-linked protein kinase OS=Homo sapiens GN=ILK PE=1 SV=1;sp|Q13418-2|ILK_HUMAN Isoform 2 of Integrin-linked protein kinase OS=Homo sap	ILK	Integrin-linked protein kinase	29	51.419	452	0.0127029	0.0106009	0.0120655	0.0113813	0.0103356	0.0110917	0.00992353	0.00632098	0.805806	0.00941797	0.0116876	-0.311496	0.139151	0.856513
sp|Q8N3F8|MILK1_HUMAN	sp|Q8N3F8|MILK1_HUMAN MICAL-like protein 1 OS=Homo sapiens GN=MICALL1 PE=1 SV=2	MICALL1	MICAL-like protein 1	2	93.44	863	0.000384746	0.000499663	0.000372903	0.000343098	0.0002977	0	0.000376729	0	0.42141	0.000168607	0.000400102	-1.2467	0.139193	0.856384
sp|P40261|NNMT_HUMAN	sp|P40261|NNMT_HUMAN Nicotinamide N-methyltransferase OS=Homo sapiens GN=NNMT PE=1 SV=1	NNMT	Nicotinamide N-methyltransferase	25.4	29.574	264	0.0110199	0.0198692	0.0167994	0.00797295	0.0108806	0.0235642	0.0235863	0.00955456	1.21423	0.0168964	0.0139153	0.280042	0.139471	0.855516
sp|P28370-2|SMCA1_HUMAN;sp|P28370|SMCA1_HUMAN;tr|A0A0A0MRP6|A0A0A0MRP6_HUMAN;tr|B7ZLQ5|B7ZLQ5_HUMAN	sp|P28370-2|SMCA1_HUMAN Isoform 2 of Probable global transcription activator SNF2L1 OS=Homo sapiens GN=SMARCA1;sp|P28370|SMCA1_HUMAN Probable global transcription activator SNF2L1 OS=Homo sapiens GN=SMARCA1 PE=1 SV=2;tr|A0A0A0MRP6|A0A0A0MRP6_HUMAN Probable	SMARCA1	Isoform 2 of Probable global transcription activator SNF2L1	8.5	121.14	1042	0.000204559	0.00013781	0.00016926	0.000189908	0.000508946	0.000156865	0.000345508	0.0002251	1.76244	0.000309105	0.000175384	0.817576	0.139699	0.854806
sp|Q9UPU5|UBP24_HUMAN	sp|Q9UPU5|UBP24_HUMAN Ubiquitin carboxyl-terminal hydrolase 24 OS=Homo sapiens GN=USP24 PE=1 SV=3	USP24	Ubiquitin carboxyl-terminal hydrolase 24	3	294.36	2620	0.000148407	0.000491888	0.000253307	0.000262968	0	0	0.000283404	0	0.245039	7.0851e-05	0.000289142	-2.02892	0.139778	0.854562
tr|I3L252|I3L252_HUMAN;tr|H0YCY6|H0YCY6_HUMAN;sp|Q3LXA3-2|TKFC_HUMAN;sp|Q3LXA3|TKFC_HUMAN	tr|I3L252|I3L252_HUMAN Triokinase/FMN cyclase (Fragment) OS=Homo sapiens GN=TKFC PE=1 SV=1;tr|H0YCY6|H0YCY6_HUMAN Triokinase/FMN cyclase (Fragment) OS=Homo sapiens GN=TKFC PE=1 SV=1;sp|Q3LXA3-2|TKFC_HUMAN Isoform 2 of Triokinase/FMN cyclase OS=Homo sapiens	TKFC	Triokinase/FMN cyclase (Fragment)	13.2	22.951	219	0.00108386	0.000559756	0.0015861	0.00070663	0.000589382	0.000634054	0.000619756	0.000375089	0.563537	0.00055457	0.000984089	-0.827418	0.139906	0.854164
tr|A0A087WWW9|A0A087WWW9_HUMAN;sp|O95999|BCL10_HUMAN	tr|A0A087WWW9|A0A087WWW9_HUMAN B-cell lymphoma/leukemia 10 OS=Homo sapiens GN=BCL10 PE=1 SV=1;sp|O95999|BCL10_HUMAN B-cell lymphoma/leukemia 10 OS=Homo sapiens GN=BCL10 PE=1 SV=1	BCL10	B-cell lymphoma/leukemia 10	30.8	18.073	156	0.00260944	0.00228816	0.00207151	0.00446023	0.00213217	0	0.00166749	0	0.332448	0.000949915	0.00285734	-1.5888	0.139976	0.853946
sp|P26885|FKBP2_HUMAN;tr|F5H0N4|F5H0N4_HUMAN	sp|P26885|FKBP2_HUMAN Peptidyl-prolyl cis-trans isomerase FKBP2 OS=Homo sapiens GN=FKBP2 PE=1 SV=2;tr|F5H0N4|F5H0N4_HUMAN Peptidylprolyl isomerase (Fragment) OS=Homo sapiens GN=FKBP2 PE=1 SV=1	FKBP2	Peptidyl-prolyl cis-trans isomerase FKBP2	19.7	15.649	142	0.0117178	0.010612	0.0107807	0.0103882	0.0119749	0.0147999	0.0115829	0.0169076	1.27051	0.0138163	0.0108747	0.345405	0.140247	0.853106
sp|Q14157-4|UBP2L_HUMAN;sp|Q14157-1|UBP2L_HUMAN;sp|Q14157-3|UBP2L_HUMAN;tr|F8W726|F8W726_HUMAN;sp|Q14157|UBP2L_HUMAN;sp|Q14157-5|UBP2L_HUMAN	sp|Q14157-4|UBP2L_HUMAN Isoform 4 of Ubiquitin-associated protein 2-like OS=Homo sapiens GN=UBAP2L;sp|Q14157-1|UBP2L_HUMAN Isoform 2 of Ubiquitin-associated protein 2-like OS=Homo sapiens GN=UBAP2L;sp|Q14157-3|UBP2L_HUMAN Isoform 3 of Ubiquitin-associated	UBAP2L	Isoform 4 of Ubiquitin-associated protein 2-like	25.5	103.17	976	0.0090828	0.00924053	0.0107389	0.0102862	0.00932872	0.00845903	0.00778811	0.00702514	0.828521	0.00815025	0.00983711	-0.27139	0.140817	0.851345
sp|Q8TAA9-2|VANG1_HUMAN;sp|Q8TAA9|VANG1_HUMAN	sp|Q8TAA9-2|VANG1_HUMAN Isoform 2 of Vang-like protein 1 OS=Homo sapiens GN=VANGL1;sp|Q8TAA9|VANG1_HUMAN Vang-like protein 1 OS=Homo sapiens GN=VANGL1 PE=1 SV=1	VANGL1	Isoform 2 of Vang-like protein 1	5.7	59.747	522	0.000511715	0.000366393	0.000458527	0.000377745	0.000390827	0.000384094	0.000408288	0.000300457	0.865424	0.000370916	0.000428595	-0.20852	0.141175	0.850241
sp|Q9NYH9|UTP6_HUMAN	sp|Q9NYH9|UTP6_HUMAN U3 small nucleolar RNA-associated protein 6 homolog OS=Homo sapiens GN=UTP6 PE=2 SV=2	UTP6	U3 small nucleolar RNA-associated protein 6 homolog	7	70.193	597	0	0.000304482	0.000334299	0.000428366	0	0.000403131	0.000392014	0.000446303	1.16333	0.000310362	0.000266787	0.218265	0.141518	0.849188
tr|E7EP60|E7EP60_HUMAN;sp|P13612|ITA4_HUMAN	tr|E7EP60|E7EP60_HUMAN Integrin alpha-4 (Fragment) OS=Homo sapiens GN=ITGA4 PE=1 SV=1;sp|P13612|ITA4_HUMAN Integrin alpha-4 OS=Homo sapiens GN=ITGA4 PE=1 SV=3	ITGA4	Integrin alpha-4 (Fragment)	3.1	67.508	614	0.000248307	0.000221055	0	0.000187773	0.000239154	0.000218782	0	0.00017377	0.961304	0.000157927	0.000164284	-0.0569355	0.141692	0.848653
sp|Q96QD8|S38A2_HUMAN;tr|F8VUY8|F8VUY8_HUMAN;sp|Q96QD8-2|S38A2_HUMAN	sp|Q96QD8|S38A2_HUMAN Sodium-coupled neutral amino acid transporter 2 OS=Homo sapiens GN=SLC38A2 PE=1 SV=2;tr|F8VUY8|F8VUY8_HUMAN Sodium-coupled neutral amino acid transporter 2 OS=Homo sapiens GN=SLC38A2 PE=1 SV=1;sp|Q96QD8-2|S38A2_HUMAN Isoform 2 of Sodi	SLC38A2	Sodium-coupled neutral amino acid transporter 2	7.3	56.025	506	0.0055415	0.00462637	0.00459323	0.00522285	0.00534452	0.0053059	0.00690708	0.00817352	1.28758	0.00643276	0.00499599	0.364667	0.141733	0.848528
tr|H7BYY1|H7BYY1_HUMAN;tr|F5H7S3|F5H7S3_HUMAN;tr|B7Z596|B7Z596_HUMAN;sp|P09493-2|TPM1_HUMAN;sp|P09493-5|TPM1_HUMAN	tr|H7BYY1|H7BYY1_HUMAN Tropomyosin 1 (Alpha), isoform CRA_m OS=Homo sapiens GN=TPM1 PE=1 SV=1;tr|F5H7S3|F5H7S3_HUMAN Tropomyosin alpha-1 chain OS=Homo sapiens GN=TPM1 PE=1 SV=2;tr|B7Z596|B7Z596_HUMAN Tropomyosin alpha-1 chain OS=Homo sapiens GN=TPM1 PE=1 S	TPM1	Tropomyosin 1 (Alpha), isoform CRA_m	69.8	28.747	248	0.00138192	0.00154187	0.00173816	0.00119904	0	0.00127952	0.00139395	0.000982943	0.623856	0.000914103	0.00146525	-0.680715	0.141895	0.848033
sp|O95182|NDUA7_HUMAN	sp|O95182|NDUA7_HUMAN NADH dehydrogenase [ubiquinone] 1 alpha subcomplex subunit 7 OS=Homo sapiens GN=NDUFA7 PE=1 SV=3	NDUFA7	NADH dehydrogenase [ubiquinone] 1 alpha subcomplex subunit 7	16.8	12.551	113	0.00838826	0.00787243	0.0072222	0.00703654	0	0.00516112	0.00634468	0.00547063	0.55625	0.00424411	0.00762986	-0.846195	0.142037	0.847597
sp|Q8TAQ2|SMRC2_HUMAN;sp|Q8TAQ2-2|SMRC2_HUMAN;sp|Q8TAQ2-3|SMRC2_HUMAN;tr|F8VXC8|F8VXC8_HUMAN	sp|Q8TAQ2|SMRC2_HUMAN SWI/SNF complex subunit SMARCC2 OS=Homo sapiens GN=SMARCC2 PE=1 SV=1;sp|Q8TAQ2-2|SMRC2_HUMAN Isoform 2 of SWI/SNF complex subunit SMARCC2 OS=Homo sapiens GN=SMARCC2;sp|Q8TAQ2-3|SMRC2_HUMAN Isoform 3 of SWI/SNF complex subunit SMARCC2	SMARCC2	SWI/SNF complex subunit SMARCC2	20.3	132.88	1214	0.00104948	0.00117975	0.00124662	0.00143623	0.000701437	0.00126738	0.00104209	0.00108584	0.834014	0.00102419	0.00122802	-0.261856	0.142109	0.847379
sp|P16104|H2AX_HUMAN;sp|Q96QV6|H2A1A_HUMAN;sp|Q8IUE6|H2A2B_HUMAN	sp|P16104|H2AX_HUMAN Histone H2AX OS=Homo sapiens GN=H2AFX PE=1 SV=2;sp|Q96QV6|H2A1A_HUMAN Histone H2A type 1-A OS=Homo sapiens GN=HIST1H2AA PE=1 SV=3;sp|Q8IUE6|H2A2B_HUMAN Histone H2A type 2-B OS=Homo sapiens GN=HIST2H2AB PE=1 SV=3	H2AFX	Histone H2AX	52.4	15.144	143	0.00404527	0.00251824	0.00514284	0.00326834	0.00383837	0.00309284	0.00583146	0.00385116	1.10946	0.00415346	0.00374367	0.149859	0.142364	0.8466
sp|O95865|DDAH2_HUMAN;tr|A0A140T971|A0A140T971_HUMAN;tr|Q5SSV3|Q5SSV3_HUMAN;tr|Q5SRR8|Q5SRR8_HUMAN;tr|H0Y7N1|H0Y7N1_HUMAN	sp|O95865|DDAH2_HUMAN N(G),N(G)-dimethylarginine dimethylaminohydrolase 2 OS=Homo sapiens GN=DDAH2 PE=1 SV=1;tr|A0A140T971|A0A140T971_HUMAN N(G),N(G)-dimethylarginine dimethylaminohydrolase 2 (Fragment) OS=Homo sapiens GN=DDAH2 PE=1 SV=1;tr|Q5SSV3|Q5SSV3_H	DDAH2	N(G),N(G)-dimethylarginine dimethylaminohydrolase 2	37.9	29.644	285	0.0166783	0.0114025	0.0112324	0.0109266	0.00943999	0.00369433	0.00311417	0.0135505	0.593136	0.00744974	0.0125599	-0.753566	0.142415	0.846444
sp|Q8WYA6|CTBL1_HUMAN;tr|A0A087WUB9|A0A087WUB9_HUMAN;sp|Q8WYA6-4|CTBL1_HUMAN;sp|Q8WYA6-3|CTBL1_HUMAN;sp|Q8WYA6-2|CTBL1_HUMAN	sp|Q8WYA6|CTBL1_HUMAN Beta-catenin-like protein 1 OS=Homo sapiens GN=CTNNBL1 PE=1 SV=1;tr|A0A087WUB9|A0A087WUB9_HUMAN Beta-catenin-like protein 1 OS=Homo sapiens GN=CTNNBL1 PE=1 SV=1;sp|Q8WYA6-4|CTBL1_HUMAN Isoform 4 of Beta-catenin-like protein 1 OS=Homo	CTNNBL1	Beta-catenin-like protein 1	20.2	65.173	563	0.00822352	0.00772062	0.00637747	0.00482329	0.00683728	0.00674863	0.00653115	0.00438875	0.902777	0.00612645	0.00678623	-0.147558	0.142596	0.845892
sp|Q9NVJ2|ARL8B_HUMAN;sp|Q96BM9|ARL8A_HUMAN	sp|Q9NVJ2|ARL8B_HUMAN ADP-ribosylation factor-like protein 8B OS=Homo sapiens GN=ARL8B PE=1 SV=1;sp|Q96BM9|ARL8A_HUMAN ADP-ribosylation factor-like protein 8A OS=Homo sapiens GN=ARL8A PE=1 SV=1	ARL8B	ADP-ribosylation factor-like protein 8B	34.9	21.539	186	0.0178001	0.0107889	0.00424913	0.000980926	0.0147767	0.0180712	0.0150544	0.0115677	1.75847	0.0148675	0.00845478	0.814323	0.142753	0.845414
sp|Q9NWU2|GID8_HUMAN	sp|Q9NWU2|GID8_HUMAN Glucose-induced degradation protein 8 homolog OS=Homo sapiens GN=GID8 PE=1 SV=1	GID8	Glucose-induced degradation protein 8 homolog	27.6	26.748	228	0	0	0.00263718	0	0	0.00267447	0.00301209	0.00201051	2.91868	0.00192427	0.000659294	1.54532	0.143087	0.844399
sp|P28074|PSB5_HUMAN;sp|P28074-2|PSB5_HUMAN;tr|H0YJM8|H0YJM8_HUMAN;sp|P28074-3|PSB5_HUMAN	sp|P28074|PSB5_HUMAN Proteasome subunit beta type-5 OS=Homo sapiens GN=PSMB5 PE=1 SV=3;sp|P28074-2|PSB5_HUMAN Isoform 2 of Proteasome subunit beta type-5 OS=Homo sapiens GN=PSMB5;tr|H0YJM8|H0YJM8_HUMAN Proteasome subunit beta type-5 (Fragment) OS=Homo sapi	PSMB5	Proteasome subunit beta type-5	41.8	28.48	263	0.0596076	0.05632	0.0404561	0.0544386	0.0649719	0.0640618	0.0610175	0.0547629	1.16124	0.0612036	0.0527056	0.21566	0.143095	0.844375
sp|Q9H9A6|LRC40_HUMAN	sp|Q9H9A6|LRC40_HUMAN Leucine-rich repeat-containing protein 40 OS=Homo sapiens GN=LRRC40 PE=1 SV=1	LRRC40	Leucine-rich repeat-containing protein 40	15.9	68.249	602	0.000678024	0.00210355	0.00258604	0.0017689	0.00116975	0.000614506	0.000490809	0.000473692	0.385169	0.00068719	0.00178413	-1.37644	0.143185	0.844103
sp|Q9GZU8|F192A_HUMAN;tr|H3BQQ6|H3BQQ6_HUMAN;tr|H3BTI2|H3BTI2_HUMAN;tr|H3BTP8|H3BTP8_HUMAN;tr|H3BSY6|H3BSY6_HUMAN;tr|H3BP64|H3BP64_HUMAN;tr|H3BUL4|H3BUL4_HUMAN;tr|H3BMX9|H3BMX9_HUMAN;tr|H3BU93|H3BU93_HUMAN	sp|Q9GZU8|F192A_HUMAN Protein FAM192A OS=Homo sapiens GN=FAM192A PE=1 SV=1;tr|H3BQQ6|H3BQQ6_HUMAN Protein FAM192A (Fragment) OS=Homo sapiens GN=FAM192A PE=1 SV=1;tr|H3BTI2|H3BTI2_HUMAN Protein FAM192A (Fragment) OS=Homo sapiens GN=FAM192A PE=1 SV=1;tr|H3BT	FAM192A	Protein FAM192A	20.1	28.912	254	0.00150774	0.00218578	0.00188966	0.00234026	0.0029368	0.00287374	0.00328734	0.00203435	1.40497	0.00278306	0.00198086	0.490541	0.143359	0.843575
sp|Q16880|CGT_HUMAN;tr|D6RFW2|D6RFW2_HUMAN	sp|Q16880|CGT_HUMAN 2-hydroxyacylsphingosine 1-beta-galactosyltransferase OS=Homo sapiens GN=UGT8 PE=2 SV=2;tr|D6RFW2|D6RFW2_HUMAN 2-hydroxyacylsphingosine 1-beta-galactosyltransferase (Fragment) OS=Homo sapiens GN=UGT8 PE=1 SV=1	UGT8	2-hydroxyacylsphingosine 1-beta-galactosyltransferase	5	61.437	541	0.000544621	0.000646396	0	0	0.000666841	0.00156001	0.000737026	0	2.48852	0.000740969	0.000297754	1.31529	0.143373	0.843534
sp|Q8TBC4|UBA3_HUMAN;sp|Q8TBC4-2|UBA3_HUMAN;tr|F8W8D4|F8W8D4_HUMAN	sp|Q8TBC4|UBA3_HUMAN NEDD8-activating enzyme E1 catalytic subunit OS=Homo sapiens GN=UBA3 PE=1 SV=2;sp|Q8TBC4-2|UBA3_HUMAN Isoform 2 of NEDD8-activating enzyme E1 catalytic subunit OS=Homo sapiens GN=UBA3;tr|F8W8D4|F8W8D4_HUMAN NEDD8-activating enzyme E1 c	UBA3	NEDD8-activating enzyme E1 catalytic subunit	29.8	51.852	463	0.00640501	0.00510142	0.00606563	0.0070417	0.00638122	0.00416114	0.00374313	0.00238581	0.677316	0.00416782	0.00615344	-0.562099	0.143383	0.843503
sp|P62857|RS28_HUMAN	sp|P62857|RS28_HUMAN 40S ribosomal protein S28 OS=Homo sapiens GN=RPS28 PE=1 SV=1	RPS28	40S ribosomal protein S28	44.9	7.8409	69	0.0674551	0.150191	0.258616	0.317228	0.367335	0.158225	0.403425	0.371445	1.63887	0.325107	0.198372	0.712705	0.14342	0.843389
sp|Q14657|LAGE3_HUMAN	sp|Q14657|LAGE3_HUMAN EKC/KEOPS complex subunit LAGE3 OS=Homo sapiens GN=LAGE3 PE=1 SV=2	LAGE3	EKC/KEOPS complex subunit LAGE3	16.1	14.804	143	0.00358023	0.00365323	0.00421607	0.00474591	0	0	0.00461128	0.00373216	0.515172	0.00208586	0.00404886	-0.956874	0.143673	0.842624
sp|Q9Y6N5|SQOR_HUMAN;tr|A0A1B0GXB4|A0A1B0GXB4_HUMAN;tr|H3BV36|H3BV36_HUMAN;tr|H3BNX3|H3BNX3_HUMAN	sp|Q9Y6N5|SQOR_HUMAN Sulfide:quinone oxidoreductase, mitochondrial OS=Homo sapiens GN=SQOR PE=1 SV=1;tr|A0A1B0GXB4|A0A1B0GXB4_HUMAN Sulfide:quinone oxidoreductase, mitochondrial (Fragment) OS=Homo sapiens GN=SQOR PE=4 SV=1;tr|H3BV36|H3BV36_HUMAN Sulfide:qu	SQOR	Sulfide:quinone oxidoreductase, mitochondrial	10.9	49.96	450	0.00146323	0.000416799	0.0013659	0	0	0	0	0.000166307	0.0512353	4.15766e-05	0.000811484	-4.28672	0.143766	0.842345
sp|Q9UHD9|UBQL2_HUMAN	sp|Q9UHD9|UBQL2_HUMAN Ubiquilin-2 OS=Homo sapiens GN=UBQLN2 PE=1 SV=2	UBQLN2	Ubiquilin-2	13.3	65.695	624	0.000386867	0.000375071	0.000513089	0.000335603	0.000366563	0.000239285	0.000453087	0	0.657466	0.000264734	0.000402658	-0.605011	0.143838	0.842126
sp|Q9H9A5-2|CNO10_HUMAN;sp|Q9H9A5|CNO10_HUMAN;sp|Q9H9A5-4|CNO10_HUMAN;sp|Q9H9A5-3|CNO10_HUMAN;sp|Q9H9A5-6|CNO10_HUMAN;tr|E9PCN5|E9PCN5_HUMAN	sp|Q9H9A5-2|CNO10_HUMAN Isoform 2 of CCR4-NOT transcription complex subunit 10 OS=Homo sapiens GN=CNOT10;sp|Q9H9A5|CNO10_HUMAN CCR4-NOT transcription complex subunit 10 OS=Homo sapiens GN=CNOT10 PE=1 SV=1;sp|Q9H9A5-4|CNO10_HUMAN Isoform 4 of CCR4-NOT trans	CNOT10	Isoform 2 of CCR4-NOT transcription complex subunit 10	10.1	82.18	743	0.000528486	0.000378478	0.000482781	0.000704844	0.000383888	0.000442846	0.000175992	0.000424427	0.681352	0.000356788	0.000523647	-0.553528	0.144003	0.841628
sp|P37108|SRP14_HUMAN;tr|H0YLA2|H0YLA2_HUMAN	sp|P37108|SRP14_HUMAN Signal recognition particle 14 kDa protein OS=Homo sapiens GN=SRP14 PE=1 SV=2;tr|H0YLA2|H0YLA2_HUMAN Signal recognition particle 14 kDa protein OS=Homo sapiens GN=SRP14 PE=1 SV=1	SRP14	Signal recognition particle 14 kDa protein	17.6	14.57	136	0.0321983	0.0382069	0.0398627	0.0404678	0.0323771	0.0318128	0.0291026	0.0384138	0.873756	0.0329266	0.0376839	-0.194698	0.144241	0.840911
sp|P35237|SPB6_HUMAN;tr|A0A024QZX5|A0A024QZX5_HUMAN;tr|A0A087X1N8|A0A087X1N8_HUMAN	sp|P35237|SPB6_HUMAN Serpin B6 OS=Homo sapiens GN=SERPINB6 PE=1 SV=3;tr|A0A024QZX5|A0A024QZX5_HUMAN Serpin B6 OS=Homo sapiens GN=SERPINB6 PE=1 SV=1;tr|A0A087X1N8|A0A087X1N8_HUMAN Serpin B6 OS=Homo sapiens GN=SERPINB6 PE=1 SV=1	SERPINB6	Serpin B6	43.1	42.621	376	0.0268139	0.0244219	0.0222799	0.0160871	0.019731	0.0177703	0.0191948	0.0174815	0.82785	0.0185444	0.0224007	-0.272559	0.144662	0.839647
sp|Q9Y3I0|RTCB_HUMAN	sp|Q9Y3I0|RTCB_HUMAN tRNA-splicing ligase RtcB homolog OS=Homo sapiens GN=RTCB PE=1 SV=1	RTCB	tRNA-splicing ligase RtcB homolog	45.9	55.21	505	0.0203471	0.0138832	0.0154919	0.0123181	0.0227278	0.0160665	0.0147179	0.0162986	1.12525	0.0174527	0.0155101	0.170248	0.144786	0.839272
tr|Q2TAM5|Q2TAM5_HUMAN;tr|E9PKH5|E9PKH5_HUMAN;tr|A0A087X0W8|A0A087X0W8_HUMAN;sp|Q04206-2|TF65_HUMAN;sp|Q04206-3|TF65_HUMAN;sp|Q04206|TF65_HUMAN;tr|E9PI38|E9PI38_HUMAN;tr|E9PQS6|E9PQS6_HUMAN;tr|E9PKV4|E9PKV4_HUMAN;tr|A0A087WVP0|A0A087WVP0_HUMAN;sp|Q04206-4|TF65_HUMAN	tr|Q2TAM5|Q2TAM5_HUMAN RELA protein OS=Homo sapiens GN=RELA PE=1 SV=1;tr|E9PKH5|E9PKH5_HUMAN Transcription factor p65 (Fragment) OS=Homo sapiens GN=RELA PE=1 SV=1;tr|A0A087X0W8|A0A087X0W8_HUMAN Transcription factor p65 OS=Homo sapiens GN=RELA PE=1 SV=1;sp|	RELA	RELA protein	23.3	42.868	377	0.00213054	0.002205	0.00217048	0.000977315	0.00177649	0.00372861	0.00341009	0.00180318	1.4323	0.00267959	0.00187084	0.518331	0.145251	0.83788
tr|U3KPU7|U3KPU7_HUMAN;sp|O43826|G6PT1_HUMAN;tr|U3KQS2|U3KQS2_HUMAN;sp|O43826-2|G6PT1_HUMAN	tr|U3KPU7|U3KPU7_HUMAN Glucose-6-phosphate exchanger SLC37A4 OS=Homo sapiens GN=SLC37A4 PE=1 SV=2;sp|O43826|G6PT1_HUMAN Glucose-6-phosphate exchanger SLC37A4 OS=Homo sapiens GN=SLC37A4 PE=1 SV=1;tr|U3KQS2|U3KQS2_HUMAN Glucose-6-phosphate exchanger SLC37A4	SLC37A4	Glucose-6-phosphate exchanger SLC37A4	3	46.443	429	0.00096215	0.00131697	0	0.000563471	0	0.00115571	0	0	0.406569	0.000288927	0.000710648	-1.29843	0.145425	0.837361
tr|M0QX65|M0QX65_HUMAN;sp|Q9UBE0-2|SAE1_HUMAN;tr|B3KNJ4|B3KNJ4_HUMAN;sp|Q9UBE0-3|SAE1_HUMAN;sp|Q9UBE0|SAE1_HUMAN;tr|M0R286|M0R286_HUMAN;tr|M0QYM8|M0QYM8_HUMAN;tr|M0R054|M0R054_HUMAN;tr|M0QZS6|M0QZS6_HUMAN	tr|M0QX65|M0QX65_HUMAN SUMO-activating enzyme subunit 1 (Fragment) OS=Homo sapiens GN=SAE1 PE=1 SV=1;sp|Q9UBE0-2|SAE1_HUMAN Isoform 2 of SUMO-activating enzyme subunit 1 OS=Homo sapiens GN=SAE1;tr|B3KNJ4|B3KNJ4_HUMAN SUMO-1 activating enzyme subunit 1, iso	SAE1	SUMO-activating enzyme subunit 1 (Fragment)	29.3	22.622	205	0.00470466	0.00440385	0.00409739	0.00381633	0.00461068	0.0116085	0.00520832	0.01198	1.96258	0.00835188	0.00425556	0.972753	0.145541	0.837014
sp|Q13445|TMED1_HUMAN;tr|K7EIN4|K7EIN4_HUMAN;tr|K7EQ63|K7EQ63_HUMAN	sp|Q13445|TMED1_HUMAN Transmembrane emp24 domain-containing protein 1 OS=Homo sapiens GN=TMED1 PE=1 SV=1;tr|K7EIN4|K7EIN4_HUMAN Transmembrane emp24 domain-containing protein 1 OS=Homo sapiens GN=TMED1 PE=1 SV=1;tr|K7EQ63|K7EQ63_HUMAN Transmembrane emp24 do	TMED1	Transmembrane emp24 domain-containing protein 1	9.7	25.206	227	0.00956517	0.00521916	0.0102562	0.00903077	0.0102914	0.010637	0.0106044	0.0115831	1.26546	0.010779	0.00851783	0.339662	0.145667	0.836638
tr|A0A1W2PQV2|A0A1W2PQV2_HUMAN;tr|H3BUH9|H3BUH9_HUMAN;sp|P23434|GCSH_HUMAN	tr|A0A1W2PQV2|A0A1W2PQV2_HUMAN Glycine cleavage system H protein, mitochondrial (Fragment) OS=Homo sapiens GN=GCSH PE=1 SV=1;tr|H3BUH9|H3BUH9_HUMAN Glycine cleavage system H protein, mitochondrial (Fragment) OS=Homo sapiens GN=GCSH PE=1 SV=2;sp|P23434|GCSH	GCSH	Glycine cleavage system H protein, mitochondrial (Fragment)	20	10.999	100	0.0146349	0.0123444	0.0158411	0.01667	0.0151485	0	0	0.0140158	0.490235	0.00729107	0.0148726	-1.02846	0.145751	0.836389
sp|Q9UET6|TRM7_HUMAN;sp|Q9UET6-2|TRM7_HUMAN;tr|B7Z4K4|B7Z4K4_HUMAN	sp|Q9UET6|TRM7_HUMAN Putative tRNA (cytidine(32)/guanosine(34)-2-O)-methyltransferase OS=Homo sapiens GN=FTSJ1 PE=1 SV=2;sp|Q9UET6-2|TRM7_HUMAN Isoform 2 of Putative tRNA (cytidine(32)/guanosine(34)-2-O)-methyltransferase OS=Homo sapiens GN=FTSJ1;tr|B7Z4	FTSJ1	Putative tRNA (cytidine(32)/guanosine(34)-2-O)-methyltransferase	13.7	36.079	329	0.00182897	0.00206334	0.00176485	0	0.0022814	0.00254416	0.0018209	0.00159682	1.45714	0.00206082	0.00141429	0.543144	0.146029	0.83556
sp|P36542|ATPG_HUMAN;sp|P36542-2|ATPG_HUMAN	sp|P36542|ATPG_HUMAN ATP synthase subunit gamma, mitochondrial OS=Homo sapiens GN=ATP5C1 PE=1 SV=1;sp|P36542-2|ATPG_HUMAN Isoform Heart of ATP synthase subunit gamma, mitochondrial OS=Homo sapiens GN=ATP5C1	ATP5C1	ATP synthase subunit gamma, mitochondrial	23.5	32.996	298	0.0127245	0.00793833	0.000997862	0.0112821	0.00643686	0.00732338	0.000835436	0.00457288	0.581874	0.00479214	0.0082357	-0.781221	0.146639	0.833749
sp|P11047|LAMC1_HUMAN	sp|P11047|LAMC1_HUMAN Laminin subunit gamma-1 OS=Homo sapiens GN=LAMC1 PE=1 SV=3	LAMC1	Laminin subunit gamma-1	9.6	177.6	1609	0.00131603	0.000918388	0.00123248	0.00173108	0.00127777	0.000524281	0.000739763	0.000250301	0.537155	0.00069803	0.00129949	-0.896591	0.14671	0.833539
tr|H3BM50|H3BM50_HUMAN;tr|H3BPU5|H3BPU5_HUMAN;tr|H3BR25|H3BR25_HUMAN;tr|H3BPT1|H3BPT1_HUMAN;tr|H3BN58|H3BN58_HUMAN;sp|Q9BVC4-4|LST8_HUMAN;tr|H3BSZ4|H3BSZ4_HUMAN;sp|Q9BVC4|LST8_HUMAN;tr|A0A0A0MR05|A0A0A0MR05_HUMAN;tr|H3BR38|H3BR38_HUMAN;sp|Q9BVC4-3|LST8_HUMAN;sp|Q9BVC4-5|LST8_HUMAN	tr|H3BM50|H3BM50_HUMAN Target of rapamycin complex subunit LST8 OS=Homo sapiens GN=MLST8 PE=1 SV=1;tr|H3BPU5|H3BPU5_HUMAN Target of rapamycin complex subunit LST8 OS=Homo sapiens GN=MLST8 PE=1 SV=1;tr|H3BR25|H3BR25_HUMAN Target of rapamycin complex subunit	MLST8	Target of rapamycin complex subunit LST8	25.9	12.812	116	0.00130341	0.00171255	0.00168866	0.00357108	0.00166699	0	0	0.00279307	0.538934	0.00111501	0.00206893	-0.89182	0.146782	0.833326
sp|Q8NE71-2|ABCF1_HUMAN;sp|Q8NE71|ABCF1_HUMAN;tr|H0YGW7|H0YGW7_HUMAN	sp|Q8NE71-2|ABCF1_HUMAN Isoform 2 of ATP-binding cassette sub-family F member 1 OS=Homo sapiens GN=ABCF1;sp|Q8NE71|ABCF1_HUMAN ATP-binding cassette sub-family F member 1 OS=Homo sapiens GN=ABCF1 PE=1 SV=2;tr|H0YGW7|H0YGW7_HUMAN ATP-binding cassette sub-fam	ABCF1	Isoform 2 of ATP-binding cassette sub-family F member 1	34.8	91.679	807	0.0126398	0.0110955	0.0108249	0.0126875	0.0180572	0.0108219	0.0135588	0.0141156	1.19696	0.0141384	0.0118119	0.259372	0.147961	0.829853
sp|Q16836|HCDH_HUMAN;tr|A0A0A0MSE2|A0A0A0MSE2_HUMAN;sp|Q16836-3|HCDH_HUMAN;tr|E9PF18|E9PF18_HUMAN;sp|Q16836-2|HCDH_HUMAN;tr|A0A1W2PQV5|A0A1W2PQV5_HUMAN;tr|A0A1W2PNM1|A0A1W2PNM1_HUMAN;tr|A0A0D9SFP2|A0A0D9SFP2_HUMAN;tr|A0A1W2PQC2|A0A1W2PQC2_HUMAN;tr|A0A1W2PQ78|A0A1W2PQ78_HUMAN;tr|A0A1W2PRT2|A0A1W2PRT2_HUMAN	sp|Q16836|HCDH_HUMAN Hydroxyacyl-coenzyme A dehydrogenase, mitochondrial OS=Homo sapiens GN=HADH PE=1 SV=3;tr|A0A0A0MSE2|A0A0A0MSE2_HUMAN Hydroxyacyl-coenzyme A dehydrogenase, mitochondrial OS=Homo sapiens GN=HADH PE=1 SV=2;sp|Q16836-3|HCDH_HUMAN Isoform 3	HADH	Hydroxyacyl-coenzyme A dehydrogenase, mitochondrial	40.1	34.293	314	0.00918317	0.0101254	0.00953813	0.00873001	0.00415385	0.00826939	0.0076906	0.00900173	0.774829	0.00727889	0.00939419	-0.36805	0.148318	0.828806
sp|O95352-2|ATG7_HUMAN;sp|O95352|ATG7_HUMAN;sp|O95352-3|ATG7_HUMAN	sp|O95352-2|ATG7_HUMAN Isoform 2 of Ubiquitin-like modifier-activating enzyme ATG7 OS=Homo sapiens GN=ATG7;sp|O95352|ATG7_HUMAN Ubiquitin-like modifier-activating enzyme ATG7 OS=Homo sapiens GN=ATG7 PE=1 SV=1;sp|O95352-3|ATG7_HUMAN Isoform 3 of Ubiquitin-l	ATG7	Isoform 2 of Ubiquitin-like modifier-activating enzyme ATG7	14.6	75.001	676	0.000570116	0.000972372	0.00135857	0.00110345	0.000729921	0.000598897	0.000871789	0.000517826	0.678842	0.000679608	0.00100113	-0.558852	0.148491	0.828301
tr|A0A0C4DFL7|A0A0C4DFL7_HUMAN;sp|Q16850-2|CP51A_HUMAN;sp|Q16850|CP51A_HUMAN;tr|H7C0D0|H7C0D0_HUMAN	tr|A0A0C4DFL7|A0A0C4DFL7_HUMAN Lanosterol 14-alpha demethylase OS=Homo sapiens GN=CYP51A1 PE=1 SV=1;sp|Q16850-2|CP51A_HUMAN Isoform 2 of Lanosterol 14-alpha demethylase OS=Homo sapiens GN=CYP51A1;sp|Q16850|CP51A_HUMAN Lanosterol 14-alpha demethylase OS=Hom	CYP51A1	Lanosterol 14-alpha demethylase	17.9	57.278	509	0	0	0.00018273	0	0.00122727	0.00148236	0.00525922	0.000315575	45.3371	0.00207111	4.56824e-05	5.50262	0.148617	0.827932
sp|Q9P258|RCC2_HUMAN	sp|Q9P258|RCC2_HUMAN Protein RCC2 OS=Homo sapiens GN=RCC2 PE=1 SV=2	RCC2	Protein RCC2	28.9	56.084	522	0.00349659	0.00347232	0.00495725	0.00317958	0.00200566	0.00153295	0.00374351	0.00368609	0.726095	0.00274205	0.00377643	-0.461769	0.148636	0.827877
sp|O75909-1|CCNK_HUMAN;tr|G3V5E1|G3V5E1_HUMAN;sp|O75909|CCNK_HUMAN;sp|O75909-4|CCNK_HUMAN	sp|O75909-1|CCNK_HUMAN Isoform 3 of Cyclin-K OS=Homo sapiens GN=CCNK;tr|G3V5E1|G3V5E1_HUMAN Cyclin-K OS=Homo sapiens GN=CCNK PE=1 SV=1;sp|O75909|CCNK_HUMAN Cyclin-K OS=Homo sapiens GN=CCNK PE=1 SV=2;sp|O75909-4|CCNK_HUMAN Isoform 4 of Cyclin-K OS=Homo sapi	CCNK	Isoform 3 of Cyclin-K	4.5	41.293	357	0	0.000259629	0.000335501	0.000298436	0.000367041	0.000353084	0.000386886	0.0003641	1.64634	0.000367778	0.000223392	0.719259	0.14886	0.827222
sp|P29992|GNA11_HUMAN;tr|K7EL62|K7EL62_HUMAN	sp|P29992|GNA11_HUMAN Guanine nucleotide-binding protein subunit alpha-11 OS=Homo sapiens GN=GNA11 PE=1 SV=2;tr|K7EL62|K7EL62_HUMAN Guanine nucleotide-binding protein subunit alpha-11 (Fragment) OS=Homo sapiens GN=GNA11 PE=1 SV=1	GNA11	Guanine nucleotide-binding protein subunit alpha-11	25.3	42.123	359	0.00205224	0	0	0	0.00147904	0.00136741	0.00174076	0.0017829	3.10398	0.00159253	0.00051306	1.63412	0.148881	0.827161
sp|P61353|RL27_HUMAN;tr|K7ELC7|K7ELC7_HUMAN;tr|K7EQQ9|K7EQQ9_HUMAN	sp|P61353|RL27_HUMAN 60S ribosomal protein L27 OS=Homo sapiens GN=RPL27 PE=1 SV=2;tr|K7ELC7|K7ELC7_HUMAN 60S ribosomal protein L27 (Fragment) OS=Homo sapiens GN=RPL27 PE=1 SV=1;tr|K7EQQ9|K7EQQ9_HUMAN 60S ribosomal protein L27 OS=Homo sapiens GN=RPL27 PE=1	RPL27	60S ribosomal protein L27	49.3	15.798	136	0.119787	0.171852	0.0567811	0.151892	0.170965	0.169049	0.181252	0.185712	1.41308	0.176745	0.125078	0.498839	0.148941	0.826986
tr|F8WF85|F8WF85_HUMAN;tr|C9J6R3|C9J6R3_HUMAN;tr|C9J9X8|C9J9X8_HUMAN;tr|C9JCX6|C9JCX6_HUMAN;tr|C9JXA0|C9JXA0_HUMAN;sp|Q9BYV8-5|CEP41_HUMAN;sp|Q9BYV8-2|CEP41_HUMAN;sp|Q9BYV8|CEP41_HUMAN	tr|F8WF85|F8WF85_HUMAN Centrosomal protein of 41 kDa OS=Homo sapiens GN=CEP41 PE=1 SV=1;tr|C9J6R3|C9J6R3_HUMAN Centrosomal protein of 41 kDa (Fragment) OS=Homo sapiens GN=CEP41 PE=1 SV=8;tr|C9J9X8|C9J9X8_HUMAN Centrosomal protein of 41 kDa (Fragment) OS=Ho	CEP41	Centrosomal protein of 41 kDa	14.4	14.384	125	0	0.00177572	0.00266709	0.00276605	0.00317886	0.0036688	0.00353258	0.00249962	1.78667	0.00321996	0.00180221	0.837274	0.149025	0.826741
sp|Q06210-2|GFPT1_HUMAN;sp|Q06210|GFPT1_HUMAN	sp|Q06210-2|GFPT1_HUMAN Isoform 2 of Glutamine--fructose-6-phosphate aminotransferase [isomerizing] 1 OS=Homo sapiens GN=GFPT1;sp|Q06210|GFPT1_HUMAN Glutamine--fructose-6-phosphate aminotransferase [isomerizing] 1 OS=Homo sapiens GN=GFPT1 PE=1 SV=3	GFPT1	Isoform 2 of Glutamine--fructose-6-phosphate aminotransferase [isomerizing] 1	35.7	76.758	681	0.010347	0.00791797	0.0117911	0.00641915	0.0149068	0.0132332	0.0101305	0.0158894	1.48484	0.01354	0.0091188	0.57031	0.149903	0.824191
sp|O95219|SNX4_HUMAN;tr|F8W9T3|F8W9T3_HUMAN	sp|O95219|SNX4_HUMAN Sorting nexin-4 OS=Homo sapiens GN=SNX4 PE=1 SV=1;tr|F8W9T3|F8W9T3_HUMAN Sorting nexin-4 (Fragment) OS=Homo sapiens GN=SNX4 PE=1 SV=1	SNX4	Sorting nexin-4	8.7	51.908	450	0.000890409	0.000961782	0.000620064	0.00079908	0.000989605	0.000936201	0.000805028	0.000873973	1.10194	0.000901202	0.000817834	0.140042	0.149944	0.82407
sp|Q9H0S4|DDX47_HUMAN;sp|Q9H0S4-2|DDX47_HUMAN	sp|Q9H0S4|DDX47_HUMAN Probable ATP-dependent RNA helicase DDX47 OS=Homo sapiens GN=DDX47 PE=1 SV=1;sp|Q9H0S4-2|DDX47_HUMAN Isoform 2 of Probable ATP-dependent RNA helicase DDX47 OS=Homo sapiens GN=DDX47	DDX47	Probable ATP-dependent RNA helicase DDX47	16	50.646	455	0.00182893	0.00173166	0.00244429	0.00208545	0.00186527	0.00152058	0.00148098	0.00157	0.795621	0.00160921	0.00202258	-0.329846	0.150583	0.822224
tr|H3BSK8|H3BSK8_HUMAN;sp|Q7Z6E9-2|RBBP6_HUMAN;sp|Q7Z6E9|RBBP6_HUMAN	tr|H3BSK8|H3BSK8_HUMAN E3 ubiquitin-protein ligase RBBP6 (Fragment) OS=Homo sapiens GN=RBBP6 PE=1 SV=1;sp|Q7Z6E9-2|RBBP6_HUMAN Isoform 2 of E3 ubiquitin-protein ligase RBBP6 OS=Homo sapiens GN=RBBP6;sp|Q7Z6E9|RBBP6_HUMAN E3 ubiquitin-protein ligase RBBP6 O	RBBP6	E3 ubiquitin-protein ligase RBBP6 (Fragment)	1.3	113.49	1008	0	0.000153546	0.000122718	0	0.000189348	0.000202109	0.000193415	0	2.11707	0.000146218	6.90661e-05	1.08207	0.150807	0.821579
sp|P60174-1|TPIS_HUMAN;sp|P60174|TPIS_HUMAN;sp|P60174-4|TPIS_HUMAN	sp|P60174-1|TPIS_HUMAN Isoform 2 of Triosephosphate isomerase OS=Homo sapiens GN=TPI1;sp|P60174|TPIS_HUMAN Triosephosphate isomerase OS=Homo sapiens GN=TPI1 PE=1 SV=3;sp|P60174-4|TPIS_HUMAN Isoform 4 of Triosephosphate isomerase OS=Homo sapiens GN=TPI1	TPI1	Isoform 2 of Triosephosphate isomerase	89.6	26.669	249	0.573588	0.606927	0.541924	0.523713	0.516195	0.51768	0.458818	0.549688	0.90928	0.510595	0.561538	-0.137204	0.150836	0.821496
tr|B1AJY5|B1AJY5_HUMAN;tr|B1AJY7|B1AJY7_HUMAN;sp|O75832|PSD10_HUMAN	tr|B1AJY5|B1AJY5_HUMAN 26S proteasome non-ATPase regulatory subunit 10 OS=Homo sapiens GN=PSMD10 PE=1 SV=1;tr|B1AJY7|B1AJY7_HUMAN 26S proteasome non-ATPase regulatory subunit 10 OS=Homo sapiens GN=PSMD10 PE=1 SV=1;sp|O75832|PSD10_HUMAN 26S proteasome non-A	PSMD10	26S proteasome non-ATPase regulatory subunit 10	14.6	20.217	185	0.00542715	0.00417873	0.00401335	0	0	0	0.00341381	0	0.250661	0.000853452	0.00340481	-1.99619	0.150959	0.82114
sp|Q9Y3E7-2|CHMP3_HUMAN;sp|Q9Y3E7|CHMP3_HUMAN;sp|Q9Y3E7-3|CHMP3_HUMAN;sp|Q9Y3E7-4|CHMP3_HUMAN;tr|A0A140T963|A0A140T963_HUMAN	sp|Q9Y3E7-2|CHMP3_HUMAN Isoform 2 of Charged multivesicular body protein 3 OS=Homo sapiens GN=CHMP3;sp|Q9Y3E7|CHMP3_HUMAN Charged multivesicular body protein 3 OS=Homo sapiens GN=CHMP3 PE=1 SV=3;sp|Q9Y3E7-3|CHMP3_HUMAN Isoform 3 of Charged multivesicular b	CHMP3	Isoform 2 of Charged multivesicular body protein 3	12.8	17.326	156	0.00455305	0.00480077	0.00424435	0	0.00406217	0	0	0	0.298729	0.00101554	0.00339954	-1.74309	0.151161	0.820561
sp|O96005-3|CLPT1_HUMAN;sp|O96005-4|CLPT1_HUMAN;sp|O96005|CLPT1_HUMAN	sp|O96005-3|CLPT1_HUMAN Isoform 2 of Cleft lip and palate transmembrane protein 1 OS=Homo sapiens GN=CLPTM1;sp|O96005-4|CLPT1_HUMAN Isoform 3 of Cleft lip and palate transmembrane protein 1 OS=Homo sapiens GN=CLPTM1;sp|O96005|CLPT1_HUMAN Cleft lip and pala	CLPTM1	Isoform 2 of Cleft lip and palate transmembrane protein 1	16.6	65.596	567	0	0.00280615	0.00199636	0.00107064	0	0	0.00129986	0	0.221322	0.000324964	0.00146829	-2.17578	0.151369	0.819962
sp|O14974-4|MYPT1_HUMAN;sp|O14974-3|MYPT1_HUMAN;sp|O14974-2|MYPT1_HUMAN;sp|O14974|MYPT1_HUMAN;sp|O14974-5|MYPT1_HUMAN;tr|F8VZN8|F8VZN8_HUMAN	sp|O14974-4|MYPT1_HUMAN Isoform 4 of Protein phosphatase 1 regulatory subunit 12A OS=Homo sapiens GN=PPP1R12A;sp|O14974-3|MYPT1_HUMAN Isoform 3 of Protein phosphatase 1 regulatory subunit 12A OS=Homo sapiens GN=PPP1R12A;sp|O14974-2|MYPT1_HUMAN Isoform 2 of	PPP1R12A	Isoform 4 of Protein phosphatase 1 regulatory subunit 12A	19.8	109.1	971	0.00223269	0.0040721	0.00283778	0.00210529	0.00407549	0.00377019	0.00394217	0.00287126	1.30328	0.00366478	0.00281197	0.382146	0.151646	0.81917
sp|Q96KP1|EXOC2_HUMAN	sp|Q96KP1|EXOC2_HUMAN Exocyst complex component 2 OS=Homo sapiens GN=EXOC2 PE=1 SV=1	EXOC2	Exocyst complex component 2	3.8	104.07	924	0.000660702	0.000270229	0.00022323	0.00025771	0.000301587	0.000225857	0	0.0002541	0.553552	0.000195386	0.000352968	-0.853209	0.151719	0.818961
tr|K7ENI6|K7ENI6_HUMAN;tr|K7ERE1|K7ERE1_HUMAN;sp|Q8N2U0|TM256_HUMAN	tr|K7ENI6|K7ENI6_HUMAN TMEM256-PLSCR3 readthrough (NMD candidate) OS=Homo sapiens GN=TMEM256-PLSCR3 PE=4 SV=1;tr|K7ERE1|K7ERE1_HUMAN TMEM256-PLSCR3 readthrough (NMD candidate) OS=Homo sapiens GN=TMEM256-PLSCR3 PE=4 SV=1;sp|Q8N2U0|TM256_HUMAN Transmembrane	TMEM256-PLSCR3	TMEM256-PLSCR3 readthrough (NMD candidate)	68.3	3.9694	41	0.0201074	0.0160799	0.0218084	0	0.0177065	0	0	0	0.305308	0.00442664	0.0144989	-1.71166	0.152306	0.817284
sp|O43592|XPOT_HUMAN	sp|O43592|XPOT_HUMAN Exportin-T OS=Homo sapiens GN=XPOT PE=1 SV=2	XPOT	Exportin-T	17.7	109.96	962	0.0035131	0.00265397	0.00275765	0.00287739	0.00420321	0.0057749	0.00588278	0.00257667	1.56223	0.00460939	0.00295053	0.643603	0.15235	0.817158
sp|Q6YHK3|CD109_HUMAN;sp|Q6YHK3-3|CD109_HUMAN;sp|Q6YHK3-4|CD109_HUMAN;sp|Q6YHK3-2|CD109_HUMAN	sp|Q6YHK3|CD109_HUMAN CD109 antigen OS=Homo sapiens GN=CD109 PE=1 SV=2;sp|Q6YHK3-3|CD109_HUMAN Isoform 3 of CD109 antigen OS=Homo sapiens GN=CD109;sp|Q6YHK3-4|CD109_HUMAN Isoform 4 of CD109 antigen OS=Homo sapiens GN=CD109;sp|Q6YHK3-2|CD109_HUMAN Isoform 2	CD109	CD109 antigen	7.1	161.69	1445	0.0012445	0.00102972	0.00155221	0.00148865	0.000695403	0.00125104	0.000986194	0.000763767	0.695456	0.000924101	0.00132877	-0.523969	0.152821	0.815816
sp|P12004|PCNA_HUMAN	sp|P12004|PCNA_HUMAN Proliferating cell nuclear antigen OS=Homo sapiens GN=PCNA PE=1 SV=1	PCNA	Proliferating cell nuclear antigen	78.2	28.768	261	0.156924	0.15238	0.0937206	0.128204	0.122296	0.0971284	0.0944068	0.120191	0.817017	0.108506	0.132807	-0.291563	0.152981	0.815364
tr|Q5H909|Q5H909_HUMAN;sp|Q9UNF1-2|MAGD2_HUMAN;sp|Q9UNF1|MAGD2_HUMAN;tr|Q5H907|Q5H907_HUMAN	tr|Q5H909|Q5H909_HUMAN Melanoma-associated antigen D2 OS=Homo sapiens GN=MAGED2 PE=1 SV=2;sp|Q9UNF1-2|MAGD2_HUMAN Isoform 2 of Melanoma-associated antigen D2 OS=Homo sapiens GN=MAGED2;sp|Q9UNF1|MAGD2_HUMAN Melanoma-associated antigen D2 OS=Homo sapiens GN=	MAGED2	Melanoma-associated antigen D2	35.5	63.138	588	0.00147488	0.00318955	0.00333215	0.00190856	0.00176897	0.00202291	0.00274543	0.000634671	0.724066	0.00179299	0.00247629	-0.465808	0.153172	0.81482
sp|Q14739|LBR_HUMAN;tr|C9JXK0|C9JXK0_HUMAN	sp|Q14739|LBR_HUMAN Lamin-B receptor OS=Homo sapiens GN=LBR PE=1 SV=2;tr|C9JXK0|C9JXK0_HUMAN Lamin-B receptor (Fragment) OS=Homo sapiens GN=LBR PE=1 SV=1	LBR	Lamin-B receptor	8.8	70.702	615	0.00996114	0.00614406	0.00681995	0.00398885	0.00988508	0.0136978	0.00779153	0.00909181	1.50354	0.0101166	0.0067285	0.588362	0.153543	0.813771
sp|Q02790|FKBP4_HUMAN	sp|Q02790|FKBP4_HUMAN Peptidyl-prolyl cis-trans isomerase FKBP4 OS=Homo sapiens GN=FKBP4 PE=1 SV=3	FKBP4	Peptidyl-prolyl cis-trans isomerase FKBP4	56.6	51.804	459	0.027057	0.0180641	0.023875	0.0202073	0.0257337	0.0280372	0.0276536	0.0254605	1.19821	0.0267212	0.0223009	0.260886	0.153577	0.813674
sp|Q01780-2|EXOSX_HUMAN;sp|Q01780|EXOSX_HUMAN	sp|Q01780-2|EXOSX_HUMAN Isoform 2 of Exosome component 10 OS=Homo sapiens GN=EXOSC10;sp|Q01780|EXOSX_HUMAN Exosome component 10 OS=Homo sapiens GN=EXOSC10 PE=1 SV=2	EXOSC10	Isoform 2 of Exosome component 10	4.3	98.088	860	0.00103982	0	0.000546185	0.00125042	0	0.000270729	0	0	0.0954473	6.76823e-05	0.000709106	-3.38915	0.153955	0.812608
sp|Q16537|2A5E_HUMAN;sp|Q16537-2|2A5E_HUMAN;sp|Q16537-3|2A5E_HUMAN	sp|Q16537|2A5E_HUMAN Serine/threonine-protein phosphatase 2A 56 kDa regulatory subunit epsilon isoform OS=Homo sapiens GN=PPP2R5E PE=1 SV=1;sp|Q16537-2|2A5E_HUMAN Isoform 2 of Serine/threonine-protein phosphatase 2A 56 kDa regulatory subunit epsilon isofor	PPP2R5E	Serine/threonine-protein phosphatase 2A 56 kDa regulatory subunit epsilon isoform	12.4	54.699	467	0.00481562	0.00483705	0.00456615	0.00357866	0.00451822	0.00209599	0.00223725	0.00361526	0.700477	0.00311668	0.00444937	-0.51359	0.154092	0.81222
sp|O75792|RNH2A_HUMAN	sp|O75792|RNH2A_HUMAN Ribonuclease H2 subunit A OS=Homo sapiens GN=RNASEH2A PE=1 SV=2	RNASEH2A	Ribonuclease H2 subunit A	10.4	33.395	299	0.00146353	0.00129912	0.00153576	0	0.00131993	0	0	0	0.307073	0.000329982	0.0010746	-1.70334	0.154098	0.812204
sp|P05556-2|ITB1_HUMAN;sp|P05556|ITB1_HUMAN;sp|P05556-5|ITB1_HUMAN;sp|P05556-4|ITB1_HUMAN;sp|P05556-3|ITB1_HUMAN	sp|P05556-2|ITB1_HUMAN Isoform 2 of Integrin beta-1 OS=Homo sapiens GN=ITGB1;sp|P05556|ITB1_HUMAN Integrin beta-1 OS=Homo sapiens GN=ITGB1 PE=1 SV=2;sp|P05556-5|ITB1_HUMAN Isoform 5 of Integrin beta-1 OS=Homo sapiens GN=ITGB1;sp|P05556-4|ITB1_HUMAN Isoform	ITGB1	Isoform 2 of Integrin beta-1	22.6	87.445	789	0.0111131	0.0095471	0.00875753	0.00849868	0.0127205	0.0112624	0.00923111	0.00826051	1.09384	0.0103686	0.00947909	0.129406	0.154273	0.811709
sp|Q96DI7|SNR40_HUMAN;sp|Q96DI7-2|SNR40_HUMAN	sp|Q96DI7|SNR40_HUMAN U5 small nuclear ribonucleoprotein 40 kDa protein OS=Homo sapiens GN=SNRNP40 PE=1 SV=1;sp|Q96DI7-2|SNR40_HUMAN Isoform 2 of U5 small nuclear ribonucleoprotein 40 kDa protein OS=Homo sapiens GN=SNRNP40	SNRNP40	U5 small nuclear ribonucleoprotein 40 kDa protein	41.5	39.31	357	0.00505405	0.00353933	0.0048764	0.00645208	0.00063201	0.00430264	0.000861183	0.00496969	0.540387	0.00269138	0.00498047	-0.887935	0.154282	0.811684
sp|P04350|TBB4A_HUMAN	sp|P04350|TBB4A_HUMAN Tubulin beta-4A chain OS=Homo sapiens GN=TUBB4A PE=1 SV=2	TUBB4A	Tubulin beta-4A chain	70.5	49.585	444	0.0032922	0.00276549	0	0	0.00374387	0.00345225	0.00184853	0	1.49308	0.00226116	0.00151442	0.578295	0.154303	0.811626
sp|Q15269|PWP2_HUMAN;tr|A0A0B4J2E5|A0A0B4J2E5_HUMAN	sp|Q15269|PWP2_HUMAN Periodic tryptophan protein 2 homolog OS=Homo sapiens GN=PWP2 PE=2 SV=2;tr|A0A0B4J2E5|A0A0B4J2E5_HUMAN Uncharacterized protein OS=Homo sapiens GN=LOC102724159 PE=1 SV=1	PWP2	Periodic tryptophan protein 2 homolog	20.7	102.45	919	0.00160075	0.00106868	0.00072923	0.00126328	0.00137803	0.000515128	0.000815634	0.000407029	0.668355	0.000778956	0.00116548	-0.581313	0.154328	0.811556
tr|E9PCG9|E9PCG9_HUMAN;sp|Q02338|BDH_HUMAN;tr|H7C2W1|H7C2W1_HUMAN;tr|C9K0G7|C9K0G7_HUMAN;tr|C9JM78|C9JM78_HUMAN;tr|C9JQ90|C9JQ90_HUMAN;tr|A0A0G2JRX6|A0A0G2JRX6_HUMAN	tr|E9PCG9|E9PCG9_HUMAN D-beta-hydroxybutyrate dehydrogenase, mitochondrial OS=Homo sapiens GN=BDH1 PE=1 SV=1;sp|Q02338|BDH_HUMAN D-beta-hydroxybutyrate dehydrogenase, mitochondrial OS=Homo sapiens GN=BDH1 PE=1 SV=3;tr|H7C2W1|H7C2W1_HUMAN D-beta-hydroxybuty	BDH1	D-beta-hydroxybutyrate dehydrogenase, mitochondrial	14.8	29.012	256	0.00120829	0.000618257	0.000536269	0	0	0.000379936	0	0	0.160798	9.4984e-05	0.000590703	-2.63668	0.154429	0.811271
tr|A0A087WVM4|A0A087WVM4_HUMAN;sp|Q6UB35|C1TM_HUMAN;tr|B7ZM99|B7ZM99_HUMAN	tr|A0A087WVM4|A0A087WVM4_HUMAN Monofunctional C1-tetrahydrofolate synthase, mitochondrial OS=Homo sapiens GN=MTHFD1L PE=1 SV=1;sp|Q6UB35|C1TM_HUMAN Monofunctional C1-tetrahydrofolate synthase, mitochondrial OS=Homo sapiens GN=MTHFD1L PE=1 SV=1;tr|B7ZM99|B7	MTHFD1L	Monofunctional C1-tetrahydrofolate synthase, mitochondrial	12.4	99.31	913	0.00288645	0.00230423	0.00272838	0.00264182	0.0028235	0.00267604	0.00411765	0.00325041	1.21842	0.0032169	0.00264022	0.285013	0.154536	0.810971
sp|P30050|RL12_HUMAN;sp|P30050-2|RL12_HUMAN	sp|P30050|RL12_HUMAN 60S ribosomal protein L12 OS=Homo sapiens GN=RPL12 PE=1 SV=1;sp|P30050-2|RL12_HUMAN Isoform 2 of 60S ribosomal protein L12 OS=Homo sapiens GN=RPL12	RPL12	60S ribosomal protein L12	58.8	17.818	165	0.252419	0.22839	0.209975	0.151265	0.252134	0.248592	0.238442	0.230119	1.1511	0.242322	0.210512	0.203019	0.154724	0.810442
tr|M0QY97|M0QY97_HUMAN;sp|Q9UPT8|ZC3H4_HUMAN	tr|M0QY97|M0QY97_HUMAN Zinc finger CCCH domain-containing protein 4 (Fragment) OS=Homo sapiens GN=ZC3H4 PE=1 SV=1;sp|Q9UPT8|ZC3H4_HUMAN Zinc finger CCCH domain-containing protein 4 OS=Homo sapiens GN=ZC3H4 PE=1 SV=3	ZC3H4	Zinc finger CCCH domain-containing protein 4 (Fragment)	7	95.425	910	0.000542885	0.000557275	0.000698921	0.000646557	0.000521954	0.000561954	0.000567621	0.00048164	0.872234	0.000533292	0.00061141	-0.197213	0.155071	0.80947
sp|Q96I24|FUBP3_HUMAN;sp|Q96I24-2|FUBP3_HUMAN	sp|Q96I24|FUBP3_HUMAN Far upstream element-binding protein 3 OS=Homo sapiens GN=FUBP3 PE=1 SV=2;sp|Q96I24-2|FUBP3_HUMAN Isoform 2 of Far upstream element-binding protein 3 OS=Homo sapiens GN=FUBP3	FUBP3	Far upstream element-binding protein 3	35	61.64	572	0.00617717	0.00585526	0.0116641	0.0122701	0.0130195	0.00982407	0.0125089	0.0123347	1.32587	0.0119218	0.00899166	0.406939	0.155666	0.807805
sp|Q9Y2X3|NOP58_HUMAN	sp|Q9Y2X3|NOP58_HUMAN Nucleolar protein 58 OS=Homo sapiens GN=NOP58 PE=1 SV=1	NOP58	Nucleolar protein 58	34.6	59.578	529	0.0293295	0.0186566	0.0210748	0.0276879	0.0323054	0.033792	0.0230915	0.0309851	1.24212	0.0300435	0.0241872	0.31281	0.155753	0.807565
sp|Q16881|TRXR1_HUMAN;sp|Q16881-5|TRXR1_HUMAN;tr|A0A087WSY9|A0A087WSY9_HUMAN;sp|Q16881-6|TRXR1_HUMAN;sp|Q16881-3|TRXR1_HUMAN;tr|A0A182DWI3|A0A182DWI3_HUMAN;sp|Q16881-4|TRXR1_HUMAN;tr|A0A087WSW9|A0A087WSW9_HUMAN;sp|Q16881-2|TRXR1_HUMAN;tr|F8W809|F8W809_HUMAN;tr|E9PIR7|E9PIR7_HUMAN;sp|Q16881-7|TRXR1_HUMAN;tr|E2QRB9|E2QRB9_HUMAN;tr|E9PKD3|E9PKD3_HUMAN	sp|Q16881|TRXR1_HUMAN Thioredoxin reductase 1, cytoplasmic OS=Homo sapiens GN=TXNRD1 PE=1 SV=3;sp|Q16881-5|TRXR1_HUMAN Isoform 5 of Thioredoxin reductase 1, cytoplasmic OS=Homo sapiens GN=TXNRD1;tr|A0A087WSY9|A0A087WSY9_HUMAN Thioredoxin reductase 1, cytop	TXNRD1	Thioredoxin reductase 1, cytoplasmic	35.7	70.905	649	0.00545637	0.00352997	0.00364364	0.00331301	0.00537038	0.00565163	0.00419814	0.00422193	1.21947	0.00486052	0.00398575	0.28626	0.155767	0.807525
sp|Q9NUU7|DD19A_HUMAN;tr|I3L0H8|I3L0H8_HUMAN;sp|Q9NUU7-2|DD19A_HUMAN;tr|I3L352|I3L352_HUMAN	sp|Q9NUU7|DD19A_HUMAN ATP-dependent RNA helicase DDX19A OS=Homo sapiens GN=DDX19A PE=1 SV=1;tr|I3L0H8|I3L0H8_HUMAN ATP-dependent RNA helicase DDX19A OS=Homo sapiens GN=DDX19A PE=1 SV=1;sp|Q9NUU7-2|DD19A_HUMAN Isoform 2 of ATP-dependent RNA helicase DDX19A	DDX19A	ATP-dependent RNA helicase DDX19A	30.5	53.974	478	0.00108302	0	0.00117453	0.00148067	0	0	0	0.00138032	0.369245	0.00034508	0.000934556	-1.43735	0.155808	0.807409
sp|Q96LR5|UB2E2_HUMAN;tr|C9J180|C9J180_HUMAN;tr|R4GND1|R4GND1_HUMAN;tr|A0A1B0GX65|A0A1B0GX65_HUMAN;sp|Q969T4|UB2E3_HUMAN	sp|Q96LR5|UB2E2_HUMAN Ubiquitin-conjugating enzyme E2 E2 OS=Homo sapiens GN=UBE2E2 PE=1 SV=1;tr|C9J180|C9J180_HUMAN Ubiquitin-conjugating enzyme E2 E2 (Fragment) OS=Homo sapiens GN=UBE2E2 PE=1 SV=1;tr|R4GND1|R4GND1_HUMAN Ubiquitin-conjugating enzyme E2 E3	UBE2E2	Ubiquitin-conjugating enzyme E2 E2	34.3	22.255	201	0.0100348	0.0082612	0.00194088	0.00826736	0.00788769	0.0174199	0.00744211	0.0136411	1.6275	0.0115977	0.00712607	0.702659	0.156185	0.806362
sp|Q9H1E5|TMX4_HUMAN	sp|Q9H1E5|TMX4_HUMAN Thioredoxin-related transmembrane protein 4 OS=Homo sapiens GN=TMX4 PE=1 SV=1	TMX4	Thioredoxin-related transmembrane protein 4	3.7	38.952	349	0.000732274	0.000694567	0.000646031	0.000559662	0	0.000654476	0.000619542	0	0.483951	0.000318505	0.000658134	-1.04707	0.156224	0.806252
sp|O95425-2|SVIL_HUMAN;sp|O95425-4|SVIL_HUMAN;sp|O95425-3|SVIL_HUMAN;sp|O95425|SVIL_HUMAN	sp|O95425-2|SVIL_HUMAN Isoform 2 of Supervillin OS=Homo sapiens GN=SVIL;sp|O95425-4|SVIL_HUMAN Isoform SV4 of Supervillin OS=Homo sapiens GN=SVIL;sp|O95425-3|SVIL_HUMAN Isoform SV3 of Supervillin OS=Homo sapiens GN=SVIL;sp|O95425|SVIL_HUMAN Supervillin OS=	SVIL	Isoform 2 of Supervillin	2.4	200.84	1788	0.00679379	0.00658023	0.00440047	0.0046987	0.00589774	0.00699552	0	9.10519e-05	0.577769	0.00324608	0.0056183	-0.791434	0.156345	0.805916
sp|Q9H8H0|NOL11_HUMAN;tr|J3QR28|J3QR28_HUMAN;sp|Q9H8H0-2|NOL11_HUMAN;tr|J3QLQ6|J3QLQ6_HUMAN	sp|Q9H8H0|NOL11_HUMAN Nucleolar protein 11 OS=Homo sapiens GN=NOL11 PE=1 SV=1;tr|J3QR28|J3QR28_HUMAN Nucleolar protein 11 (Fragment) OS=Homo sapiens GN=NOL11 PE=1 SV=1;sp|Q9H8H0-2|NOL11_HUMAN Isoform 2 of Nucleolar protein 11 OS=Homo sapiens GN=NOL11;tr|J3	NOL11	Nucleolar protein 11	8.2	81.123	719	0.000589724	0.000455825	0	0	0.00195613	0.000701595	0.000632543	0	3.14693	0.000822568	0.000261387	1.65395	0.156513	0.80545
sp|Q13356|PPIL2_HUMAN;sp|Q13356-2|PPIL2_HUMAN	sp|Q13356|PPIL2_HUMAN Peptidyl-prolyl cis-trans isomerase-like 2 OS=Homo sapiens GN=PPIL2 PE=1 SV=1;sp|Q13356-2|PPIL2_HUMAN Isoform 2 of Peptidyl-prolyl cis-trans isomerase-like 2 OS=Homo sapiens GN=PPIL2	PPIL2	Peptidyl-prolyl cis-trans isomerase-like 2	6	58.823	520	0.000463944	0.000206489	0.000199509	0.000481416	0.000235483	0.000209242	0.000163862	0.000158086	0.567335	0.000191668	0.00033784	-0.817726	0.156713	0.804894
tr|B1AUU8|B1AUU8_HUMAN;sp|P42566|EPS15_HUMAN;sp|P42566-2|EPS15_HUMAN	tr|B1AUU8|B1AUU8_HUMAN Epidermal growth factor receptor substrate 15 OS=Homo sapiens GN=EPS15 PE=1 SV=1;sp|P42566|EPS15_HUMAN Epidermal growth factor receptor substrate 15 OS=Homo sapiens GN=EPS15 PE=1 SV=2;sp|P42566-2|EPS15_HUMAN Isoform 2 of Epidermal gr	EPS15	Epidermal growth factor receptor substrate 15	12.1	83.653	762	0.00165169	0.00364045	0.00194686	0.00124538	0.00102322	0.00206153	0.00163426	0.00122369	0.700428	0.00148568	0.0021211	-0.513691	0.156724	0.804864
sp|P16070|CD44_HUMAN;sp|P16070-12|CD44_HUMAN;sp|P16070-14|CD44_HUMAN;sp|P16070-13|CD44_HUMAN;sp|P16070-11|CD44_HUMAN;sp|P16070-10|CD44_HUMAN;sp|P16070-16|CD44_HUMAN;sp|P16070-8|CD44_HUMAN;sp|P16070-18|CD44_HUMAN;sp|P16070-17|CD44_HUMAN;sp|P16070-6|CD44_HUMAN;sp|P16070-4|CD44_HUMAN;sp|P16070-3|CD44_HUMAN;sp|P16070-7|CD44_HUMAN;sp|P16070-5|CD44_HUMAN;tr|H0YD13|H0YD13_HUMAN;tr|H0Y2P0|H0Y2P0_HUMAN;sp…	sp|P16070|CD44_HUMAN CD44 antigen OS=Homo sapiens GN=CD44 PE=1 SV=3;sp|P16070-12|CD44_HUMAN Isoform 12 of CD44 antigen OS=Homo sapiens GN=CD44;sp|P16070-14|CD44_HUMAN Isoform 14 of CD44 antigen OS=Homo sapiens GN=CD44;sp|P16070-13|CD44_HUMAN Isoform 13 of	CD44	CD44 antigen	12.7	81.537	742	0.0147014	0.010743	0.00858348	0.010337	0.0138849	0.0159881	0.0160005	0.0121756	1.30845	0.0145123	0.0110912	0.387856	0.156763	0.804755
sp|P40926|MDHM_HUMAN;sp|P40926-2|MDHM_HUMAN;tr|G3XAL0|G3XAL0_HUMAN	sp|P40926|MDHM_HUMAN Malate dehydrogenase, mitochondrial OS=Homo sapiens GN=MDH2 PE=1 SV=3;sp|P40926-2|MDHM_HUMAN Isoform 2 of Malate dehydrogenase, mitochondrial OS=Homo sapiens GN=MDH2;tr|G3XAL0|G3XAL0_HUMAN Malate dehydrogenase OS=Homo sapiens GN=MDH2 P	MDH2	Malate dehydrogenase, mitochondrial	53.3	35.503	338	0.0935766	0.0957191	0.0914703	0.090887	0.0991368	0.10316	0.0889452	0.0980369	1.04743	0.0973198	0.0929133	0.0668496	0.157106	0.803806
tr|B1ANR0|B1ANR0_HUMAN;sp|Q13310-2|PABP4_HUMAN;sp|Q13310|PABP4_HUMAN;sp|Q13310-3|PABP4_HUMAN;tr|H0Y5F5|H0Y5F5_HUMAN	tr|B1ANR0|B1ANR0_HUMAN Polyadenylate-binding protein OS=Homo sapiens GN=PABPC4 PE=1 SV=1;sp|Q13310-2|PABP4_HUMAN Isoform 2 of Polyadenylate-binding protein 4 OS=Homo sapiens GN=PABPC4;sp|Q13310|PABP4_HUMAN Polyadenylate-binding protein 4 OS=Homo sapiens GN	PABPC4	Polyadenylate-binding protein	29.1	67.97	615	0.00197503	0.00457528	0.00194379	0.0022394	0.000690349	0.00261025	0.00218798	0.00168088	0.667951	0.00179236	0.00268338	-0.582186	0.157358	0.803111
sp|P23246|SFPQ_HUMAN;sp|P23246-2|SFPQ_HUMAN	sp|P23246|SFPQ_HUMAN Splicing factor, proline- and glutamine-rich OS=Homo sapiens GN=SFPQ PE=1 SV=2;sp|P23246-2|SFPQ_HUMAN Isoform Short of Splicing factor, proline- and glutamine-rich OS=Homo sapiens GN=SFPQ	SFPQ	Splicing factor, proline- and glutamine-rich	34.4	76.149	707	0.0545849	0.0578602	0.0611302	0.0541013	0.0512943	0.059598	0.0545553	0.0467716	0.932107	0.0530548	0.0569192	-0.101432	0.157746	0.802042
sp|P62993|GRB2_HUMAN;tr|J3KT38|J3KT38_HUMAN;sp|P62993-2|GRB2_HUMAN	sp|P62993|GRB2_HUMAN Growth factor receptor-bound protein 2 OS=Homo sapiens GN=GRB2 PE=1 SV=1;tr|J3KT38|J3KT38_HUMAN Growth factor receptor-bound protein 2 (Fragment) OS=Homo sapiens GN=GRB2 PE=1 SV=8;sp|P62993-2|GRB2_HUMAN Isoform 2 of Growth factor recep	GRB2	Growth factor receptor-bound protein 2	16.6	25.206	217	0.00148017	0.00921535	0.00375902	0.0037788	0.00878608	0.00882919	0.00938636	0.00487544	1.74828	0.00796927	0.00455834	0.80594	0.158004	0.801331
sp|Q12788|TBL3_HUMAN;tr|J3KNP2|J3KNP2_HUMAN	sp|Q12788|TBL3_HUMAN Transducin beta-like protein 3 OS=Homo sapiens GN=TBL3 PE=1 SV=2;tr|J3KNP2|J3KNP2_HUMAN Transducin beta-like protein 3 (Fragment) OS=Homo sapiens GN=TBL3 PE=1 SV=1	TBL3	Transducin beta-like protein 3	24.4	89.034	808	0.000543054	0.000738628	0.000671919	0.000776781	0.000577002	0.000313373	0.000596618	0.000317325	0.66083	0.000451079	0.000682595	-0.597649	0.158598	0.799703
tr|M0QXG9|M0QXG9_HUMAN;sp|Q9NWV8-3|BABA1_HUMAN;tr|M0R3F4|M0R3F4_HUMAN;tr|M0R2A4|M0R2A4_HUMAN;tr|M0R2K3|M0R2K3_HUMAN;tr|M0R193|M0R193_HUMAN;tr|M0R0I0|M0R0I0_HUMAN;tr|J3KQS6|J3KQS6_HUMAN;sp|Q9NWV8|BABA1_HUMAN;tr|M0R3H9|M0R3H9_HUMAN;tr|M0R2I2|M0R2I2_HUMAN	tr|M0QXG9|M0QXG9_HUMAN BRISC and BRCA1-A complex member 1 OS=Homo sapiens GN=BABAM1 PE=1 SV=2;sp|Q9NWV8-3|BABA1_HUMAN Isoform 3 of BRISC and BRCA1-A complex member 1 OS=Homo sapiens GN=BABAM1;tr|M0R3F4|M0R3F4_HUMAN BRISC and BRCA1-A complex member 1 (Fragm	BABAM1	BRISC and BRCA1-A complex member 1	45.4	11.545	108	0.00318832	0.00272347	0.00396329	0.00368532	0.00289277	0.00286247	0.00329141	0.00269604	0.865954	0.00293567	0.0033901	-0.207637	0.158687	0.799459
sp|Q14691|PSF1_HUMAN	sp|Q14691|PSF1_HUMAN DNA replication complex GINS protein PSF1 OS=Homo sapiens GN=GINS1 PE=1 SV=1	GINS1	DNA replication complex GINS protein PSF1	7.1	22.988	196	0.00386588	0.0039003	0.00413283	0.00475663	0.00371672	0.00335214	0.00367825	0.00267072	0.805602	0.00335445	0.00416391	-0.31186	0.158976	0.798669
sp|Q96HA7-2|TONSL_HUMAN;sp|Q96HA7|TONSL_HUMAN	sp|Q96HA7-2|TONSL_HUMAN Isoform 2 of Tonsoku-like protein OS=Homo sapiens GN=TONSL;sp|Q96HA7|TONSL_HUMAN Tonsoku-like protein OS=Homo sapiens GN=TONSL PE=1 SV=2	TONSL	Isoform 2 of Tonsoku-like protein	3.3	150.89	1378	0	0.000152106	0.000138641	0.000135668	5.6082e-05	0	0	0	0.13152	1.40205e-05	0.000106604	-2.92665	0.159285	0.797825
sp|Q96BP3|PPWD1_HUMAN;tr|D6RB19|D6RB19_HUMAN;tr|D6RHV0|D6RHV0_HUMAN;tr|F5H7P7|F5H7P7_HUMAN	sp|Q96BP3|PPWD1_HUMAN Peptidylprolyl isomerase domain and WD repeat-containing protein 1 OS=Homo sapiens GN=PPWD1 PE=1 SV=1;tr|D6RB19|D6RB19_HUMAN Peptidylprolyl isomerase domain and WD repeat-containing protein 1 OS=Homo sapiens GN=PPWD1 PE=1 SV=1;tr|D6RH	PPWD1	Peptidylprolyl isomerase domain and WD repeat-containing protein 1	5.4	73.574	646	0.00155564	0.000787169	0.00066929	0.00181671	0.000706804	0.000600757	0.000751567	0.000740295	0.579734	0.000699856	0.0012072	-0.786537	0.159547	0.797111
sp|Q9NPD8|UBE2T_HUMAN	sp|Q9NPD8|UBE2T_HUMAN Ubiquitin-conjugating enzyme E2 T OS=Homo sapiens GN=UBE2T PE=1 SV=1	UBE2T	Ubiquitin-conjugating enzyme E2 T	17.8	22.521	197	0.00498968	0.00539873	0.00479157	0.00584183	0.00349253	0.0042855	0.0042368	0	0.571541	0.00300371	0.00525545	-0.807071	0.160223	0.795274
sp|Q9Y6C9|MTCH2_HUMAN;tr|E9PIE4|E9PIE4_HUMAN	sp|Q9Y6C9|MTCH2_HUMAN Mitochondrial carrier homolog 2 OS=Homo sapiens GN=MTCH2 PE=1 SV=1;tr|E9PIE4|E9PIE4_HUMAN Mitochondrial carrier homolog 2 (Fragment) OS=Homo sapiens GN=MTCH2 PE=1 SV=8	MTCH2	Mitochondrial carrier homolog 2	23.8	33.331	303	0.00356604	0.00315915	0.0355674	0.0312184	0.00340124	0.00103142	0.00262721	0.00112022	0.111277	0.00204503	0.0183778	-3.16777	0.16034	0.794959
sp|O00429-2|DNM1L_HUMAN;sp|O00429-4|DNM1L_HUMAN;sp|O00429-8|DNM1L_HUMAN;sp|O00429|DNM1L_HUMAN;sp|O00429-6|DNM1L_HUMAN;tr|G8JLD5|G8JLD5_HUMAN;sp|O00429-5|DNM1L_HUMAN;sp|O00429-3|DNM1L_HUMAN;sp|O00429-7|DNM1L_HUMAN	sp|O00429-2|DNM1L_HUMAN Isoform 4 of Dynamin-1-like protein OS=Homo sapiens GN=DNM1L;sp|O00429-4|DNM1L_HUMAN Isoform 3 of Dynamin-1-like protein OS=Homo sapiens GN=DNM1L;sp|O00429-8|DNM1L_HUMAN Isoform 8 of Dynamin-1-like protein OS=Homo sapiens GN=DNM1L;s	DNM1L	Isoform 4 of Dynamin-1-like protein	44.1	80.535	725	0.00526707	0.0058934	0.00540769	0.00755394	0.00376099	0.00437667	0.00545424	0.00247167	0.665927	0.00401589	0.00603053	-0.586563	0.160743	0.793869
tr|R4GNH3|R4GNH3_HUMAN;sp|P17980|PRS6A_HUMAN;tr|E9PM69|E9PM69_HUMAN;tr|E9PN50|E9PN50_HUMAN;tr|E9PMD8|E9PMD8_HUMAN;tr|E9PKD5|E9PKD5_HUMAN	tr|R4GNH3|R4GNH3_HUMAN 26S proteasome regulatory subunit 6A OS=Homo sapiens GN=PSMC3 PE=1 SV=1;sp|P17980|PRS6A_HUMAN 26S proteasome regulatory subunit 6A OS=Homo sapiens GN=PSMC3 PE=1 SV=3;tr|E9PM69|E9PM69_HUMAN 26S proteasome regulatory subunit 6A OS=Homo	PSMC3	26S proteasome regulatory subunit 6A	51.5	47.352	423	0.0268423	0.0247429	0.0199134	0.0238058	0.0205827	0.0205697	0.0203517	0.0226665	0.883178	0.0210427	0.0238261	-0.179224	0.16106	0.793012
sp|Q15286-2|RAB35_HUMAN;tr|F5H157|F5H157_HUMAN;sp|Q15286|RAB35_HUMAN	sp|Q15286-2|RAB35_HUMAN Isoform 2 of Ras-related protein Rab-35 OS=Homo sapiens GN=RAB35;tr|F5H157|F5H157_HUMAN Ras-related protein Rab-35 (Fragment) OS=Homo sapiens GN=RAB35 PE=1 SV=1;sp|Q15286|RAB35_HUMAN Ras-related protein Rab-35 OS=Homo sapiens GN=RAB	RAB35	Isoform 2 of Ras-related protein Rab-35	9.2	17.058	152	0.000521667	0.00426648	0.00450641	0.00496097	0.00501816	0.00812169	0.00546836	0.00443848	1.61668	0.00576167	0.00356388	0.693037	0.16162	0.791504
sp|O95983-2|MBD3_HUMAN;sp|O95983|MBD3_HUMAN;tr|A0A0A0MTS6|A0A0A0MTS6_HUMAN;tr|K7EIE8|K7EIE8_HUMAN	sp|O95983-2|MBD3_HUMAN Isoform 2 of Methyl-CpG-binding domain protein 3 OS=Homo sapiens GN=MBD3;sp|O95983|MBD3_HUMAN Methyl-CpG-binding domain protein 3 OS=Homo sapiens GN=MBD3 PE=1 SV=1;tr|A0A0A0MTS6|A0A0A0MTS6_HUMAN Methyl-CpG-binding domain protein 3 OS	MBD3	Isoform 2 of Methyl-CpG-binding domain protein 3	10.8	29.014	259	0.00443574	0.0018898	0	0.00237839	0	0.00131326	0	0	0.150881	0.000328314	0.00217598	-2.72852	0.161916	0.790711
tr|H7C1U3|H7C1U3_HUMAN;sp|Q5T0F9-2|C2D1B_HUMAN;sp|Q5T0F9-3|C2D1B_HUMAN;tr|H0Y517|H0Y517_HUMAN;sp|Q5T0F9|C2D1B_HUMAN	tr|H7C1U3|H7C1U3_HUMAN Coiled-coil and C2 domain-containing protein 1B (Fragment) OS=Homo sapiens GN=CC2D1B PE=1 SV=2;sp|Q5T0F9-2|C2D1B_HUMAN Isoform 2 of Coiled-coil and C2 domain-containing protein 1B OS=Homo sapiens GN=CC2D1B;sp|Q5T0F9-3|C2D1B_HUMAN Iso	CC2D1B	Coiled-coil and C2 domain-containing protein 1B (Fragment)	5.5	74.494	672	0	0.000392325	0.000431166	0.000435905	0	0.000578219	0.000593838	0.000448089	1.28645	0.000405037	0.000314849	0.363392	0.162014	0.790449
sp|Q96JB5-2|CK5P3_HUMAN;sp|Q96JB5|CK5P3_HUMAN;sp|Q96JB5-4|CK5P3_HUMAN;tr|J3QL86|J3QL86_HUMAN;tr|J3QRM1|J3QRM1_HUMAN;tr|J3QQY1|J3QQY1_HUMAN;sp|Q96JB5-3|CK5P3_HUMAN	sp|Q96JB5-2|CK5P3_HUMAN Isoform 2 of CDK5 regulatory subunit-associated protein 3 OS=Homo sapiens GN=CDK5RAP3;sp|Q96JB5|CK5P3_HUMAN CDK5 regulatory subunit-associated protein 3 OS=Homo sapiens GN=CDK5RAP3 PE=1 SV=2;sp|Q96JB5-4|CK5P3_HUMAN Isoform 4 of CDK5	CDK5RAP3	Isoform 2 of CDK5 regulatory subunit-associated protein 3	5.7	46.35	419	0.000938561	0	0	0	0.0009965	0.000904509	0.000808449	0	2.88682	0.000677365	0.00023464	1.52948	0.16225	0.789814
sp|Q9HC52|CBX8_HUMAN	sp|Q9HC52|CBX8_HUMAN Chromobox protein homolog 8 OS=Homo sapiens GN=CBX8 PE=1 SV=3	CBX8	Chromobox protein homolog 8	5.7	43.395	389	0	0.000523101	0.000499907	0.000758846	0	0.000453276	0	0	0.254384	0.000113319	0.000445463	-1.97492	0.1624	0.789415
sp|P49711|CTCF_HUMAN	sp|P49711|CTCF_HUMAN Transcriptional repressor CTCF OS=Homo sapiens GN=CTCF PE=1 SV=1	CTCF	Transcriptional repressor CTCF	4.3	82.785	727	0.000833109	0.00100843	0.00118513	0.00125447	0	0	0.00138317	0.000904342	0.534323	0.000571878	0.00107028	-0.904215	0.16282	0.788292
sp|P20290|BTF3_HUMAN;sp|P20290-2|BTF3_HUMAN	sp|P20290|BTF3_HUMAN Transcription factor BTF3 OS=Homo sapiens GN=BTF3 PE=1 SV=1;sp|P20290-2|BTF3_HUMAN Isoform 2 of Transcription factor BTF3 OS=Homo sapiens GN=BTF3	BTF3	Transcription factor BTF3	59.2	22.168	206	0.00538311	0.00559053	0.0025206	0.00546131	0.00624879	0.00534894	0.00537341	0.00670085	1.24882	0.005918	0.00473889	0.320561	0.162847	0.788219
tr|E5RIF2|E5RIF2_HUMAN;sp|Q9Y6D6|BIG1_HUMAN;tr|E5RHL7|E5RHL7_HUMAN	tr|E5RIF2|E5RIF2_HUMAN Brefeldin A-inhibited guanine nucleotide-exchange protein 1 (Fragment) OS=Homo sapiens GN=ARFGEF1 PE=1 SV=2;sp|Q9Y6D6|BIG1_HUMAN Brefeldin A-inhibited guanine nucleotide-exchange protein 1 OS=Homo sapiens GN=ARFGEF1 PE=1 SV=2;tr|E5RH	ARFGEF1	Brefeldin A-inhibited guanine nucleotide-exchange protein 1 (Fragment)	5.4	145.49	1279	0.000155094	0.000162732	0.000193399	0.000160554	0.000604153	0.000186587	0.000197602	0.000525495	2.25348	0.00037846	0.000167945	1.17215	0.164064	0.784988
sp|Q9BQ69|MACD1_HUMAN	sp|Q9BQ69|MACD1_HUMAN O-acetyl-ADP-ribose deacetylase MACROD1 OS=Homo sapiens GN=MACROD1 PE=1 SV=2	MACROD1	O-acetyl-ADP-ribose deacetylase MACROD1	17.8	35.505	325	0.00245054	0.00267645	0.00530016	0.00526967	0.00510396	0.00695869	0.00742158	0.00428184	1.51407	0.00594152	0.0039242	0.598432	0.164607	0.783552
sp|Q9H6F5|CCD86_HUMAN	sp|Q9H6F5|CCD86_HUMAN Coiled-coil domain-containing protein 86 OS=Homo sapiens GN=CCDC86 PE=1 SV=1	CCDC86	Coiled-coil domain-containing protein 86	17.8	40.235	360	0.00459667	0.0016258	0.00195653	0.00213731	0.00522659	0.00130279	0.00291838	0.00349718	1.2548	0.00323624	0.00257908	0.327461	0.164735	0.783215
sp|Q13243|SRSF5_HUMAN;sp|Q13243-3|SRSF5_HUMAN	sp|Q13243|SRSF5_HUMAN Serine/arginine-rich splicing factor 5 OS=Homo sapiens GN=SRSF5 PE=1 SV=1;sp|Q13243-3|SRSF5_HUMAN Isoform SRP40-4 of Serine/arginine-rich splicing factor 5 OS=Homo sapiens GN=SRSF5	SRSF5	Serine/arginine-rich splicing factor 5	28.7	31.263	272	0.0723889	0.0574381	0.0654475	0.056359	0.0555257	0.0519613	0.0590032	0.00312127	0.674042	0.0424029	0.0629084	-0.56909	0.164826	0.782974
tr|Q5JVY0|Q5JVY0_HUMAN;sp|Q13049|TRI32_HUMAN	tr|Q5JVY0|Q5JVY0_HUMAN E3 ubiquitin-protein ligase TRIM32 (Fragment) OS=Homo sapiens GN=TRIM32 PE=1 SV=8;sp|Q13049|TRI32_HUMAN E3 ubiquitin-protein ligase TRIM32 OS=Homo sapiens GN=TRIM32 PE=1 SV=2	TRIM32	E3 ubiquitin-protein ligase TRIM32 (Fragment)	23.8	19.188	172	0.00289733	0.000993513	0.00203428	0	0	0	0	0.000531672	0.0897319	0.000132918	0.00148128	-3.47824	0.165028	0.782441
sp|P62269|RS18_HUMAN	sp|P62269|RS18_HUMAN 40S ribosomal protein S18 OS=Homo sapiens GN=RPS18 PE=1 SV=3	RPS18	40S ribosomal protein S18	43.4	17.718	152	0.212618	0.276616	0.239188	0.265436	0.282561	0.265197	0.301893	0.284223	1.14088	0.283468	0.248464	0.190148	0.165207	0.781973
sp|P62913-2|RL11_HUMAN	sp|P62913-2|RL11_HUMAN Isoform 2 of 60S ribosomal protein L11 OS=Homo sapiens GN=RPL11	RPL11-2	Isoform 2 of 60S ribosomal protein L11	19.2	20.124	177	0	0.00253086	0.00244625	0.00298043	0.0026893	0.00247801	0.00406791	0.00330487	1.57588	0.00313502	0.00198938	0.656154	0.16522	0.781937
sp|P51148|RAB5C_HUMAN;sp|P51148-2|RAB5C_HUMAN;tr|K7ERI8|K7ERI8_HUMAN;tr|K7ERQ8|K7ERQ8_HUMAN;tr|F8VVK3|F8VVK3_HUMAN;tr|K7ENY4|K7ENY4_HUMAN	sp|P51148|RAB5C_HUMAN Ras-related protein Rab-5C OS=Homo sapiens GN=RAB5C PE=1 SV=2;sp|P51148-2|RAB5C_HUMAN Isoform 2 of Ras-related protein Rab-5C OS=Homo sapiens GN=RAB5C;tr|K7ERI8|K7ERI8_HUMAN Uncharacterized protein OS=Homo sapiens PE=4 SV=1;tr|K7ERQ8|	RAB5C	Ras-related protein Rab-5C	37	23.482	216	0.0629745	0.0647063	0.0650253	0.062275	0.0654108	0.0599481	0.058028	0.0553085	0.93613	0.0596739	0.0637453	-0.0952192	0.165595	0.780953
tr|F8WDV0|F8WDV0_HUMAN;sp|Q9UI26|IPO11_HUMAN;sp|Q9UI26-2|IPO11_HUMAN	tr|F8WDV0|F8WDV0_HUMAN Importin-11 OS=Homo sapiens GN=IPO11 PE=1 SV=1;sp|Q9UI26|IPO11_HUMAN Importin-11 OS=Homo sapiens GN=IPO11 PE=1 SV=1;sp|Q9UI26-2|IPO11_HUMAN Isoform 2 of Importin-11 OS=Homo sapiens GN=IPO11	IPO11	Importin-11	11.1	99.707	863	0.000573885	0.000346091	0.000327783	0.000429834	0.000534413	0.000930876	0.000808193	0.000508545	1.65834	0.000695507	0.000419398	0.729743	0.165989	0.779922
tr|H0Y333|H0Y333_HUMAN;sp|Q8N7X0-2|ADGB_HUMAN;tr|H0Y334|H0Y334_HUMAN;sp|Q8N7X0|ADGB_HUMAN	tr|H0Y333|H0Y333_HUMAN Androglobin (Fragment) OS=Homo sapiens GN=ADGB PE=4 SV=1;sp|Q8N7X0-2|ADGB_HUMAN Isoform 2 of Androglobin OS=Homo sapiens GN=ADGB;tr|H0Y334|H0Y334_HUMAN Androglobin (Fragment) OS=Homo sapiens GN=ADGB PE=1 SV=1;sp|Q8N7X0|ADGB_HUMAN And	ADGB	Androglobin (Fragment)	8	13.423	112	0.475591	0.419502	0.399344	0	0.0029828	0.385808	0	0.00746112	0.306119	0.0990629	0.323609	-1.70784	0.166054	0.779751
tr|D6RGI3|D6RGI3_HUMAN;sp|Q9NVA2|SEP11_HUMAN;tr|D6RER5|D6RER5_HUMAN;sp|Q9NVA2-2|SEP11_HUMAN;tr|D6RDU5|D6RDU5_HUMAN;tr|H0Y961|H0Y961_HUMAN	tr|D6RGI3|D6RGI3_HUMAN Septin 11, isoform CRA_b OS=Homo sapiens GN=SEPT11 PE=1 SV=1;sp|Q9NVA2|SEP11_HUMAN Septin-11 OS=Homo sapiens GN=SEPT11 PE=1 SV=3;tr|D6RER5|D6RER5_HUMAN Septin-11 OS=Homo sapiens GN=SEPT11 PE=1 SV=1;sp|Q9NVA2-2|SEP11_HUMAN Isoform 2 o	SEPTIN11	Septin 11, isoform CRA_b	33.6	49.005	425	0.0209273	0.0118657	0.0216284	0.0209255	0.0245027	0.0258228	0.0268534	0.0203918	1.29495	0.0243927	0.0188367	0.372901	0.166138	0.77953
sp|P78332|RBM6_HUMAN;tr|C9JSL1|C9JSL1_HUMAN;tr|F8WF63|F8WF63_HUMAN;sp|P78332-3|RBM6_HUMAN;sp|P78332-2|RBM6_HUMAN;tr|F8WCA5|F8WCA5_HUMAN;tr|E9PGM9|E9PGM9_HUMAN	sp|P78332|RBM6_HUMAN RNA-binding protein 6 OS=Homo sapiens GN=RBM6 PE=1 SV=5;tr|C9JSL1|C9JSL1_HUMAN RNA-binding protein 6 (Fragment) OS=Homo sapiens GN=RBM6 PE=1 SV=1;tr|F8WF63|F8WF63_HUMAN RNA-binding protein 6 OS=Homo sapiens GN=RBM6 PE=1 SV=1;sp|P78332-	RBM6	RNA-binding protein 6	2.5	128.64	1123	9.92006e-05	0.000105157	9.27806e-05	9.70649e-05	0.000110299	0.000156843	9.4796e-05	0.000111641	1.20136	0.000118395	9.85508e-05	0.264668	0.167316	0.776462
tr|A6NHN7|A6NHN7_HUMAN;sp|Q14202-2|ZMYM3_HUMAN;sp|Q14202|ZMYM3_HUMAN;tr|A6NHB5|A6NHB5_HUMAN;sp|Q14202-3|ZMYM3_HUMAN;tr|A6NL54|A6NL54_HUMAN	tr|A6NHN7|A6NHN7_HUMAN Zinc finger MYM-type protein 3 OS=Homo sapiens GN=ZMYM3 PE=1 SV=1;sp|Q14202-2|ZMYM3_HUMAN Isoform 2 of Zinc finger MYM-type protein 3 OS=Homo sapiens GN=ZMYM3;sp|Q14202|ZMYM3_HUMAN Zinc finger MYM-type protein 3 OS=Homo sapiens GN=ZM	ZMYM3	Zinc finger MYM-type protein 3	2.3	141.79	1280	0.000547755	0.000212947	0.000177293	0.000317962	0.00017044	0.000167616	0.000200481	0	0.428786	0.000134634	0.000313989	-1.22167	0.167419	0.776195
tr|S4R3H4|S4R3H4_HUMAN;tr|E7EQT4|E7EQT4_HUMAN;sp|Q9UKV3-5|ACINU_HUMAN;sp|Q9UKV3|ACINU_HUMAN;tr|G3V3B0|G3V3B0_HUMAN;sp|Q9UKV3-3|ACINU_HUMAN;sp|Q9UKV3-2|ACINU_HUMAN	tr|S4R3H4|S4R3H4_HUMAN Apoptotic chromatin condensation inducer in the nucleus OS=Homo sapiens GN=ACIN1 PE=1 SV=1;tr|E7EQT4|E7EQT4_HUMAN Apoptotic chromatin condensation inducer in the nucleus OS=Homo sapiens GN=ACIN1 PE=1 SV=2;sp|Q9UKV3-5|ACINU_HUMAN Isof	ACIN1	Apoptotic chromatin condensation inducer in the nucleus	20.2	145.44	1283	0.00421383	0.0048078	0.00255724	0.00377213	0.00374943	0.00186587	0.0024954	0.00262871	0.699591	0.00268486	0.00383775	-0.515416	0.167884	0.774992
sp|O43795-2|MYO1B_HUMAN;tr|E9PDF6|E9PDF6_HUMAN;sp|O43795|MYO1B_HUMAN	sp|O43795-2|MYO1B_HUMAN Isoform 2 of Unconventional myosin-Ib OS=Homo sapiens GN=MYO1B;tr|E9PDF6|E9PDF6_HUMAN Unconventional myosin-Ib OS=Homo sapiens GN=MYO1B PE=1 SV=1;sp|O43795|MYO1B_HUMAN Unconventional myosin-Ib OS=Homo sapiens GN=MYO1B PE=1 SV=3	MYO1B	Isoform 2 of Unconventional myosin-Ib	10.5	124.95	1078	0.000873469	0.00137325	0.00142544	0.00186071	0.00129172	0.000296589	0.000521004	0	0.381233	0.000527328	0.00138322	-1.39126	0.168045	0.774575
sp|P13726|TF_HUMAN;sp|P13726-2|TF_HUMAN	sp|P13726|TF_HUMAN Tissue factor OS=Homo sapiens GN=F3 PE=1 SV=1;sp|P13726-2|TF_HUMAN Isoform 2 of Tissue factor OS=Homo sapiens GN=F3	F3	Tissue factor	23.4	33.067	295	0.00259157	0.00819048	0.010666	0.0105251	0.0201463	0.0164629	0.0128763	0.0107065	1.88258	0.015048	0.00799328	0.912712	0.168111	0.774404
sp|Q9H974-2|QTRT2_HUMAN;sp|Q9H974-3|QTRT2_HUMAN;sp|Q9H974|QTRT2_HUMAN;sp|Q9H974-4|QTRT2_HUMAN	sp|Q9H974-2|QTRT2_HUMAN Isoform 2 of Queuine tRNA-ribosyltransferase accessory subunit 2 OS=Homo sapiens GN=QTRT2;sp|Q9H974-3|QTRT2_HUMAN Isoform 3 of Queuine tRNA-ribosyltransferase accessory subunit 2 OS=Homo sapiens GN=QTRT2;sp|Q9H974|QTRT2_HUMAN Queuin	QTRT2	Isoform 2 of Queuine tRNA-ribosyltransferase accessory subunit 2	16.1	33.471	292	0	0.00213628	0.001196	0.00242664	0.00216578	0.00285601	0.00261781	0.00204315	1.68135	0.00242069	0.00143973	0.749618	0.168138	0.774335
sp|Q9H6X2-5|ANTR1_HUMAN;sp|Q9H6X2|ANTR1_HUMAN;sp|Q9H6X2-3|ANTR1_HUMAN;sp|Q9H6X2-4|ANTR1_HUMAN;sp|Q9H6X2-6|ANTR1_HUMAN;sp|Q9H6X2-2|ANTR1_HUMAN	sp|Q9H6X2-5|ANTR1_HUMAN Isoform 5 of Anthrax toxin receptor 1 OS=Homo sapiens GN=ANTXR1;sp|Q9H6X2|ANTR1_HUMAN Anthrax toxin receptor 1 OS=Homo sapiens GN=ANTXR1 PE=1 SV=2;sp|Q9H6X2-3|ANTR1_HUMAN Isoform 3 of Anthrax toxin receptor 1 OS=Homo sapiens GN=ANTX	ANTXR1	Isoform 5 of Anthrax toxin receptor 1	5.3	59.204	528	0.000979344	0.000408839	0.000966319	0.000354557	0.000706491	0.00031036	0.000963228	0.000303618	0.842985	0.000570924	0.000677265	-0.24642	0.168346	0.773797
sp|P11766|ADHX_HUMAN;tr|D6RFE4|D6RFE4_HUMAN;tr|H0YAG8|H0YAG8_HUMAN	sp|P11766|ADHX_HUMAN Alcohol dehydrogenase class-3 OS=Homo sapiens GN=ADH5 PE=1 SV=4;tr|D6RFE4|D6RFE4_HUMAN Alcohol dehydrogenase class-3 OS=Homo sapiens GN=ADH5 PE=1 SV=1;tr|H0YAG8|H0YAG8_HUMAN Alcohol dehydrogenase class-3 (Fragment) OS=Homo sapiens GN=A	ADH5	Alcohol dehydrogenase class-3	24.9	39.724	374	0.00538734	0.01476	0.00494132	0.00506691	0.00525989	0.0152306	0.0123733	0.0129858	1.52044	0.0114624	0.00753889	0.604487	0.168578	0.773199
sp|P11388|TOP2A_HUMAN;sp|P11388-2|TOP2A_HUMAN;sp|P11388-3|TOP2A_HUMAN;sp|P11388-4|TOP2A_HUMAN	sp|P11388|TOP2A_HUMAN DNA topoisomerase 2-alpha OS=Homo sapiens GN=TOP2A PE=1 SV=3;sp|P11388-2|TOP2A_HUMAN Isoform 2 of DNA topoisomerase 2-alpha OS=Homo sapiens GN=TOP2A;sp|P11388-3|TOP2A_HUMAN Isoform 3 of DNA topoisomerase 2-alpha OS=Homo sapiens GN=TOP	TOP2A	DNA topoisomerase 2-alpha	18.7	174.38	1531	0.00208802	0.00132201	0.00226352	0.00300087	0.00124004	0.00147963	0.00136833	0.000316389	0.507745	0.0011011	0.0021686	-0.977825	0.168692	0.772904
tr|A0A0A0MSW4|A0A0A0MSW4_HUMAN;sp|P48739|PIPNB_HUMAN;sp|P48739-3|PIPNB_HUMAN;sp|P48739-2|PIPNB_HUMAN	tr|A0A0A0MSW4|A0A0A0MSW4_HUMAN Phosphatidylinositol transfer protein beta isoform OS=Homo sapiens GN=PITPNB PE=1 SV=1;sp|P48739|PIPNB_HUMAN Phosphatidylinositol transfer protein beta isoform OS=Homo sapiens GN=PITPNB PE=1 SV=2;sp|P48739-3|PIPNB_HUMAN Isofo	PITPNB	Phosphatidylinositol transfer protein beta isoform	38.4	31.581	271	0.00535516	0.00787243	0.0138458	0.00669808	0.00526264	0.00523041	0.00413993	0.00416603	0.556653	0.00469975	0.00844287	-0.845149	0.168701	0.772883
tr|D6RGE2|D6RGE2_HUMAN;sp|Q96CN7|ISOC1_HUMAN	tr|D6RGE2|D6RGE2_HUMAN Isochorismatase domain-containing protein 1 (Fragment) OS=Homo sapiens GN=ISOC1 PE=1 SV=1;sp|Q96CN7|ISOC1_HUMAN Isochorismatase domain-containing protein 1 OS=Homo sapiens GN=ISOC1 PE=1 SV=3	ISOC1	Isochorismatase domain-containing protein 1 (Fragment)	20.2	20.239	188	0.0052514	0	0.00530972	0.00332825	0.00482696	0	0	0	0.347529	0.00120674	0.00347234	-1.52479	0.168937	0.772275
tr|X1WI28|X1WI28_HUMAN;sp|P27635|RL10_HUMAN;tr|F8W7C6|F8W7C6_HUMAN;tr|A0A087WV22|A0A087WV22_HUMAN	tr|X1WI28|X1WI28_HUMAN 60S ribosomal protein L10 (Fragment) OS=Homo sapiens GN=RPL10 PE=1 SV=7;sp|P27635|RL10_HUMAN 60S ribosomal protein L10 OS=Homo sapiens GN=RPL10 PE=1 SV=4;tr|F8W7C6|F8W7C6_HUMAN 60S ribosomal protein L10 OS=Homo sapiens GN=RPL10 PE=1	RPL10	60S ribosomal protein L10 (Fragment)	33.5	22.975	200	0.0323639	0.0376923	0.0360676	0.0267185	0.052262	0.0474756	0.032592	0.0350516	1.26	0.0418453	0.0332106	0.333423	0.16901	0.772088
sp|P08670|VIME_HUMAN;tr|B0YJC4|B0YJC4_HUMAN	sp|P08670|VIME_HUMAN Vimentin OS=Homo sapiens GN=VIM PE=1 SV=4;tr|B0YJC4|B0YJC4_HUMAN Vimentin OS=Homo sapiens GN=VIM PE=1 SV=1	VIM	Vimentin	88.4	53.651	466	0.921409	1.03191	0.903552	0.989774	0.960925	1.06136	1.01596	0.985465	1.04603	1.00593	0.961661	0.0649276	0.169408	0.771065
[truncated: 3,214 more rows]
